# Supplementary material for: Widespread turnover of a conserved cis-regulatory code across 589 grass species
Source: Mol Biol Evol. 2025 Dec 10;43(1):msaf324. doi: 10.1093/molbev/msaf324 (PMC12819352; doi:10.1093/molbev/msaf324)
Supplement: msaf324_Supplementary_Data [file msaf324_supplementary_data.zip]

Archive with 8 entries (8 files):
- Hale_Supplementary_Appendix_2025.08.23 .pdf
- TableS1_UMR_enriched_motifs.csv
- TableS2_AssemblyInfo.xlsx
- TableS3_GO_bySharedOccupancy.xlsx
- TableS4_GlobalAssociationResults.xlsx
- TableS5_TopHits_OGSpecific.xlsx
- TableS6_GO_topAssociationModelHits.xlsx
- TableS7_OG0018131_differentialResults_embl.tsv
