# Supplementary material for: Widespread turnover of a conserved cis-regulatory code across 589 grass species
Source: Mol Biol Evol. 2025 Dec 10;43(1):msaf324. doi: 10.1093/molbev/msaf324 (PMC12819352; doi:10.1093/molbev/msaf324)
Supplement: msaf324_Supplementary_Data [file msaf324_supplementary_data.zip › TableS2_AssemblyInfo.xlsx]

## Sheet: AssemblyMetadata
assemblyID	tracker_sample_name	Species	Ecotype	lifeHistory	technology	source	complete	duplicated	fraged	missing	assemblySize	nContig	avgContigSize	largestContigSize	N50	N90	clade	subfamily	tribe	subtribe
10wheat_assembly_jagger	NA	Triticum aestivum	Jagger	annual	NA	NCBI	102	5139	203	148	14538313898	138393	105051	855759449	705338699	515668560	BOP	Pooideae	Triticeae	Triticinae
10wheat_assembly_lancer	NA	Triticum aestivum	LongReach Lancer	annual	NA	NCBI	100	5149	196	147	14281318419	119569	119440	839470345	688905267	506585010	BOP	Pooideae	Triticeae	Triticinae
10wheat_assembly_stanley	NA	Triticum aestivum	CDC Stanley	annual	NA	NCBI	102	5138	201	151	14463524036	104381	138565	856542542	713929667	504254270	BOP	Pooideae	Triticeae	Triticinae
A17	NA	Hordeum bulbosum	NA	perennial	Illumina Novaseq 6000; PacBio Sequel II	NCBI	22	5146	238	186	14080097902	11072	1.27169e+06	556619333	472050116	405189081	BOP	Pooideae	Triticeae	Hordeinae
A42	NA	Hordeum bulbosum	NA	perennial	Illumina Novaseq 6000; PacBio Sequel II	NCBI	34	5144	227	187	14389271479	14098	1.02066e+06	561888103	456054156	8334725	BOP	Pooideae	Triticeae	Hordeinae
AANG_UGA4	NA	Alloteropsis angusta	AANG4-8	perennial	Illumina HiSeq	NCBI	3980	1191	382	39	1535690757	85819	17894.5	161452156	106765029	10784	PACMAD	Panicoideae	Paniceae	Boivinellinae
Ab-Traiperm_572-DRAFT-PanAnd-1.0	NA	Andropogon burmanicus	Traiperm_572	perennial	PacBio	PanAnd	42	5530	9	11	1946409527	3610	539172	12659383	1448483	244299	PACMAD	Panicoideae	Andropogoneae	NA
Ac-Pasquet1232-DRAFT-PanAnd-1.0	NA	Andropogon chinensis	Pasquet1232	perennial	PacBio	PanAnd	33	5553	5	1	1335640055	1411	946591	101950220	27829814	5749796	PACMAD	Panicoideae	Andropogoneae	Andropogoninae
Adlay_draft_genome_1.0	NA	Coix lacryma-jobi	ma-yuen_Johyun	annual	PacBio RSII	NCBI	5104	224	135	129	1280016620	3362	380731	2711986	594251	202355	PACMAD	Panicoideae	Andropogoneae	Rottboelliinae
Aegilops_cylindrica	NA	Aegilops cylindrica	merged	annual	Illumina	SRA	2156	1439	1809	188	7656621509	14110232	542.63	116370	625	254	BOP	Pooideae	Triticeae	Triticinae
aegilops_longissima_6782_assembly	NA	Aegilops longissima	NA	annual	NA	NCBI	4034	1118	255	185	6689482705	127931	52289.8	956173857	862608691	242600	BOP	Pooideae	Triticeae	Triticinae
Aegilops_markgrafii	NA	Aegilops markgrafii	merged	annual	Illumina	SRA	4015	611	769	197	4255394847	8399510	506.62	73907	539	239	BOP	Pooideae	Triticeae	Triticinae
aegilops_sharonensis_1644_assembly	NA	Aegilops sharonensis	NA	annual	NA	NCBI	4084	1077	251	180	6704676607	93484	71720	1022071454	867619200	782818162	BOP	Pooideae	Triticeae	Triticinae
aegilops_speltoides_cv_tivon	NA	Aegilops speltoides	speltoides	annual	NA	NCBI	3835	1288	295	174	5116924366	182594	28023.5	657893865	536175046	20000	BOP	Pooideae	Triticeae	Triticinae
Aegilops_triuncialis	NA	Aegilops triuncialis	merged	annual	Illumina	SRA	2379	1291	1733	189	7164967767	12906629	555.14	42954	667	258	BOP	Pooideae	Triticeae	Triticinae
Aet_v5.0	NA	Aegilops tauschii	strangulata_AL8/78	annual	PacBio	NCBI	4467	691	257	177	4218064899	109196	38628.4	650458083	576238907	495363004	BOP	Pooideae	Triticeae	Triticinae
Ag-CAM1351-DRAFT-PanAnd-1.0	NA	Andropogon gerardii	CAM1351	perennial	PacBio	PanAnd	4	5585	2	1	4598175493	535	8.59472e+06	113468769	39857934	18659412	PACMAD	Panicoideae	Andropogoneae	Andropogoninae
Alloteropsis_cimicina	NA	Alloteropsis cimicina	merged	annual	Illumina	SRA	1391	2791	1400	10	1473416878	2131830	691.15	110326	1247	283	PACMAD	Panicoideae	Paniceae	Boivinellinae
Alomy_genome_v1	NA	Alopecurus myosuroides	Rothamsted	annual	PacBio Sequel	NCBI	4243	902	280	167	3571731728	4134	863989	781714917	522029352	351570514	BOP	Pooideae	Poeae	Alopecurinae
AN20T004	AN20TSCR000198	Schizachyrium brevifolium	AUB & Bookout 108	NA	Illumina	PanAnd	5128	188	269	7	1584290077	1893030	836.91	387393	1495	314	PACMAD	Panicoideae	Andropogoneae	Andropogoninae
AN20T007	AN20TSCR000211	Heteropogon contortus	AUB & Bookout 102	perennial	Illumina	PanAnd	3853	589	1149	1	960078415	1259964	761.99	60166	1025	336	PACMAD	Panicoideae	Andropogoneae	Anthistiriinae
AN20T009	AN20TSCR000213	Themeda quadrivalvis	A.B. Pollack Turpin, G.	annual	Illumina	PanAnd	2646	1841	1105	0	1821680865	2783632	654.43	95404	1155	263	PACMAD	Panicoideae	Andropogoneae	Anthistiriinae
AN20T010	AN20TSCR000214	Heteropogon triticeus	AQ0725658	perennial	Illumina	PanAnd	4254	445	890	3	1703447824	2818162	604.45	54738	734	283	PACMAD	Panicoideae	Andropogoneae	Anthistiriinae
AN20T011	AN20TSCR000215	Cymbopogon obtectus	M. Lazarides & J. Palmer 40	perennial	Illumina	PanAnd	5328	99	158	7	805219348	980575	821.17	353518	3227	281	PACMAD	Panicoideae	Andropogoneae	Anthistiriinae
AN20T012	AN20TSCR000216	Themeda avenacea	P.L. Harris 308	perennial	Illumina	PanAnd	4563	397	629	3	3534505963	6427075	549.94	64589	730	243	PACMAD	Panicoideae	Andropogoneae	Anthistiriinae
AN20T014	AN20TSCR000200	Bothriochloa decipiens	PIF9999	perennial	Illumina	PanAnd	2889	1272	1430	1	1739708260	2990580	581.73	59150	808	254	PACMAD	Panicoideae	Andropogoneae	Anthistiriinae
AN20T015	AN20TSCR000217	Ischaemum australe	KRM 9143	perennial	Illumina	PanAnd	2068	2655	869	0	3198549312	4494700	711.63	56270	967	315	PACMAD	Panicoideae	Andropogoneae	Ischaeminae
AN20T018	AN20TSCR000220	Mnesithea formosa	KRM 18023	NA	Illumina	PanAnd	5353	103	130	6	931047239	553159	1683.15	163963	14323	372	PACMAD	Panicoideae	Andropogoneae	Ratzeburgiinae
AN20T019	AN20TSCR000201	Hemarthria uncinata	AQ0339056	perennial	Illumina	PanAnd	3635	690	1263	4	2939088285	5368963	547.42	40933	644	268	PACMAD	Panicoideae	Andropogoneae	Ratzeburgiinae
AN20T020	AN20TSCR000221	Heteropogon melanocarpus	NOP 139	annual	Illumina	PanAnd	5282	102	202	6	1412957751	2804919	503.74	62254	553	232	PACMAD	Panicoideae	Andropogoneae	Anthistiriinae
AN20T021	AN20TSCR000202	Anatherum eucomum subsp. huillense	NOP 116	perennial	Illumina	PanAnd	2047	2168	1375	2	2312636446	2923345	791.09	56713	1593	283	PACMAD	Panicoideae	Andropogoneae	Andropogoninae
AN20T022	AN20TSCR000222	Anatherum ibityense	MSV 1013	perennial	Illumina	PanAnd	4737	321	531	3	2526970524	5355222	471.87	47799	487	247	PACMAD	Panicoideae	Andropogoneae	Andropogoninae
AN20T023	AN20TSCR000203	Lasiorhachis perrieri	NOP 140	perennial	Illumina	PanAnd	5237	130	223	2	1822924625	3754807	485.49	119741	502	235	PACMAD	Panicoideae	Andropogoneae	Sorghinae
AN20T024	AN20TSCR000223	Lasiorhachis hildebrandtii	NOP 146	perennial	Illumina	PanAnd	5232	115	244	1	2133068081	4749292	449.13	111296	435	230	PACMAD	Panicoideae	Andropogoneae	Sorghinae
AN20T025	AN20TSCR000224	Lasiorhachis viguieri	NOP 76	perennial	Illumina	PanAnd	5273	97	221	1	1406374467	2717624	517.5	112194	562	241	PACMAD	Panicoideae	Andropogoneae	Sorghinae
AN20T026	AN20TSCR000225	Sorghastrum nudipes	JO 1104	perennial	Illumina	PanAnd	2348	1514	1727	3	2133420792	3387206	629.85	52621	955	267	PACMAD	Panicoideae	Andropogoneae	Apludinae
AN20T035	AN20TSCR000204	Anatherum trichozygum	MSV 1925	perennial	Illumina	PanAnd	1665	2492	1434	1	2189077211	3749489	583.83	105405	770	257	PACMAD	Panicoideae	Andropogoneae	Andropogoninae
AN20T036	AN20TSCR000205	Andropogon itremoensis	MSV 1987	perennial	Illumina	PanAnd	4930	277	378	7	1235733039	2641897	467.74	61110	462	229	PACMAD	Panicoideae	Andropogoneae	Andropogoninae
AN20T039	AN20TSCR000206	Anatherum ivohibense	RGD 181	perennial	Illumina	PanAnd	4924	218	447	3	1643130545	3033863	541.6	46013	607	265	PACMAD	Panicoideae	Andropogoneae	Andropogoninae
AN20T041	AN20TSCR000207	Microstegium nudum	MSV 1917	annual	Illumina	PanAnd	5398	63	125	6	748206917	675474	1107.68	136161	6894	283	PACMAD	Panicoideae	Andropogoneae	NA
AN20T168	AN20TSCR000168	Andropogon amethystinus	MSV 1622	perennial	Illumina	PanAnd	3610	750	1229	3	1900613734	3308464	574.47	67806	714	276	PACMAD	Panicoideae	Andropogoneae	Andropogoninae
AN20T169	AN20TSCR000169	Anatherum eucomum subsp. huillense	Nanjarisoa 116	perennial	Illumina	PanAnd	2481	1708	1401	2	2213889624	2815417	786.35	44893	1412	302	PACMAD	Panicoideae	Andropogoneae	Andropogoninae
AN20T170	AN20TSCR000170	Anatherum ibityense	Vorontsova 1013	perennial	Illumina	PanAnd	4825	265	498	4	2139213288	4230830	505.62	46235	540	267	PACMAD	Panicoideae	Andropogoneae	Andropogoninae
AN20T172	AN20TSCR000172	Anatherum ivohibense	Ratovonirina 181	perennial	Illumina	PanAnd	4850	160	579	3	1275646425	2121713	601.23	49124	692	283	PACMAD	Panicoideae	Andropogoneae	Andropogoninae
AN20T174	AN20TSCR000174	Arthraxon antsirabensis	NOP 217	annual	Illumina	PanAnd	699	4214	674	5	1432855396	1725600	830.35	110202	2091	283	PACMAD	Panicoideae	Andropogoneae	Arthraxoninae
AN20T175	AN20TSCR000175	Cymbopogon caesius	Solofondranohatra 243	perennial	Illumina	PanAnd	2739	1552	1299	2	1291010531	1956336	659.91	34164	1088	279	PACMAD	Panicoideae	Andropogoneae	Anthistiriinae
AN20T176	AN20TSCR000176	Chrysopogon humbertianus	Vorontsova 1413	perennial	Illumina	PanAnd	4486	461	641	4	1741185690	3290664	529.13	59675	606	252	PACMAD	Panicoideae	Andropogoneae	Chrysopogoninae
AN20T177	AN20TSCR000177	Dichanthium aristatum	Vorontsova 1765	perennial	Illumina	PanAnd	1515	3319	757	1	1667109263	2123559	785.05	78466	1682	283	PACMAD	Panicoideae	Andropogoneae	Anthistiriinae
AN20T179	AN20TSCR000179	Cymbopogon commutatus	Kimeu 117	perennial	Illumina	PanAnd	1946	2553	1090	3	3707300521	7421302	499.55	78096	556	244	PACMAD	Panicoideae	Andropogoneae	Anthistiriinae
AN20T183	AN20TSCR000183	Diheteropogon amplectens	Vorontsova 1663	perennial	Illumina	PanAnd	4183	619	784	6	1831482396	3514841	521.07	44865	580	257	PACMAD	Panicoideae	Andropogoneae	Andropogoninae
AN20T184	AN20TSCR000184	Diheteropogon filifolius	Vorontsova 2371	perennial	Illumina	PanAnd	5034	258	293	7	1688050810	3870658	436.11	65649	384	223	PACMAD	Panicoideae	Andropogoneae	Andropogoninae
AN20T185	AN20TSCR000185	Elionurus muticus	Luke 16619	perennial	Illumina	PanAnd	3316	354	1913	9	3865844220	6431240	601.1	71139	697	316	PACMAD	Panicoideae	Andropogoneae	NA
AN20T190	AN20TSCR000190	Hemarthria altissima	MSV 2091	perennial	Illumina	PanAnd	5284	87	209	12	1158525688	1597234	725.33	102238	2133	254	PACMAD	Panicoideae	Andropogoneae	Ratzeburgiinae
AN20T191	AN20TSCR000191	Heteropogon melanocarpus	Nanjarisoa 139	annual	Illumina	PanAnd	5250	88	248	6	1102969909	1810076	609.35	71469	887	254	PACMAD	Panicoideae	Andropogoneae	Anthistiriinae
AN20T192	AN20TSCR000192	Hyparrhenia mobukensis	JO 1086	perennial	Illumina	PanAnd	4701	469	420	2	1139350869	1607139	708.93	208398	1629	263	PACMAD	Panicoideae	Andropogoneae	Andropogoninae
AN20T193	AN20TSCR000193	Eulalia polyneura	Osborne 914	perennial	Illumina	PanAnd	5220	92	273	7	1231021156	1995781	616.81	71041	852	260	PACMAD	Panicoideae	Andropogoneae	Apludinae
AN20T195	AN20TSCR000195	Ischaemum koleostachys	MSV 1299	perennial	Illumina	PanAnd	5263	79	246	4	701173537	850608	824.32	82824	3554	277	PACMAD	Panicoideae	Andropogoneae	Ischaeminae
AN20T196	AN20TSCR000196	Ischaemum polystachyum	Nanjarisoa 99	perennial	Illumina	PanAnd	5355	87	147	3	1167505869	2272639	513.72	107816	554	231	PACMAD	Panicoideae	Andropogoneae	Ischaeminae
AN20TSCR000199	AN20TSCR000199	Bothriochloa pertusa	AUB & Bookout 104	perennial	Illumina	PanAnd	2201	2233	1157	1	2217557900	3989146	555.9	56764	825	237	PACMAD	Panicoideae	Andropogoneae	Anthistiriinae
AN20TSCR000212	AN20TSCR000212	Hyparrhenia rufa	AUB & Bookout 103	perennial	Illumina	PanAnd	2805	1480	1302	5	3314389789	5729230	578.51	440843	762	262	PACMAD	Panicoideae	Andropogoneae	Andropogoninae
AN20TSCR000218	AN20TSCR000218	Elionurus citreus	AQ0830601	perennial	Illumina	PanAnd	1245	3365	974	8	4639391839	3457788	1341.72	208539	11135	318	PACMAD	Panicoideae	Andropogoneae	NA
AN21TNTL0074	AN21TNTL0074	Andropogon gayanus var. bisquamulatus		perennial	Illumina	PanAnd	3175	1024	1391	2	2784542654	5964657	466.84	58709	471	230	PACMAD	Panicoideae	Andropogoneae	Andropogoninae
AN21TNTL0075	AN21TNTL0075	Anatherum pringlei	P.M. Peterson 19125	perennial	Illumina	PanAnd	1456	3132	1002	2	5124186397	10727164	477.68	940332	466	230	PACMAD	Panicoideae	Andropogoneae	Andropogoninae
AN21TNTL0076	AN21TNTL0076	Andropogon campestris	Chase 7977	perennial	Illumina	PanAnd	2135	886	2570	1	1744735214	2773095	629.17	48066	725	339	PACMAD	Panicoideae	Andropogoneae	Andropogoninae
AN21TNTL0077	AN21TNTL0077	Andropogon greenwayi	P. Peterson 24307	perennial	Illumina	PanAnd	4540	435	616	1	1879529567	3939908	477.05	48173	495	233	PACMAD	Panicoideae	Andropogoneae	Andropogoninae
AN21TNTL0079	AN21TNTL0079	Bothriochloa imperatoides	A.A. Beetle 1291 (seed collected by Gould)	perennial	Illumina	PanAnd	1666	3009	916	1	1865856041	1537974	1213.19	360352	4036	349	PACMAD	Panicoideae	Andropogoneae	Anthistiriinae
AN21TNTL0083	AN21TNTL0083	Bothriochloa torreyana	Lyonnet 451000020	perennial	Illumina	PanAnd	1673	2921	997	1	3346476833	5242075	638.39	68750	1003	265	PACMAD	Panicoideae	Andropogoneae	Anthistiriinae
AN21TNTL0085	AN21TNTL0085	Bothriochloa springfieldii	Saucedo 788	perennial	Illumina	PanAnd	1850	1614	2127	1	3160186675	4716566	670.02	43876	820	329	PACMAD	Panicoideae	Andropogoneae	Anthistiriinae
AN21TNTL0087	AN21TNTL0087	Anadelphia scyphofera	Bidgood et al 5500	annual	Illumina	PanAnd	5384	98	101	9	493675642	367374	1343.8	134023	10136	332	PACMAD	Panicoideae	Andropogoneae	Andropogoninae
AN21TNTL0089	AN21TNTL0089	Pseudopogonatherum contortum	Traiperm et al 573	NA	Illumina	PanAnd	5393	71	123	5	1144615108	1396355	819.72	103442	1902	283	PACMAD	Panicoideae	Andropogoneae	NA
AN21TNTL0090	AN21TNTL0090	Phacelurus franksiae	Pasquet 1257	NA	Illumina	PanAnd	4834	285	473	0	3742672304	9059226	413.13	60190	387	229	PACMAD	Panicoideae	Andropogoneae	Rhytachninae
AN21TNTL0091	AN21TNTL0091	Sorghastrum fuscescens	Pasquet 1241	perennial	Illumina	PanAnd	1477	2681	1430	4	1995329934	3288704	606.72	71373	1078	245	PACMAD	Panicoideae	Andropogoneae	Apludinae
AN21TNTL0092	AN21TNTL0092	Sorghastrum pogonostachyum	Pasquet 1258	perennial	Illumina	PanAnd	4826	364	396	6	1315708241	2319041	567.35	50978	892	240	PACMAD	Panicoideae	Andropogoneae	Apludinae
AN21TNTL0093	AN21TNTL0093	Eulalia monostachya	Traiperm et al 588	perennial	Illumina	PanAnd	1853	2114	1624	1	1940965269	3239138	599.22	56543	1012	247	PACMAD	Panicoideae	Andropogoneae	Apludinae
AN21TNTL0094	AN21TNTL0094	Cymbopogon densiflorus	Pasquet 1203	perennial	Illumina	PanAnd	5249	94	240	9	953702945	1547394	616.33	79896	954	248	PACMAD	Panicoideae	Andropogoneae	Anthistiriinae
AN21TNTL0095	AN21TNTL0095	Rottboellia afraurita	Pasquet 1156	NA	Illumina	PanAnd	5396	82	112	2	916416306	884638	1035.92	114861	5534	283	PACMAD	Panicoideae	Andropogoneae	Rottboelliinae
AN21TNTL0096	AN21TNTL0096	Miscanthus violaceus	Pasquet 1173-A	perennial	Illumina	PanAnd	2211	2303	1078	0	2435255874	3262376	746.47	78378	1380	283	PACMAD	Panicoideae	Andropogoneae	Saccharinae
AN21TNTL0097	AN21TNTL0097	Eremochloa lanceolata	Traiperm 584	perennial	Illumina	PanAnd	3740	794	1051	7	1935102620	3809626	507.95	258767	573	236	PACMAD	Panicoideae	Andropogoneae	Ratzeburgiinae
AN21TNTL0098	AN21TNTL0098	Eremochloa attenuata	Traiperm 162	perennial	Illumina	PanAnd	1770	2673	1144	5	1672692222	2144258	780.08	116262	1755	283	PACMAD	Panicoideae	Andropogoneae	Ratzeburgiinae
AN21TNTL0099	AN21TNTL0099	Elymandra lithophila	B.K. Simon; R.D. Kelly 1945	perennial	Illumina	PanAnd	4957	309	321	5	2051272050	4672479	439.01	68013	405	229	PACMAD	Panicoideae	Andropogoneae	Andropogoninae
AN21TNTL0100	AN21TNTL0100	Dimeria chloridiformis	W.D. Clayton; A. Weerasooriya 6179	perennial	Illumina	PanAnd	1683	2755	1152	2	1455590682	1310862	1110.41	75588	4002	325	PACMAD	Panicoideae	Andropogoneae	Ischaeminae
AN21TNTL0101	AN21TNTL0101	Dimeria pubescens	Davidse & D.B. Sumithraarachchi 7940	perennial	Illumina	PanAnd	5340	60	180	12	401567877	316907	1267.15	114559	8935	337	PACMAD	Panicoideae	Andropogoneae	Ischaeminae
AN21TNTL0102	AN21TNTL0102	Cymbopogon bhutanicus	JRI Wood 7363	perennial	Illumina	PanAnd	4021	732	837	2	1342652811	1908686	703.44	139371	970	302	PACMAD	Panicoideae	Andropogoneae	Anthistiriinae
AN21TNTL0104	AN21TNTL0104	Cymbopogon dieterlenii	Russell; Robinson; Herman 425	perennial	Illumina	PanAnd	5092	202	296	2	1237472324	2524736	490.14	60899	492	233	PACMAD	Panicoideae	Andropogoneae	Anthistiriinae
AN21TNTL0105	AN21TNTL0105	Anatherum glaucophyllum	Schinini & Dematteis 33379	perennial	Illumina	PanAnd	1726	2643	1221	2	3267715590	5026060	650.15	54322	966	281	PACMAD	Panicoideae	Andropogoneae	Andropogoninae
AN21TNTL0106	AN21TNTL0106	Arthraxon lancifolius	Gilbert and Thulin 952	annual	Illumina	PanAnd	5325	138	120	9	527045350	453986	1160.93	241875	10883	300	PACMAD	Panicoideae	Andropogoneae	Arthraxoninae
AN21TNTL0107	AN21TNTL0107	Arthraxon lanceolatus	Heybroek 2101	annual	Illumina	PanAnd	2898	1452	1239	3	1528286947	2412612	633.46	79247	809	283	PACMAD	Panicoideae	Andropogoneae	Arthraxoninae
AN21TNTL0108	AN21TNTL0108	Arthraxon meeboldii	Santapau SJ 10033	annual	Illumina	PanAnd	3353	1174	1049	16	1099068743	1233102	891.3	452134	1550	338	PACMAD	Panicoideae	Andropogoneae	Arthraxoninae
AN21TNTL0109	AN21TNTL0109	Arthraxon microphyllus	JRI Wood 5802	annual	Illumina	PanAnd	5067	92	413	20	1725710442	2387553	722.79	249633	1259	283	PACMAD	Panicoideae	Andropogoneae	Arthraxoninae
AN21TNTL0111	AN21TNTL0111	Andropogon ingratus	Giulietti et al 7329	perennial	Illumina	PanAnd	5251	154	183	4	998379718	1226964	813.7	94023	2122	283	PACMAD	Panicoideae	Andropogoneae	Andropogoninae
AN21TNTL0112	AN21TNTL0112	Andropogon lima	Katende 911	perennial	Illumina	PanAnd	4435	219	936	2	1055730990	1528777	690.57	52320	808	337	PACMAD	Panicoideae	Andropogoneae	Andropogoninae
AN21TNTL0114	AN21TNTL0114	Capillipedium kwashotense	Miyoshi Furuse 3774	perennial	Illumina	PanAnd	5302	154	134	2	759685545	999870	759.78	129912	2712	267	PACMAD	Panicoideae	Andropogoneae	Anthistiriinae
AN21TNTL0115	AN21TNTL0115	Clausospicula extensa	G.J. Leach & C.R. Dunlop 2575	annual	Illumina	PanAnd	1157	3536	895	4	1251468566	944348	1325.22	102083	7852	328	PACMAD	Panicoideae	Andropogoneae	Chrysopogoninae
AN21TNTL0116	AN21TNTL0116	Cleistachne sorghoides	B. Goldsmith 12/71	annual	Illumina	PanAnd	2210	1994	1387	1	2446165586	3234512	756.27	209262	1585	283	PACMAD	Panicoideae	Andropogoneae	Sorghinae
AN21TNTL0117	AN21TNTL0117	Chrysopogon aucheri	Robert Gibbons 0308	perennial	Illumina	PanAnd	4358	645	586	3	875165753	1051990	831.91	103071	2574	282	PACMAD	Panicoideae	Andropogoneae	Chrysopogoninae
AN21TNTL0118	AN21TNTL0118	Chrysopogon fallax	S.R. Hirst 34	NA	Illumina	PanAnd	4443	347	798	4	2589379657	4634527	558.71	471899	728	248	PACMAD	Panicoideae	Andropogoneae	Chrysopogoninae
AN21TNTL0119	AN21TNTL0119	Chrysopogon fulvus	Pasquet 1135	perennial	Illumina	PanAnd	4347	632	610	3	776703537	1068389	726.99	49797	1575	276	PACMAD	Panicoideae	Andropogoneae	Chrysopogoninae
AN21TNTL0120	AN21TNTL0120	Chrysopogon gryllus	PI 383762	perennial	Illumina	PanAnd	4949	306	335	2	756398292	758066	997.8	94035	3539	291	PACMAD	Panicoideae	Andropogoneae	Chrysopogoninae
AN21TNTL0121	AN21TNTL0121	Lasiurus scindicus	Kew 496070	perennial	Illumina	PanAnd	1894	2813	885	0	2804270039	1813980	1545.92	138814	8271	380	PACMAD	Panicoideae	Andropogoneae	NA
AN21TNTL0123	AN21TNTL0123	Elionurus hirtifolius	John M Fay 6442	perennial	Illumina	PanAnd	3522	154	1889	27	2870207066	4530794	633.49	94726	759	313	PACMAD	Panicoideae	Andropogoneae	NA
AN21TNTL0124	AN21TNTL0124	Elionurus elegans	C. Vander Berghen 7324	annual	Illumina	PanAnd	3741	628	1205	18	4587245773	7862927	583.4	67174	779	259	PACMAD	Panicoideae	Andropogoneae	NA
AN21TNTL0125	AN21TNTL0125	Elymandra lithophila	Anderson et al 35802	perennial	Illumina	PanAnd	3860	648	1080	4	2497153580	5339934	467.64	37976	468	254	PACMAD	Panicoideae	Andropogoneae	Andropogoninae
AN21TNTL0126	AN21TNTL0126	Germainia capitata	Sharpe and Elsol 2660	perennial	Illumina	PanAnd	2064	1886	1637	5	3592096808	5939925	604.74	76641	908	253	PACMAD	Panicoideae	Andropogoneae	Germainiinae
AN21TNTL0128	AN21TNTL0128	Germainia truncatiglumis	Leach and Walsh 4429	perennial	Illumina	PanAnd	5029	175	384	4	1612167914	2492601	646.78	74825	961	273	PACMAD	Panicoideae	Andropogoneae	Germainiinae
AN21TNTL0129	AN21TNTL0129	Eulalia quadrinervis	JRI Wood 6012	perennial	Illumina	PanAnd	5155	167	262	8	2052885248	3568577	575.27	162973	729	253	PACMAD	Panicoideae	Andropogoneae	Apludinae
AN21TNTL0131	AN21TNTL0131	Tripsacum latifolium	W.E. Harmon; J.A. Fuentes 2183	perennial	Illumina	PanAnd	3453	1460	677	2	2258703737	3352501	673.74	82608	976	283	PACMAD	Panicoideae	Andropogoneae	Tripsacinae
AN21TNTL0132	AN21TNTL0132	Tripsacum pilosum	Breedlove; Davidse 54015	perennial	Illumina	PanAnd	2990	1440	1162	0	3992407594	6478284	616.28	39113	697	327	PACMAD	Panicoideae	Andropogoneae	Tripsacinae
AN21TNTL0135	AN21TNTL0135	Thaumastochloa striata	D.L. Lewis 886	annual	Illumina	PanAnd	5381	110	94	7	1203955611	1036685	1161.35	222923	5515	342	PACMAD	Panicoideae	Andropogoneae	Ratzeburgiinae
AN21TNTL0137	AN21TNTL0137	Schizachyrium jeffreysii	Pasquet 1204	perennial	Illumina	PanAnd	5023	258	307	4	2857249068	6018537	474.74	47937	489	237	PACMAD	Panicoideae	Andropogoneae	Andropogoninae
AN21TNTL0138	AN21TNTL0138	Ischaemum koenigii	Pasquet 1196	perennial	Illumina	PanAnd	5148	185	256	3	1004406962	1806061	556.13	75959	744	235	PACMAD	Panicoideae	Andropogoneae	Ischaeminae
AN21TNTL0139	AN21TNTL0139	Dimeria aristata	Davidse 7819A	perennial	Illumina	PanAnd	1853	2542	1194	3	1331896228	1488265	894.93	59031	2549	283	PACMAD	Panicoideae	Andropogoneae	Ischaeminae
AN21TNTL0144	AN21TNTL0144	Chrysopogon schmidianus	NM Cuong 472	perennial	Illumina	PanAnd	5456	46	83	7	607460937	357489	1699.24	280568	19085	432	PACMAD	Panicoideae	Andropogoneae	Chrysopogoninae
AN21TNTL0148	AN21TNTL0148	Exotheca abyssinica	Davidse 9215	perennial	Illumina	PanAnd	4653	493	442	4	567694035	607138	935.03	65915	2541	293	PACMAD	Panicoideae	Andropogoneae	Andropogoninae
AN21TNTL0151	AN21TNTL0151	Miscanthus sacchariflorus	J Solomon 1193	perennial	Illumina	PanAnd	1995	2414	1183	0	2584498883	3529980	732.16	90306	1224	284	PACMAD	Panicoideae	Andropogoneae	Saccharinae
AN21TNTL0153	AN21TNTL0153	Microstegium geniculatum	Hsiu-Lan Ho 920	annual	Illumina	PanAnd	2747	1635	1207	3	2140158435	2088274	1024.85	80772	2902	327	PACMAD	Panicoideae	Andropogoneae	NA
AN21TNTL0154	AN21TNTL0154	Microstegium fasciculatum	CF van Beusekom et al 4092	perennial	Illumina	PanAnd	2516	1533	1538	5	3189123540	6725049	474.22	70140	498	233	PACMAD	Panicoideae	Andropogoneae	NA
AN21TNTL0156	AN21TNTL0156	Miscanthus oligostachyus	H Koyama; Y Huzimoto 708	perennial	Illumina	PanAnd	2794	1541	1257	0	2434283620	3574399	681.03	87995	807	337	PACMAD	Panicoideae	Andropogoneae	Saccharinae
AN21TNTL0157	AN21TNTL0157	Miscanthus nepalensis	Zhang; Zhi-ying 13942	perennial	Illumina	PanAnd	2431	2446	711	4	1557371373	1433511	1086.4	148317	2367	386	PACMAD	Panicoideae	Andropogoneae	Saccharinae
AN21TNTL0161	AN21TNTL0161	Ischaemum glaucescens	Beaman 10818	perennial	Illumina	PanAnd	2188	2154	1249	1	2047692800	3039916	673.6	104977	1289	266	PACMAD	Panicoideae	Andropogoneae	Ischaeminae
AN21TNTL0163	AN21TNTL0163	Ischaemum byrone	Perlman 22941	perennial	Illumina	PanAnd	1964	3332	296	0	1917699524	1405204	1364.71	91939	5269	370	PACMAD	Panicoideae	Andropogoneae	Ischaeminae
AN21TNTL0167	AN21TNTL0167	Iseilema vaginiflorum	MRK Lambert 834	annual	Illumina	PanAnd	5320	107	158	7	681603343	689336	988.78	101834	4656	283	PACMAD	Panicoideae	Andropogoneae	Anthistiriinae
AN21TNTL0169	AN20TSCR000227	Diectomis fastigiata	SLC 109	NA	Illumina	PanAnd	5279	134	175	4	630787990	642012	982.52	96875	5385	283	PACMAD	Panicoideae	Andropogoneae	Andropogoninae
AN21TNTL0171	AN20TSCR000229	Ischaemum heterotrichum	MSV 1893	perennial	Illumina	PanAnd	1716	2732	1144	0	2471213551	2322266	1064.14	70170	2466	344	PACMAD	Panicoideae	Andropogoneae	Ischaeminae
AN21TNTL0172	AN20TSCR000231	Diheteropogon amplectens var. catangensis		perennial	Illumina	PanAnd	3897	813	876	6	2497099290	5457300	457.57	61261	453	234	PACMAD	Panicoideae	Andropogoneae	Andropogoninae
AN21TNTL0174	AN20TSCR000233	Ischaemum polystachyum	NOP 99	perennial	Illumina	PanAnd	5361	75	152	4	987818485	1393987	708.63	92736	1363	272	PACMAD	Panicoideae	Andropogoneae	Ischaeminae
AN21TNTL0175	AN20TSCR000234	Bothriochloa macra	AUB 23	perennial	Illumina	PanAnd	1765	3133	693	1	2299439162	3618073	635.54	80536	1488	245	PACMAD	Panicoideae	Andropogoneae	Anthistiriinae
AN21TNTL0177	AN20TSCR000209	Anatherum bicorne	AUB & Bookout 110	perennial	Illumina	PanAnd	1580	2841	1170	1	2740237095	3098122	884.48	76766	2672	288	PACMAD	Panicoideae	Andropogoneae	Andropogoninae
AN21TNTL0178	AN20TSCR000210	Sorghum arundinaceum	AUB & Bookout 106	annual or perennial	Illumina	PanAnd	4614	356	622	0	1911148698	3786890	504.67	190444	568	236	PACMAD	Panicoideae	Andropogoneae	Sorghinae
AN21TNTL0291	AN21TNTL0291	Sorghum timorense	ID Cowie, SL Dillon 9568	annual	Illumina	PanAnd	4081	236	1268	7	1777550680	3137790	566.5	35915	658	283	PACMAD	Panicoideae	Andropogoneae	Sorghinae
AN21TNTL0292	AN21TNTL0292	Sorghastrum balansae	Hassler 8420	perennial	Illumina	PanAnd	5092	104	391	5	1556503906	2701533	576.16	60017	696	265	PACMAD	Panicoideae	Andropogoneae	Apludinae
AN21TNTL0293	AN21TNTL0293	Sorghum trichocladum	Breedlove, Davidse 54623	perennial	Illumina	PanAnd	4026	85	1474	7	1848371826	2272848	813.24	32796	1194	344	PACMAD	Panicoideae	Andropogoneae	Sorghinae
AN21TNTL0294	AN21TNTL0294	Sorghum propinquum	Davidse; Sumithraarachchi 8856	perennial	Illumina	PanAnd	5073	61	458	0	804976690	1135654	708.82	56804	1155	283	PACMAD	Panicoideae	Andropogoneae	Sorghinae
AN21TNTL0296	AN21TNTL0296	Spodiopogon cotulifer	S Tsugaru; Makoto Sawada 19481	perennial	Illumina	PanAnd	2731	1740	1120	1	1722837952	2141787	804.39	38601	1422	310	PACMAD	Panicoideae	Andropogoneae	NA
AN21TNTL0299	AN21TNTL0299	Spodiopogon duclouxii	Wang Xi-qu 96182	perennial	Illumina	PanAnd	2061	2596	934	1	1813589239	2085231	869.73	88168	1882	305	PACMAD	Panicoideae	Andropogoneae	NA
AN21TNTL0301	AN21TNTL0301	Sorghum intrans	A-2785-I (cultivated)	annual	Illumina	PanAnd	4113	446	1024	9	1621635953	2888193	561.47	53473	768	244	PACMAD	Panicoideae	Andropogoneae	Sorghinae
AN21TNTL0302	AN21TNTL0302	Spodiopogon depauperatus	S Tsugaru 13450	perennial	Illumina	PanAnd	5182	165	240	5	1408451136	2298323	612.82	60511	867	257	PACMAD	Panicoideae	Andropogoneae	NA
AN21TNTL0304	AN21TNTL0304	Sorghum matarankense	ID Cowie 12798	annual	Illumina	PanAnd	3952	124	1506	10	1167841214	1985493	588.19	61137	670	302	PACMAD	Panicoideae	Andropogoneae	Sorghinae
AN21TNTL0308	AN21TNTL0308	Iseilema ciliatum	PK Latz 5428	annual	Illumina	PanAnd	5308	103	174	7	896770966	1301105	689.24	97984	1801	254	PACMAD	Panicoideae	Andropogoneae	Anthistiriinae
AN21TNTL0309	AN21TNTL0309	Ischaemum timorense	Santamaria; Solano 3580	annual	Illumina	PanAnd	4901	255	432	4	913951136	1494752	611.44	68343	1041	251	PACMAD	Panicoideae	Andropogoneae	Ischaeminae
AN21TNTL0311	AN21TNTL0311	Ischaemum amethystinum	J. Lewalle 1714	perennial	Illumina	PanAnd	3010	70	2500	12	1460488684	2526717	578.02	86275	679	286	PACMAD	Panicoideae	Andropogoneae	Ischaeminae
AN21TNTL0314	AN21TNTL0314	Iseilema fragile	SR Hirst 36	annual	Illumina	PanAnd	5317	112	152	11	859129051	1176810	730.05	131285	2409	259	PACMAD	Panicoideae	Andropogoneae	Anthistiriinae
AN21TNTL0316	AN21TNTL0316	Hyparrhenia rudis	Simon 2195	perennial	Illumina	PanAnd	5007	115	469	1	1009570242	1469500	687.02	49408	801	320	PACMAD	Panicoideae	Andropogoneae	Andropogoninae
AN21TNTL0318	AN21TNTL0318	Hyparrhenia pilgeriana	Rwaburindore 3886	perennial	Illumina	PanAnd	4448	488	653	3	890558368	1086279	819.82	50941	1251	331	PACMAD	Panicoideae	Andropogoneae	Andropogoninae
AN21TNTL0319	AN21TNTL0319	Hyparrhenia niariensis	Fay 5823	annual	Illumina	PanAnd	3295	1058	1235	4	1091892204	1516297	720.1	129605	1293	282	PACMAD	Panicoideae	Andropogoneae	Andropogoninae
AN21TNTL0320	AN21TNTL0320	Hyparrhenia griffithii	AO Crook 2076	perennial	Illumina	PanAnd	2224	1201	2165	2	1633171397	2404913	679.1	52883	854	324	PACMAD	Panicoideae	Andropogoneae	Andropogoninae
AN21TNTL0321	AN21TNTL0321	Hyparrhenia gazensis	Rwaburindere 1121	perennial	Illumina	PanAnd	1641	2913	1035	3	1610235190	1740635	925.08	79912	2469	292	PACMAD	Panicoideae	Andropogoneae	Andropogoninae
AN21TNTL0322	AN21TNTL0322	Hyparrhenia welwitschii	Fay 5851	annual	Illumina	PanAnd	3159	1077	1352	4	1102252962	1525731	722.44	113917	1278	282	PACMAD	Panicoideae	Andropogoneae	Andropogoninae
AN21TNTL0324	AN21TNTL0324	Hyparrhenia subplumosa	Soladoye BO251	perennial	Illumina	PanAnd	3034	1303	1252	3	2201614393	3877813	567.75	55214	803	246	PACMAD	Panicoideae	Andropogoneae	Andropogoninae
AN21TNTL0327	AN21TNTL0327	Hyparrhenia dichroa	Kayombo 1010	perennial	Illumina	PanAnd	2947	1294	1346	5	1439357192	2097842	686.11	53499	1198	278	PACMAD	Panicoideae	Andropogoneae	Andropogoninae
AN21TNTL0328	AN21TNTL0328	Hyparrhenia barteri	AB Katende K2324	annual	Illumina	PanAnd	2569	1484	1535	4	1336385994	1961966	681.15	47433	1201	277	PACMAD	Panicoideae	Andropogoneae	Andropogoninae
AN21TNTL0329	AN21TNTL0329	Hyparrhenia arrhenobasis	JW Ash 2696	perennial	Illumina	PanAnd	2331	1165	2093	3	1451616357	1931928	751.38	57917	988	346	PACMAD	Panicoideae	Andropogoneae	Andropogoninae
AN21TNTL0333	AN21TNTL0333	Hemarthria sibirica	S. Tsugaru, M. Miyahara 26676	perennial	Illumina	PanAnd	5101	122	357	12	2186729021	3858117	566.79	55337	696	253	PACMAD	Panicoideae	Andropogoneae	Ratzeburgiinae
AN21TNTL0334	AN21TNTL0334	Hyparrhenia collina	Heady 1740	perennial	Illumina	PanAnd	3523	1223	842	4	1610056085	2592576	621.03	80863	1052	255	PACMAD	Panicoideae	Andropogoneae	Andropogoninae
AN21TNTL0335	AN21TNTL0335	Hyparrhenia confinis	JJFE de Wilde 263	annual	Illumina	PanAnd	3643	1308	638	3	1412926508	2049252	689.48	52783	1021	283	PACMAD	Panicoideae	Andropogoneae	Andropogoninae
AN21TNTL0336	AN21TNTL0336	Hyparrhenia cyanescens	Hall and Duodu 42178	perennial	Illumina	PanAnd	1426	3263	899	4	1927002018	2473250	779.14	54790	1853	283	PACMAD	Panicoideae	Andropogoneae	Andropogoninae
AN21TNTL0339	AN21TNTL0339	Schizachyrium sulcatum	Killeen 2084	annual	Illumina	PanAnd	3212	846	1530	4	3648049235	5697857	640.25	107400	784	310	PACMAD	Panicoideae	Andropogoneae	Andropogoninae
AN21TNTL0341	AN21TNTL0341	Schizachyrium semitectum	Peterson; Garcia 20211	annual	Illumina	PanAnd	5275	175	136	6	563277470	259072	2174.21	184388	17720	569	PACMAD	Panicoideae	Andropogoneae	Andropogoninae
AN21TNTL0343	AN21TNTL0343	Schizachyrium maclaudii	MSM Sosef 2717	annual	Illumina	PanAnd	875	3697	1014	6	1188400347	1133121	1048.79	85010	4423	313	PACMAD	Panicoideae	Andropogoneae	Andropogoninae
AN21TNTL0344	AN21TNTL0344	Schizachyrium nodulosum	Oumorou 1103	annual	Illumina	PanAnd	5358	147	82	5	1764276285	1724613	1023	689520	1976	365	PACMAD	Panicoideae	Andropogoneae	Andropogoninae
AN21TNTL0345	AN21TNTL0345	Schizachyrium delavayi	Li Heng 9029	perennial	Illumina	PanAnd	4800	468	323	1	782800315	1094452	715.24	75587	1876	265	PACMAD	Panicoideae	Andropogoneae	Anthistiriinae
AN21TNTL0346	AN21TNTL0346	Schizachyrium platyphyllum	MSM Sosef 2718	annual or perennial	Illumina	PanAnd	4706	413	465	8	1365289060	2227462	612.93	229876	847	260	PACMAD	Panicoideae	Andropogoneae	Andropogoninae
AN21TNTL0347	AN21TNTL0347	Schizachyrium pulchellum	JJFF de Wilde 11158	perennial	Illumina	PanAnd	3701	969	916	6	1718636262	2359084	728.52	175145	1385	282	PACMAD	Panicoideae	Andropogoneae	Andropogoninae
AN21TNTL0348	AN21TNTL0348	Schizachyrium rupestre	CCH Jongkind 3174	perennial	Illumina	PanAnd	4410	588	588	6	1312872639	1999071	656.74	78065	1363	253	PACMAD	Panicoideae	Andropogoneae	Andropogoninae
AN21TNTL0352	AN21TNTL0352	Schizachyrium crinizonatum	BM Stuckey 281	annual	Illumina	PanAnd	5322	128	134	8	555763877	474933	1170.19	171794	6975	342	PACMAD	Panicoideae	Andropogoneae	Andropogoninae
AN21TNTL0353	AN21TNTL0353	Sehima ischaemoides	Bingham 479	annual	Illumina	PanAnd	5420	90	76	6	559823109	646482	865.95	232255	1954	322	PACMAD	Panicoideae	Andropogoneae	NA
AN21TNTL0354	AN21TNTL0354	Rhytachne triaristata	Fay 5893	annual	Illumina	PanAnd	5377	134	69	12	775798185	768675	1009.27	271197	7096	302	PACMAD	Panicoideae	Andropogoneae	Rhytachninae
AN21TNTL0355	AN21TNTL0355	Rhytachne glabra	Bidault, Diabate, Mas 266	perennial	Illumina	PanAnd	4949	280	360	3	1316597444	2291413	574.58	68969	707	252	PACMAD	Panicoideae	Andropogoneae	Rhytachninae
AN21TNTL0356	AN21TNTL0356	Rhytachne gonzalezii	Ortiz, Ramia 3244	annual	Illumina	PanAnd	2132	2841	608	11	1566887805	1878623	834.06	58516	1891	305	PACMAD	Panicoideae	Andropogoneae	Rhytachninae
AN21TNTL0359	AN21TNTL0359	Oxyrhachis gracillima	L Smook 6050	perennial	Illumina	PanAnd	5262	114	196	20	993618684	1456690	682.11	104133	1597	254	PACMAD	Panicoideae	Andropogoneae	Rhytachninae
AN21TNTL0362	AN21TNTL0362	Saccharum baldwinii	R. Kral 64488	perennial	Illumina	PanAnd	2286	2452	854	0	1754566427	1376611	1274.55	56146	4115	375	PACMAD	Panicoideae	Andropogoneae	Saccharinae
AN21TNTL0363	AN21TNTL0363	Erianthus giganteus	Harrey 8098	perennial	Illumina	PanAnd	1577	3165	850	0	2024267157	1851928	1093.06	142529	4954	309	PACMAD	Panicoideae	Andropogoneae	Saccharinae
AN21TNTL0365	AN21TNTL0365	Phacelurus zea	CF van Beusekom 4267	perennial	Illumina	PanAnd	4789	274	527	2	3653885458	6739755	542.14	46306	599	283	PACMAD	Panicoideae	Andropogoneae	Rottboelliinae
AN21TNTL0366	AN21TNTL0366	Elymandra subulata	Jacques-Felix 7306	annual	Illumina	PanAnd	4407	488	695	2	1246306535	1991691	625.75	510305	927	263	PACMAD	Panicoideae	Andropogoneae	Andropogoninae
AN21TNTL0368	AN21TNTL0368	Zea perennis	Iltis 1050	perennial	Illumina	PanAnd	3663	1148	780	1	3220082157	5868781	548.68	122613	604	283	PACMAD	Panicoideae	Andropogoneae	Tripsacinae
AN21TS02	AN21TSTL0002	Andropogon pseudapricus	Kew 183921	annual	Illumina	PanAnd	3021	1287	1281	3	1618139504	3148111	514	54855	653	238	PACMAD	Panicoideae	Andropogoneae	Andropogoninae
AN21TS04	AN21TSTL0004	Anatherum brachystachyum	AUB 123	perennial	Illumina	PanAnd	5278	142	169	3	1065548595	1630994	653.31	88925	1700	243	PACMAD	Panicoideae	Andropogoneae	Andropogoninae
AN21TS06	AN21TSTL0006	Bothriochloa pertusa	AUB 135	perennial	Illumina	PanAnd	2456	1937	1198	1	1891089952	3187164	593.35	59828	938	247	PACMAD	Panicoideae	Andropogoneae	Anthistiriinae
AN21TS08	AN21TSTL0008	Diectomis fastigiata	Kew 246275	NA	Illumina	PanAnd	5347	128	113	4	695590822	888581	782.81	132258	4085	255	PACMAD	Panicoideae	Andropogoneae	Andropogoninae
AN21TS10	AN21TSTL0010	Hyparrhenia rufa	AUB 129	perennial	Illumina	PanAnd	2792	1184	1610	6	1807387689	3318916	544.57	58920	718	242	PACMAD	Panicoideae	Andropogoneae	Andropogoninae
AN21TS11	AN21TSTL0011	Schizachyrium rhizomatum	AUB 128	perennial	Illumina	PanAnd	1895	2709	985	3	2888987533	4838583	597.07	52155	720	283	PACMAD	Panicoideae	Andropogoneae	Andropogoninae
AN21TS12	AN21TSTL0012	Imperata cylindrica	AUB 125	perennial	Illumina	PanAnd	5312	142	136	2	794976528	804937	987.63	142731	4734	283	PACMAD	Panicoideae	Andropogoneae	Germainiinae
AN21TS14	AN21TSTL0014	Cymbopogon flexuosus	24-04537-37802	perennial	Illumina	PanAnd	4773	412	405	2	1132983264	2046318	553.67	76544	669	241	PACMAD	Panicoideae	Andropogoneae	Anthistiriinae
AN21TS15	AN21TSTL0015	Saccharum alopecuroides	AUB 132	perennial	Illumina	PanAnd	1378	3225	988	1	1976744434	2109368	937.13	108675	4283	283	PACMAD	Panicoideae	Andropogoneae	Saccharinae
AN21TS16	AN21TSTL0016	Diheteropogon amplectens	Kew 246323	perennial	Illumina	PanAnd	4638	402	542	10	1594568085	3616091	440.96	82216	399	226	PACMAD	Panicoideae	Andropogoneae	Andropogoninae
AN21TS17	AN21TSTL0017	Anatherum ternarium	W6 54786	perennial	Illumina	PanAnd	1337	3296	957	2	2335266725	3883619	601.31	48714	840	256	PACMAD	Panicoideae	Andropogoneae	Andropogoninae
AN21TS18	AN21TSTL0018	Themeda anathera	PI 369159	perennial	Illumina	PanAnd	3661	1055	874	2	2521850706	4663474	540.77	66235	618	261	PACMAD	Panicoideae	Andropogoneae	Anthistiriinae
AN21TS19	AN21TSTL0019	Sorghastrum secundum	AUB 138	perennial	Illumina	PanAnd	4961	110	515	6	1463965126	2864628	511.05	47976	556	234	PACMAD	Panicoideae	Andropogoneae	Apludinae
AN21TS21	AN21TSTL0021	Eremochloa zeylanica	PI 647884	perennial	Illumina	PanAnd	1118	3581	888	5	2260821455	3906377	578.75	114362	831	243	PACMAD	Panicoideae	Andropogoneae	Ratzeburgiinae
AN21TS22	AN21TSTL0022	Eremochloa ophiuroides	W6 55858	perennial	Illumina	PanAnd	5247	148	189	8	1251951196	2202749	568.36	103292	775	240	PACMAD	Panicoideae	Andropogoneae	Ratzeburgiinae
AN21TS23	AN21TSTL0023	Diheteropogon hagerupii	Kew 254456	annual	Illumina	PanAnd	4539	449	593	11	1571994366	3473227	452.6	94649	420	227	PACMAD	Panicoideae	Andropogoneae	Andropogoninae
AN21TS24	AN21TSTL0024	Anatherum floridanum	AUB 120	perennial	Illumina	PanAnd	5230	154	205	3	1337094106	2560799	522.14	73733	568	233	PACMAD	Panicoideae	Andropogoneae	Andropogoninae
AN21TS25	AN21TSTL0025	Coix lacryma-jobi	PI 324509	annual	Illumina	PanAnd	5246	97	237	12	1893691976	3884615	487.49	87074	477	232	PACMAD	Panicoideae	Andropogoneae	Rottboelliinae
AN21TS26	AN21TSTL0026	Saccharum robustum	PI 88670	perennial	Illumina	PanAnd	4568	374	650	0	2877466520	6012208	478.6	49029	492	261	PACMAD	Panicoideae	Andropogoneae	Saccharinae
AN21TS27	AN21TSTL0027	Sorghastrum elliottii	PI 674985	perennial	Illumina	PanAnd	5160	109	317	6	1423748911	2723964	522.68	54277	594	235	PACMAD	Panicoideae	Andropogoneae	Apludinae
AN21TS28	AN21TSTL0028	Cymbopogon winterianus	01-04531-61419	perennial	Illumina	PanAnd	4603	473	514	2	1233117740	2246302	548.95	93253	653	242	PACMAD	Panicoideae	Andropogoneae	Anthistiriinae
AN21TS29	AN21TSTL0029	Sorghastrum secundum	AUB 115	perennial	Illumina	PanAnd	4826	100	660	6	1883771115	4390757	429.03	33335	403	230	PACMAD	Panicoideae	Andropogoneae	Apludinae
AN21TS30	AN21TSTL0030	Arthraxon junnarensis	Kew 88886	annual	Illumina	PanAnd	5321	127	135	9	615473490	774410	794.76	259648	5362	258	PACMAD	Panicoideae	Andropogoneae	Arthraxoninae
AN21TS31	AN21TSTL0031	Apluda mutica	PI 219568	perennial	Illumina	PanAnd	3873	800	916	3	1976699020	4426967	446.51	82611	418	231	PACMAD	Panicoideae	Andropogoneae	Apludinae
AN21TS32	AN21TSTL0032	Iseilema macratherum	PI 257760	annual	Illumina	PanAnd	5290	120	173	9	1005862841	1794969	560.38	83480	843	235	PACMAD	Panicoideae	Andropogoneae	Anthistiriinae
AN21TS33	AN21TSTL0033	Iseilema membranaceum	PI 240840	annual	Illumina	PanAnd	5301	122	162	7	732984579	942912	777.36	105364	3299	259	PACMAD	Panicoideae	Andropogoneae	Anthistiriinae
AN21TS34	AN21TSTL0034	Cymbopogon nardus	21-04530-27038	perennial	Illumina	PanAnd	4788	390	411	3	1124807792	1981931	567.53	90915	825	239	PACMAD	Panicoideae	Andropogoneae	Anthistiriinae
AN21TS35	AN21TSTL0035	Anatherum capillipes	AUB 134	NA	Illumina	PanAnd	5250	134	204	4	1019118244	1448880	703.38	105382	2049	253	PACMAD	Panicoideae	Andropogoneae	Andropogoninae
AN21TS38	AN21TSTL0038	Eulalia polyneura	Pasquet 1239	perennial	Illumina	PanAnd	5081	173	334	4	892859198	1490741	598.94	83850	1011	242	PACMAD	Panicoideae	Andropogoneae	Apludinae
AN21TS40	AN21TSTL0040	Hyparrhenia finitima	Pasquet 1244	perennial	Illumina	PanAnd	1909	2552	1128	3	1648402914	2050811	803.78	53565	2083	282	PACMAD	Panicoideae	Andropogoneae	Andropogoninae
AN21TS43	AN21TSTL0043	Rottboellia campestris	Kew 286073	NA	Illumina	PanAnd	4994	69	522	7	1280101791	1154730	1108.57	66349	3881	316	PACMAD	Panicoideae	Andropogoneae	Rottboelliinae
AN21TS49	AN21TSTL0049	Zea diploperennis	PI 441930	perennial	Illumina	PanAnd	3043	860	1688	1	2348568978	4097748	573.14	205249	704	281	PACMAD	Panicoideae	Andropogoneae	Tripsacinae
AN21TS50	AN21TSTL0050	Andropogon schirensis	Pasquet s.n.	perennial	Illumina	PanAnd	5048	229	307	8	1241738779	2069783	599.94	93847	905	246	PACMAD	Panicoideae	Andropogoneae	Andropogoninae
AN21TS51	AN21TSTL0051	Dimeria lawsonii	KR 81018	annual	Illumina	PanAnd	1758	2710	1120	4	930887697	886058	1050.59	99865	3171	316	PACMAD	Panicoideae	Andropogoneae	Ischaeminae
AN21TS52	AN21TSTL0052	Anatherum laterale	Welker 390	perennial	Illumina	PanAnd	1644	2297	1649	2	3130668241	4884150	640.99	57441	909	283	PACMAD	Panicoideae	Andropogoneae	Andropogoninae
AN21TS53	AN21TSTL0053	Anatherum macrothrix	Welker 351-A	NA	Illumina	PanAnd	5224	167	197	4	1258115137	2268076	554.71	81776	748	234	PACMAD	Panicoideae	Andropogoneae	Andropogoninae
AN21TS54	AN21TSTL0054	Andropogon ternatus	Welker 355-A	perennial	Illumina	PanAnd	2573	2259	757	3	1961829195	2434293	805.91	68961	2355	282	PACMAD	Panicoideae	Andropogoneae	Andropogoninae
AN21TS55	AN21TSTL0055	Andropogon virgatus	Welker 404	perennial	Illumina	PanAnd	5169	190	226	7	997471904	1228096	812.21	108472	3668	266	PACMAD	Panicoideae	Andropogoneae	Andropogoninae
AN21TS57	AN21TSTL0057	Anatherum selloanum	Welker 356	perennial	Illumina	PanAnd	5261	167	160	4	1081468229	1367343	790.93	115692	2943	266	PACMAD	Panicoideae	Andropogoneae	Andropogoninae
AN21TS58	AN21TSTL0058	Bothriochloa longipaniculata	Welker 590	perennial	Illumina	PanAnd	1581	3033	976	2	1974647729	1803560	1094.86	111711	4693	308	PACMAD	Panicoideae	Andropogoneae	Anthistiriinae
AN21TS59	AN21TSTL0059	Elionurus muticus	Welker 177	perennial	Illumina	PanAnd	3291	691	1600	10	4265073551	6959100	612.88	44122	713	319	PACMAD	Panicoideae	Andropogoneae	NA
AN21TS60	AN21TSTL0060	Eriochrysis laxa	Welker 487-9	perennial	Illumina	PanAnd	5316	84	180	12	1676855249	3123665	536.82	80492	667	233	PACMAD	Panicoideae	Andropogoneae	NA
AN21TS61	AN21TSTL0061	Eriochrysis villosa	Welker 488-4	perennial	Illumina	PanAnd	5132	108	343	9	2733360442	5464995	500.16	60634	551	240	PACMAD	Panicoideae	Andropogoneae	NA
AN21TS62	AN21TSTL0062	Eriochrysis holcoides	Welker 505-A	perennial	Illumina	PanAnd	5223	83	281	5	1888390899	4089558	461.76	58222	440	235	PACMAD	Panicoideae	Andropogoneae	NA
AN21TS63	AN21TSTL0063	Imperata tenuis	Welker 494-2	perennial	Illumina	PanAnd	5401	91	96	4	796770913	850002	937.38	228559	8040	276	PACMAD	Panicoideae	Andropogoneae	Germainiinae
AN21TS64	AN21TSTL0064	Saccharum villosum	Welker 520	perennial	Illumina	PanAnd	1920	2745	927	0	1808672835	1527807	1183.84	63401	4284	331	PACMAD	Panicoideae	Andropogoneae	Saccharinae
AN21TS65	AN21TSTL0065	Saccharum angustifolium	Welker 345	perennial	Illumina	PanAnd	1783	2564	1245	0	3095837342	4196360	737.74	54571	1187	306	PACMAD	Panicoideae	Andropogoneae	Saccharinae
AN21TS66	AN21TSTL0066	Schizachyrium condensatum	Welker 235	perennial	Illumina	PanAnd	5172	177	237	6	915108482	978804	934.93	115758	5152	282	PACMAD	Panicoideae	Andropogoneae	Andropogoninae
AN21TS67	AN21TSTL0067	Schizachyrium glaziovii	Welker 416	NA	Illumina	PanAnd	5163	191	232	6	914254213	1005627	909.14	110177	4970	279	PACMAD	Panicoideae	Andropogoneae	Andropogoninae
AN21TS68	AN21TSTL0068	Schizachyrium gracilipes	Welker 600-A	perennial	Illumina	PanAnd	5176	187	222	7	950181201	1235992	768.76	97479	3177	261	PACMAD	Panicoideae	Andropogoneae	Andropogoninae
AN21TS69	AN21TSTL0069	Schizachyrium hatschbachii	Welker 423	perennial	Illumina	PanAnd	5148	195	241	8	1042146925	1600812	651.01	90780	1838	241	PACMAD	Panicoideae	Andropogoneae	Andropogoninae
AN21TS71	AN21TSTL0071	Schizachyrium spicatum	Welker 580-A	perennial	Illumina	PanAnd	5184	175	226	7	1025506945	1418740	722.83	82920	2860	249	PACMAD	Panicoideae	Andropogoneae	Andropogoninae
AN21TSTL0007	AN21TSTL0007	Miscanthus floridulus	PI 668370	perennial	Illumina	PanAnd	1896	2068	1628	0	6544469013	12108191	540.5	77276	691	240	PACMAD	Panicoideae	Andropogoneae	Saccharinae
AN21TSTL0009	AN21TSTL0009	Saccharum baldwinii	AUB 118	perennial	Illumina	PanAnd	1845	2457	1290	0	5997323557	9732982	616.19	70350	988	257	PACMAD	Panicoideae	Andropogoneae	Saccharinae
AN21TSTL0013	AN21TSTL0013	Tripsacum jalapense	MIA 34722	perennial	Illumina	PanAnd	1918	2264	1410	0	7387444112	12322396	599.51	47502	846	264	PACMAD	Panicoideae	Andropogoneae	Tripsacinae
AN21TSTL0020	AN21TSTL0020	Elionurus barbiculmis	PI 647882	perennial	Illumina	PanAnd	1849	2112	1622	9	8471268634	15144098	559.38	99554	707	253	PACMAD	Panicoideae	Andropogoneae	NA
AN21TSTL0042	AN21TSTL0042	Hyparrhenia newtonii	Pasquet 1219	perennial	Illumina	PanAnd	2442	1499	1648	3	3342540579	6704770	498.53	49973	584	231	PACMAD	Panicoideae	Andropogoneae	Andropogoninae
AN21TSTL0045	AN21TSTL0045	Tripsacum australe	MIA 34497	perennial	Illumina	PanAnd	2950	1939	702	1	5667200995	8603086	658.74	63408	992	283	PACMAD	Panicoideae	Andropogoneae	Tripsacinae
AN21TSTL0047	AN21TSTL0047	Tripsacum peruvianum	MIA 34502	perennial	Illumina	PanAnd	1683	2268	1641	0	7729828547	12526057	617.1	47417	800	283	PACMAD	Panicoideae	Andropogoneae	Tripsacinae
AN21TSTL0048	AN21TSTL0048	Tripsacum lanceolatum	MIA 34718	perennial	Illumina	PanAnd	2383	2070	1139	0	4499110472	6175558	728.54	58071	1214	283	PACMAD	Panicoideae	Andropogoneae	Tripsacinae
AN21TSTL0056	AN21TSTL0056	Anatherum leucostachyum	Welker 374	perennial	Illumina	PanAnd	1571	2914	1106	1	2918951540	3921003	744.44	82665	2421	264	PACMAD	Panicoideae	Andropogoneae	Andropogoninae
AN21TSTL0070	AN21TSTL0070	Schizachyrium scabriflorum	Welker 585-A	perennial	Illumina	PanAnd	2143	1641	1804	4	2752573308	4460401	617.11	86541	1039	253	PACMAD	Panicoideae	Andropogoneae	Andropogoninae
AN21TSTL0072	AN21TSTL0072	Schizachyrium tenerum	Welker 427	perennial	Illumina	PanAnd	2929	1350	1310	3	3022663520	6915326	437.1	70395	396	225	PACMAD	Panicoideae	Andropogoneae	Andropogoninae
AN21TSTL0180	AN21TSTL0180	Chrysopogon plumulosus	Pasquet 1279	perennial	Illumina	PanAnd	4326	504	757	5	1474906357	2303630	640.25	63642	905	283	PACMAD	Panicoideae	Andropogoneae	Chrysopogoninae
AN21TSTL0181	AN21TSTL0181	Polytrias indica	Traiperm et al 570	perennial	Illumina	PanAnd	4475	340	774	3	1020030065	1558921	654.32	81458	1020	278	PACMAD	Panicoideae	Andropogoneae	Apludinae
AN21TSTL0182	AN21TSTL0182	Rottboellia helferi	Traiperm 574	NA	Illumina	PanAnd	4708	98	781	5	1086543371	1230226	883.21	45025	2076	305	PACMAD	Panicoideae	Andropogoneae	Rottboelliinae
AN21TSTL0184	AN21TSTL0184	Anatherum glomeratum	KEW 210731	perennial	Illumina	PanAnd	5284	136	168	4	1108268996	1661124	667.18	78774	1787	245	PACMAD	Panicoideae	Andropogoneae	Andropogoninae
AN21TSTL0185	AN21TSTL0185	Andropogon gayanus	KEW 60051	perennial	Illumina	PanAnd	3855	620	1115	2	1888997680	3381500	558.63	50413	689	261	PACMAD	Panicoideae	Andropogoneae	Andropogoninae
AN21TSTL0186	AN21TSTL0186	Anatherum arctatum	AUB 130	perennial	Illumina	PanAnd	1129	3522	939	2	2079259651	3059466	679.62	65706	1540	256	PACMAD	Panicoideae	Andropogoneae	Andropogoninae
AN21TSTL0187	AN21TSTL0187	Schizachyrium delavayi	NA	perennial	Illumina	PanAnd	4944	336	311	1	752260957	1089271	690.61	87052	2000	253	PACMAD	Panicoideae	Andropogoneae	Anthistiriinae
AN21TSTL0188	AN21TSTL0188	Arthraxon hispidus	IC 5	annual	Illumina	PanAnd	660	4265	662	5	1285468049	1771291	725.72	90521	2687	250	PACMAD	Panicoideae	Andropogoneae	Arthraxoninae
AN21TSTL0189	AN21TSTL0189	Bothriochloa exaristata	PI 203721	perennial	Illumina	PanAnd	1611	3180	799	2	2172091947	2447150	887.6	179042	4614	276	PACMAD	Panicoideae	Andropogoneae	Anthistiriinae
AN21TSTL0190	AN21TSTL0190	Bothriochloa alta	PI 204128	perennial	Illumina	PanAnd	1646	2835	1110	1	3668179737	5118364	716.67	100961	1520	269	PACMAD	Panicoideae	Andropogoneae	Anthistiriinae
AN21TSTL0191	AN21TSTL0191	Cymbopogon pospischilii	PI 276030	perennial	Illumina	PanAnd	1625	3084	880	3	3854812769	8619767	447.21	70361	429	231	PACMAD	Panicoideae	Andropogoneae	Anthistiriinae
AN21TSTL0192	AN21TSTL0192	Cymbopogon giganteus	KEW 222574	perennial	Illumina	PanAnd	4851	213	515	13	1560494144	3507999	444.84	69549	411	227	PACMAD	Panicoideae	Andropogoneae	Anthistiriinae
AN21TSTL0193	AN21TSTL0193	Bothriochloa barbinodis	PI 204138	perennial	Illumina	PanAnd	1407	3022	1162	1	2318796851	2303758	1006.53	117319	4261	283	PACMAD	Panicoideae	Andropogoneae	Anthistiriinae
AN21TSTL0194	AN21TSTL0194	Cymbopogon ambiguus	10-04531-06821	perennial	Illumina	PanAnd	4126	526	929	11	1355128130	2559896	529.37	70049	659	237	PACMAD	Panicoideae	Andropogoneae	Anthistiriinae
AN21TSTL0195	AN21TSTL0195	Cymbopogon martini	20-04530-10860	NA	Illumina	PanAnd	4187	492	902	11	1280294088	2297201	557.33	62786	768	242	PACMAD	Panicoideae	Andropogoneae	Anthistiriinae
AN21TSTL0196	AN21TSTL0196	Dichanthium sericeum	PI 213880	perennial	Illumina	PanAnd	5359	127	103	3	635446750	552216	1150.72	135850	8466	293	PACMAD	Panicoideae	Andropogoneae	Anthistiriinae
AN21TSTL0197	AN21TSTL0197	Elionurus ciliaris	KEW 241557	perennial	Illumina	PanAnd	4508	536	540	8	3696924983	6589251	561.05	71451	765	242	PACMAD	Panicoideae	Andropogoneae	NA
AN21TSTL0198	AN21TSTL0198	Eulalia aurea	PI 249139	perennial	Illumina	PanAnd	4576	339	676	1	2605361314	6087597	427.98	71859	406	230	PACMAD	Panicoideae	Andropogoneae	Apludinae
AN21TSTL0199	AN21TSTL0199	Hyparrhenia hirta	PI 315595	perennial	Illumina	PanAnd	3816	810	963	3	2108445497	4333043	486.6	69532	508	234	PACMAD	Panicoideae	Andropogoneae	Andropogoninae
AN21TSTL0200	AN21TSTL0200	Microstegium vimineum	IC 6	annual	Illumina	PanAnd	1665	2673	1250	4	1587105970	2118423	749.19	50700	1470	283	PACMAD	Panicoideae	Andropogoneae	NA
AN21TSTL0201	AN21TSTL0201	Saccharum alopecuroides	IC 2	perennial	Illumina	PanAnd	1363	3232	996	1	1889510087	1812753	1042.34	122121	5104	288	PACMAD	Panicoideae	Andropogoneae	Saccharinae
AN21TSTL0202	AN21TSTL0202	Saccharum contortum	IC 4	NA	Illumina	PanAnd	1887	2242	1463	0	3180560634	4283841	742.46	39355	1230	305	PACMAD	Panicoideae	Andropogoneae	Saccharinae
AN21TSTL0204	AN21TSTL0204	Saccharum sinense	MIA 34057	perennial	Illumina	PanAnd	3787	659	1146	0	4474642544	10672241	419.28	48467	398	228	PACMAD	Panicoideae	Andropogoneae	Saccharinae
AN21TSTL0206	AN21TSTL0206	Tripsacum cundinamarce	MIA 34644	perennial	Illumina	PanAnd	3392	1461	737	2	3287842985	5173006	635.58	76848	842	284	PACMAD	Panicoideae	Andropogoneae	Tripsacinae
AN21TSTL0207	AN21TSTL0207	Sorghastrum stipoides	Zardini and Velazquez 25569	perennial	Illumina	PanAnd	5138	124	324	6	1793782136	3957929	453.21	53032	432	231	PACMAD	Panicoideae	Andropogoneae	Apludinae
AN21TSTL0208	AN21TSTL0208	Spodiopogon tainanensis	RJ Soreng 5664	perennial	Illumina	PanAnd	5051	243	297	1	1907798387	3826714	498.55	62857	515	246	PACMAD	Panicoideae	Andropogoneae	NA
AN21TSTL0209	AN21TSTL0209	Spodiopogon sibiricus	Yujiro Horii 35787	perennial	Illumina	PanAnd	5116	144	331	1	1476715411	2579671	572.44	90833	631	283	PACMAD	Panicoideae	Andropogoneae	NA
AN21TSTL0210	AN21TSTL0210	Miscanthus sinensis	Takahashi; Tsugaru; Sawada 30253	perennial	Illumina	PanAnd	2214	2125	1253	0	3284962891	4863512	675.43	198533	959	295	PACMAD	Panicoideae	Andropogoneae	Saccharinae
AN21TSTL0212	AN21TSTL0212	Saccharum fallax	Huq; Mia 10270	perennial	Illumina	PanAnd	2916	1469	1207	0	1862499632	2320663	802.57	78804	1195	336	PACMAD	Panicoideae	Andropogoneae	Saccharinae
AN21TSTL0213	AN21TSTL0213	Rottboellia aurita	Welker 615-C	perennial	Illumina	PanAnd	5405	93	91	3	974600726	1147666	849.2	128026	5197	261	PACMAD	Panicoideae	Andropogoneae	Rottboelliinae
AN21TSTL0214	AN21TSTL0214	Imperata brasiliensis	Welker 599	perennial	Illumina	PanAnd	5408	97	85	2	640881752	439457	1458.35	167852	17728	312	PACMAD	Panicoideae	Andropogoneae	Ischaeminae
AN21TSTL0215	AN21TSTL0215	Bothriochloa woodrovii	PI 301732	annual or perennial	Illumina	PanAnd	1837	1862	1892	1	5506716992	8606596	639.83	87666	1026	269	PACMAD	Panicoideae	Andropogoneae	Anthistiriinae
AN21TSTL0216	AN21TSTL0216	Bothriochloa springfieldii	PI 216163	perennial	Illumina	PanAnd	1557	3040	994	1	1959585280	1627835	1203.8	126931	5853	315	PACMAD	Panicoideae	Andropogoneae	Anthistiriinae
AN21TSTL0217	AN21TSTL0217	Bothriochloa saccharoides	PI 202212	perennial	Illumina	PanAnd	1503	2982	1105	2	2026174160	2057607	984.72	95098	4114	292	PACMAD	Panicoideae	Andropogoneae	Andropogoninae
AN21TSTL0219	AN21TSTL0219	Anatherum longiberbe	AUB 133	perennial	Illumina	PanAnd	5282	137	170	3	988849432	1396314	708.19	114062	2172	252	PACMAD	Panicoideae	Andropogoneae	Andropogoninae
AN21TSTL0223	AN21TSTL0223	Capillipedium spicigerum	PI 301773	perennial	Illumina	PanAnd	1220	3840	531	1	1847956222	2648150	697.83	78986	1770	256	PACMAD	Panicoideae	Andropogoneae	Anthistiriinae
AN21TSTL0225	AN21TSTL0225	Eriochrysis cayennensis	AUB & Bookout 109	perennial	Illumina	PanAnd	5311	83	189	9	1438148169	2240171	641.98	78468	1385	243	PACMAD	Panicoideae	Andropogoneae	NA
AN21TSTL0226	AN21TSTL0226	Chrysopogon pauciflorus	AUB 114	annual	Illumina	PanAnd	1265	3361	966	0	1178392476	1430702	823.65	75190	2928	282	PACMAD	Panicoideae	Andropogoneae	Chrysopogoninae
AN21TSTL0227	AN21TSTL0227	Chrysopogon orientalis	Traiperm et al 578	perennial	Illumina	PanAnd	1485	2848	1257	2	2036656764	3489814	583.6	705321	812	246	PACMAD	Panicoideae	Andropogoneae	Chrysopogoninae
AN21TSTL0228	AN21TSTL0228	Phacelurus gabonensis	Pasquet 1224	perennial	Illumina	PanAnd	2604	1567	1419	2	2365812282	3538699	668.55	62702	1017	283	PACMAD	Panicoideae	Andropogoneae	Rhytachninae
AN21TSTL0229	AN21TSTL0229	Phacelurus schliebenii	Pasquet 1254	perennial	Illumina	PanAnd	4761	97	728	6	1809112579	3584917	504.65	105342	525	254	PACMAD	Panicoideae	Andropogoneae	Rottboelliinae
AN21TSTL0230	AN21TSTL0230	Heteropholis sulcata	Pasquet 1179	perennial	Illumina	PanAnd	4920	155	513	4	2647829931	4974467	532.28	61675	586	268	PACMAD	Panicoideae	Andropogoneae	Ratzeburgiinae
AN21TSTL0231	AN21TSTL0231	Dichanthium sericeum	Traiperm et al 571	perennial	Illumina	PanAnd	1641	2836	1114	1	1756359810	2608979	673.2	119708	1194	277	PACMAD	Panicoideae	Andropogoneae	Anthistiriinae
AN21TSTL0232	AN21TSTL0232	Arthraxon microphyllus	Traiperm 537	annual	Illumina	PanAnd	5234	97	239	22	1821862450	2748680	662.81	237910	1170	255	PACMAD	Panicoideae	Andropogoneae	Arthraxoninae
AN21TSTL0234	AN21TSTL0234	Hackelochloa porifera	Traiperm et al 009	annual	Illumina	PanAnd	1736	3128	724	4	2323441935	2666212	871.44	58955	2366	301	PACMAD	Panicoideae	Andropogoneae	Ratzeburgiinae
AN21TSTL0235	AN21TSTL0235	Dichanthium fecundum	D.L. Lewis 1529	perennial	Illumina	PanAnd	4801	366	424	1	1463966447	1855573	788.96	88935	1122	329	PACMAD	Panicoideae	Andropogoneae	Anthistiriinae
AN21TSTL0236	AN21TSTL0236	Cymbopogon goeringii	K. Yao 8366	perennial	Illumina	PanAnd	5150	168	269	5	712154644	583027	1221.48	70954	3381	403	PACMAD	Panicoideae	Andropogoneae	Anthistiriinae
AN21TSTL0237	AN21TSTL0237	Cymbopogon khasianus	JRI Wood 5933	perennial	Illumina	PanAnd	5197	166	225	4	706649311	556625	1269.52	71251	3749	409	PACMAD	Panicoideae	Andropogoneae	Anthistiriinae
AN21TSTL0238	AN21TSTL0238	Cymbopogon dependens	D.L. Lewis 1049	perennial	Illumina	PanAnd	5328	98	161	5	650576141	442745	1469.41	101407	6662	435	PACMAD	Panicoideae	Andropogoneae	Anthistiriinae
AN21TSTL0242	AN21TSTL0242	Anatherum arenarium	GA Norrmann 139	perennial	Illumina	PanAnd	1840	2413	1338	1	2234601921	2161561	1033.79	51801	2163	370	PACMAD	Panicoideae	Andropogoneae	Andropogoninae
AN21TSTL0245	AN21TSTL0245	Chrysopogon filipes	I.D. Cowie & C.P. Mangion 9120	perennial	Illumina	PanAnd	1718	3308	562	4	1662017352	1888937	879.87	65706	2603	297	PACMAD	Panicoideae	Andropogoneae	Chrysopogoninae
AN21TSTL0246	AN21TSTL0246	Anatherum gyrans	KEW 516798	perennial	Illumina	PanAnd	5256	160	173	3	1000375952	1483676	674.25	109016	1747	249	PACMAD	Panicoideae	Andropogoneae	Andropogoninae
AN21TSTL0247	AN21TSTL0247	Andropogon hallii	PI 674828	perennial	Illumina	PanAnd	1637	1914	2039	2	4513801310	6869977	657.03	55764	999	283	PACMAD	Panicoideae	Andropogoneae	Andropogoninae
AN21TSTL0248	AN21TSTL0248	Anatherum bicorne	NA	perennial	Illumina	PanAnd	1564	3104	923	1	3039437005	4093494	742.5	90292	2795	257	PACMAD	Panicoideae	Andropogoneae	Andropogoninae
AN21TSTL0251	AN21TSTL0251	Tripidium arundinaceum	PI 423243	perennial	Illumina	PanAnd	4763	382	447	0	3034532982	6747484	449.73	63292	431	232	PACMAD	Panicoideae	Andropogoneae	NA
AN21TSTL0252	AN21TSTL0252	Tripsacum andersonii	MIA 34444	perennial	Illumina	PanAnd	1632	2311	1649	0	5564868597	8982454	619.53	460097	782	292	PACMAD	Panicoideae	Andropogoneae	Tripsacinae
AN21TSTL0253	AN21TSTL0253	Chrysopogon fulvibarbis	KEW 413118	perennial	Illumina	PanAnd	1052	3980	558	2	1890001594	2759545	684.9	81579	1450	263	PACMAD	Panicoideae	Andropogoneae	Chrysopogoninae
AN21TSTL0256	AN21TSTL0256	Sorghum stipoideum	ID Cowie 12383	annual	Illumina	PanAnd	4413	237	936	6	1684322616	3053104	551.68	43965	659	258	PACMAD	Panicoideae	Andropogoneae	Sorghinae
AN21TSTL0257	AN21TSTL0257	Sorghum laxiflorum	ID Cowie 11967	annual	Illumina	PanAnd	2105	2822	664	1	1189861008	850705	1398.68	70878	4775	400	PACMAD	Panicoideae	Andropogoneae	Sorghinae
AN21TSTL0258	AN21TSTL0258	Themeda caudata	Laegaard 21645B	perennial	Illumina	PanAnd	4387	429	774	2	978693632	1246260	785.3	56185	1060	339	PACMAD	Panicoideae	Andropogoneae	Anthistiriinae
AN21TSTL0259	AN21TSTL0259	Themeda hookeri	DE Boufford et al 31057	perennial	Illumina	PanAnd	5075	290	225	2	683132378	772232	884.62	96968	3996	283	PACMAD	Panicoideae	Andropogoneae	Anthistiriinae
AN21TSTL0261	AN21TSTL0261	Microstegium japonicum	Tsugaru; Takahashi 24277	annual	Illumina	PanAnd	5167	66	355	4	740428902	608492	1216.83	399447	3266	384	PACMAD	Panicoideae	Andropogoneae	NA
AN21TSTL0266	AN21TSTL0266	Ischaemum decumbens	DJ Dixon 1819	annual	Illumina	PanAnd	5397	82	110	3	642492443	416553	1542.4	116708	12564	350	PACMAD	Panicoideae	Andropogoneae	Ischaeminae
AN21TSTL0267	AN21TSTL0267	Ischaemum barbatum	Hu; But 22744	perennial	Illumina	PanAnd	3342	1070	1179	1	1622301297	2255103	719.39	48456	1020	309	PACMAD	Panicoideae	Andropogoneae	Ischaeminae
AN21TSTL0268	AN21TSTL0268	Hyparrhenia filipendula	Rwaburindore 5066	perennial	Illumina	PanAnd	4099	851	636	6	770545789	779263	988.81	79653	2752	322	PACMAD	Panicoideae	Andropogoneae	Andropogoninae
AN21TSTL0269	AN21TSTL0269	Hyparrhenia cymbaria	Kayombo; Soah; Kikoti; Wisa 9977	perennial	Illumina	PanAnd	4304	730	555	3	1251217534	1967477	635.95	65065	1266	253	PACMAD	Panicoideae	Andropogoneae	Andropogoninae
AN21TSTL0270	AN21TSTL0270	Saccharum giganteum	W6 57576	perennial	Illumina	PanAnd	1285	3429	878	0	2040824669	1991700	1024.66	109430	5928	283	PACMAD	Panicoideae	Andropogoneae	Saccharinae
AN21TSTL0271	AN21TSTL0271	Bothriochloa macra	PI 301274	perennial	Illumina	PanAnd	1697	3217	677	1	2025274914	2572347	787.33	100722	3514	258	PACMAD	Panicoideae	Andropogoneae	Anthistiriinae
AN21TSTL0272	AN21TSTL0272	Cymbopogon distans	PI 653752	perennial	Illumina	PanAnd	2005	2251	1334	2	2092158856	4642814	450.62	51712	397	225	PACMAD	Panicoideae	Andropogoneae	Anthistiriinae
AN21TSTL0273	AN21TSTL0273	Cymbopogon iwarancusa	PI 211159	NA	Illumina	PanAnd	4248	105	1238	1	689409707	762526	904.11	41988	1772	326	PACMAD	Panicoideae	Andropogoneae	Anthistiriinae
AN21TSTL0274	AN21TSTL0274	Cymbopogon schoenanthus	PI 215643	perennial	Illumina	PanAnd	4973	245	372	2	1020633876	1478979	690.09	83855	1523	260	PACMAD	Panicoideae	Andropogoneae	Anthistiriinae
AN21TSTL0275	AN21TSTL0275	Sorghastrum pellitum	PI 310307	perennial	Illumina	PanAnd	5001	254	333	4	1285230049	2549608	504.09	66696	533	231	PACMAD	Panicoideae	Andropogoneae	Apludinae
AN21TSTL0276	AN21TSTL0276	Bothriochloa bladhii	PI 208915	perennial	Illumina	PanAnd	1430	3490	671	1	1548248767	1921496	805.75	78352	1981	283	PACMAD	Panicoideae	Andropogoneae	Anthistiriinae
AN21TSTL0277	AN21TSTL0277	Bothriochloa edwardsiana	PI 321436	perennial	Illumina	PanAnd	1702	1957	1932	1	3841939809	4870290	788.85	75263	1664	283	PACMAD	Panicoideae	Andropogoneae	Anthistiriinae
AN21TSTL0278	AN21TSTL0278	Bothriochloa ewartiana	PI 300723	perennial	Illumina	PanAnd	1688	3147	756	1	2966141810	5006367	592.47	75404	1006	242	PACMAD	Panicoideae	Andropogoneae	Anthistiriinae
AN21TSTL0279	AN21TSTL0279	Bothriochloa grahamii	PI 241498	perennial	Illumina	PanAnd	1546	3230	815	1	1746042810	2386551	731.62	60853	1520	283	PACMAD	Panicoideae	Andropogoneae	Anthistiriinae
AN21TSTL0280	AN21TSTL0280	Bothriochloa hybrida	PI 321437	perennial	Illumina	PanAnd	1750	2553	1288	1	4068390443	5306756	766.64	129351	1924	271	PACMAD	Panicoideae	Andropogoneae	Anthistiriinae
AN21TSTL0281	AN21TSTL0281	Bothriochloa ischaemum	PI 172373	perennial	Illumina	PanAnd	3692	1173	726	1	1177418609	1634813	720.22	61376	1530	281	PACMAD	Panicoideae	Andropogoneae	Anthistiriinae
AN21TSTL0282	AN21TSTL0282	Pseudodichanthium serrafalcoides	PI 302063	annual	Illumina	PanAnd	5375	114	100	3	668610289	665512	1004.66	132362	7376	283	PACMAD	Panicoideae	Andropogoneae	Anthistiriinae
AN22TNTL009	AN22TNTL009	Saccharum officinarum	Grayum, Herrera, Schatz 4034	perennial	Illumina	PanAnd	3778	61	1749	4	782601921	1195150	654.81	49713	743	340	PACMAD	Panicoideae	Andropogoneae	Saccharinae
AN22TNTL010	AN22TNTL010	Phacelurus huillensis	Malcomber, Sitoni, Hemingway SM3100http://legacy.tropicos.org/Specimen/100382636	perennial	Illumina	PanAnd	5068	101	422	1	2426609691	4569147	531.09	61017	585	263	PACMAD	Panicoideae	Andropogoneae	Rottboelliinae
AN22TNTL021	AN22TNTL021	Tripsacum manisuroides	Breedlove 28030	perennial	Illumina	PanAnd	2500	543	2547	2	2510044738	4229093	593.52	169001	635	349	PACMAD	Panicoideae	Andropogoneae	Tripsacinae
AN22TNTL026	AN22TNTL026	Andropogon crucianus	RM Harley 15771	perennial	Illumina	PanAnd	1624	2512	1455	1	2751513315	3217695	855.12	56557	1796	310	PACMAD	Panicoideae	Andropogoneae	Andropogoninae
AN22TNTL028	AN22TNTL028	Arthraxon cuspidatus	Mcheish 1369	annual	Illumina	PanAnd	739	4143	703	7	1476983591	1615798	914.09	236155	2609	305	PACMAD	Panicoideae	Andropogoneae	Arthraxoninae
AN22TNTL030	AN22TNTL030	Anadelphia polychaeta	Haba 1195	annual	Illumina	PanAnd	5336	119	127	10	820374932	1176788	697.13	103518	1418	267	PACMAD	Panicoideae	Andropogoneae	Andropogoninae
AN22TNTL031	AN22TNTL031	Andropogon aridus	Mckinnon 251	perennial	Illumina	PanAnd	4351	416	821	4	2300642213	5190200	443.27	55719	451	247	PACMAD	Panicoideae	Andropogoneae	Andropogoninae
AN22TNTL036	AN22TNTL036	Dimeria mooneyi	HF Mooney 3657	annual	Illumina	PanAnd	5395	62	126	9	525808781	417376	1259.8	221245	7685	389	PACMAD	Panicoideae	Andropogoneae	Ischaeminae
AN22TNTL037	AN22TNTL037	Cymbopogon osmastonii	D. Schaof 95	perennial	Illumina	PanAnd	4516	348	716	12	1430107884	2162018	661.47	168248	969	283	PACMAD	Panicoideae	Andropogoneae	Anthistiriinae
AN22TNTL056	AN22TNTL056	Eulalia annua	MO Rankin 1262	annual	Illumina	PanAnd	5298	108	184	2	935507239	663824	1409.27	104946	7648	374	PACMAD	Panicoideae	Andropogoneae	Apludinae
AN22TNTL073	AN22TNTL073	Ischaemum bolei	Almeida 1535A	annual	Illumina	PanAnd	2738	1644	1209	1	1268607165	1502195	844.5	430373	1568	321	PACMAD	Panicoideae	Andropogoneae	Ischaeminae
AN22TNTL080	AN22TNTL080	Polytoca massiei	Laegaard & Norsangsri 21717	NA	Illumina	PanAnd	5236	72	278	6	2138781828	1906454	1121.86	154483	3784	345	PACMAD	Panicoideae	Andropogoneae	Chionachninae
AN22TNTL081	AN22TNTL081	Rottboellia cancellata	Sorensen, Larsen, Hansen 2349	NA	Illumina	PanAnd	5293	100	196	3	1197451885	1417637	844.68	96416	2884	283	PACMAD	Panicoideae	Andropogoneae	Rottboelliinae
AN22TNTL085	AN22TNTL085	Rottboellia balansae	DC Zappi 3249	NA	Illumina	PanAnd	4580	143	869	0	2162930669	3028299	714.24	83524	945	325	PACMAD	Panicoideae	Andropogoneae	Rottboelliinae
AN22TNTL086	AN22TNTL086	Rhytachne gracilis	IG Adam 12524	annual	Illumina	PanAnd	3462	357	1758	15	1604859158	2267519	707.76	542016	964	315	PACMAD	Panicoideae	Andropogoneae	Rhytachninae
AN22TNTL087	AN22TNTL087	Rhytachne perfecta	Jennings 2	perennial	Illumina	PanAnd	4645	331	607	9	1412073509	2350908	600.65	71529	985	246	PACMAD	Panicoideae	Andropogoneae	Rhytachninae
AN22TNTL088	AN22TNTL088	Sorghum virgatum	Hepper 3033	annual	Illumina	PanAnd	5459	14	118	1	734417858	906585	810.09	141740	3109	274	PACMAD	Panicoideae	Andropogoneae	Sorghinae
AN22TNTL090	AN22TNTL090	Saccharum filifolium	Rechinger 35755	perennial	Illumina	PanAnd	5230	137	225	0	1559286885	2548569	611.83	78774	1003	248	PACMAD	Panicoideae	Andropogoneae	Saccharinae
AN22TNTL091	AN22TNTL091	Saccharum kajkaiense	NA	perennial	Illumina	PanAnd	4321	415	856	0	1895294957	3185756	594.93	46222	744	282	PACMAD	Panicoideae	Andropogoneae	Saccharinae
AN22TNTL092	AN22TNTL092	Saccharum sikkimense	Grierson & Long 2834	perennial	Illumina	PanAnd	2971	1106	1515	0	2044623906	2621679	779.89	39817	1025	366	PACMAD	Panicoideae	Andropogoneae	Saccharinae
AN22TNTL093	AN22TNTL093	Saccharum williamsii	Stainton, Sykes, Williams 4499	perennial	Illumina	PanAnd	5152	105	334	1	1363211205	1987786	685.79	59844	1021	283	PACMAD	Panicoideae	Andropogoneae	Saccharinae
AN22TNTL096	AN22TNTL096	Schizachyrium salzmannii	Welker 357-1	perennial	Illumina	PanAnd	5229	144	213	6	1656195443	3568863	464.07	61859	440	228	PACMAD	Panicoideae	Andropogoneae	Andropogoninae
AN22TNTL105	AN22TNTL105	Urelytrum henrardii	BL Mitchell 12/56	perennial	Illumina	PanAnd	4988	203	395	6	2317359011	3271361	708.38	305529	1034	295	PACMAD	Panicoideae	Andropogoneae	Rhytachninae
AN22TNTL108	AN22TNTL108	Andropogon auriculatus	JJFE de Wilde 10116	perennial	Illumina	PanAnd	2922	1470	1197	3	1444802791	2056970	702.39	73381	1443	274	PACMAD	Panicoideae	Andropogoneae	Andropogoninae
AN22TNTL109	AN22TNTL109	Andropogon angustatus	SD Koch, PA Fryxell, D Altman 87217	perennial	Illumina	PanAnd	3126	1137	1326	3	1439584709	2488314	578.54	123298	832	253	PACMAD	Panicoideae	Andropogoneae	Andropogoninae
AN22TNTL110	AN22TNTL110	Andropogon carinatus	ML Fonseca et al 1223	perennial	Illumina	PanAnd	5161	193	234	4	1947410947	4384521	444.16	61250	406	226	PACMAD	Panicoideae	Andropogoneae	Andropogoninae
AN22TNTL111	AN22TNTL111	Anatherum eucomum	Dan Turk & M beck 363	perennial	Illumina	PanAnd	1963	2276	1351	2	2409925075	3027777	795.94	79542	1572	290	PACMAD	Panicoideae	Andropogoneae	Andropogoninae
AN22TNTL113	AN22TNTL113	"Andropogon" brazzae	SA Renvoize 5670	perennial	Illumina	PanAnd	5055	252	281	4	1367314349	2284222	598.59	62421	992	242	PACMAD	Panicoideae	Andropogoneae	Andropogoninae
AN22TNTL116	AN22TNTL116	Anatherum mohrii	McDaniel & Brooks 20967	NA	Illumina	PanAnd	5252	142	194	4	973263751	1286037	756.79	90653	2314	268	PACMAD	Panicoideae	Andropogoneae	Andropogoninae
AN22TNTL117	AN22TNTL117	"Andropogon" mannii	Pasquet 1272	perennial	Illumina	PanAnd	4816	319	449	8	1015000433	1653012	614.03	78879	1218	242	PACMAD	Panicoideae	Andropogoneae	Andropogoninae
AN22TNTL118	AN22TNTL118	Andropogon hypogynus	D Alvarenga, RC MendonÔøΩa, MLM Azevedo, E Cardoso, M Aparecida da Silva 1139	perennial	Illumina	PanAnd	1711	2650	1230	1	3627740387	6092475	595.45	67202	839	253	PACMAD	Panicoideae	Andropogoneae	Andropogoninae
AN22TNTL121	AN22TNTL121	Andropogon exaratus	E Zardini, R VelÔøΩzquez 26545	perennial	Illumina	PanAnd	2427	1606	1558	1	4003105087	8467003	472.79	130018	481	237	PACMAD	Panicoideae	Andropogoneae	Andropogoninae
AN22TNTL122	AN22TNTL122	"Andropogon" durifolius	WR Anderson, M Stieber, JH Kirkbride Jr 35221	perennial	Illumina	PanAnd	1534	1498	2559	1	4065276436	6780531	599.55	53742	783	283	PACMAD	Panicoideae	Andropogoneae	Andropogoninae
AN22TNTL123	AN22TNTL123	Andropogon chrysostachyus	YS Abeid, S Machaga, S Zabron, G Picton-Phillips 2801	perennial	Illumina	PanAnd	4853	371	364	4	1394800487	2389422	583.74	186865	820	244	PACMAD	Panicoideae	Andropogoneae	Andropogoninae
AN22TNTL124	AN22TNTL124	Ischaemum rangacharianum	Ravi 24092	annual	Illumina	PanAnd	3679	1000	907	6	1102985627	1896056	581.73	96593	1022	239	PACMAD	Panicoideae	Andropogoneae	Ischaeminae
AN22TNTL125	AN22TNTL125	Anatherum curvifolium	P Houngnon, P Agbani, H Yadomonhan 6116	perennial	Illumina	PanAnd	4440	585	562	5	1830149005	2532201	722.75	378756	1330	282	PACMAD	Panicoideae	Andropogoneae	Andropogoninae
AN22TNTL126	AN22TNTL126	Bothriochloa hirtifolia	Sanchez-Ken 209	perennial	Illumina	PanAnd	1654	3095	841	2	2394472250	2392371	1000.88	285974	4416	290	PACMAD	Panicoideae	Andropogoneae	Anthistiriinae
AN22TNTL128	AN22TNTL128	Dichanthium caricosum	P Peterson, RJ Soreng, K Romaschenko 23816	perennial	Illumina	PanAnd	1742	2811	1038	1	2373874910	3600265	659.36	441479	1120	268	PACMAD	Panicoideae	Andropogoneae	Anthistiriinae
AN22TNTL130	AN22TNTL130	Elionurus bilinguis	William R Anderson 9410	perennial	Illumina	PanAnd	3216	735	1633	8	4261154642	6290872	677.36	62244	766	363	PACMAD	Panicoideae	Andropogoneae	NA
AN22TNTL132	AN22TNTL132	Hyparrhenia nyassae	Pasquet 1168	perennial	Illumina	PanAnd	2893	1355	1341	3	2008118819	3340332	601.17	64862	1050	246	PACMAD	Panicoideae	Andropogoneae	Andropogoninae
AN22TNTL133	AN22TNTL133	Mnesithea mollicoma	P Traiperm & Layton 556	perennial	Illumina	PanAnd	5357	114	117	4	1181919751	1209467	977.22	124324	5293	283	PACMAD	Panicoideae	Andropogoneae	Ratzeburgiinae
AN22TNTL134	AN22TNTL134	Themeda arguens	P Traiperm, M Norsaengsri, W Chaisongkram, Layton 595	annual	Illumina	PanAnd	3008	1534	1048	2	1321044990	1396797	945.77	67557	2421	301	PACMAD	Panicoideae	Andropogoneae	Anthistiriinae
AN22TNTL141	AN22TNTL141	Saccharum asperum	HS Irwin et al 12544	perennial	Illumina	PanAnd	1570	3067	955	0	1811392479	1442902	1255.38	119958	5013	343	PACMAD	Panicoideae	Andropogoneae	Saccharinae
AN22TNTL143	AN22TNTL143	Rhytachne megastachya	CCH Jongkind 8333	perennial	Illumina	PanAnd	4061	683	840	8	1911153000	3754619	509.01	60434	544	245	PACMAD	Panicoideae	Andropogoneae	Rhytachninae
AN22TNTL144	AN22TNTL144	Sehima nervosa	ID Cowie 12012	NA	Illumina	PanAnd	5047	256	280	9	592791093	931866	636.13	109913	1556	246	PACMAD	Panicoideae	Andropogoneae	NA
AN22TNTL146	AN22TNTL146	Schizachyrium gracile	WE Harmon, JD Dwyer 2795	perennial	Illumina	PanAnd	968	4060	562	2	2016587065	2363468	853.23	76840	2990	283	PACMAD	Panicoideae	Andropogoneae	Andropogoninae
AN22TNTL147	AN22TNTL147	Sorghastrum viride	JR Swallen 8617	perennial	Illumina	PanAnd	5178	120	288	6	1141440177	1727400	660.79	59827	1221	261	PACMAD	Panicoideae	Andropogoneae	Apludinae
AN22TNTL148	AN22TNTL148	Sorghastrum incompletum	ML Fonseca, RC MendonÔøΩa, BAS Pereira, E Cardoso	annual	Illumina	PanAnd	5345	111	132	4	954963048	852527	1120.16	132156	5358	326	PACMAD	Panicoideae	Andropogoneae	Apludinae
AN22TNTL149	AN22TNTL149	Anadelphia trispiculata	J.K. Morton SL1422	perennial	Illumina	PanAnd	4419	601	561	11	1253897501	1773787	706.9	2072503	1613	265	PACMAD	Panicoideae	Andropogoneae	Andropogoninae
AN22TNTL150	AN22TNTL150	Iseilema venkateswarlui	Satyavathi IA94	annual	Illumina	PanAnd	3610	1079	897	6	980195448	1587649	617.39	71495	1251	245	PACMAD	Panicoideae	Andropogoneae	Anthistiriinae
AN22TNTL151	AN22TNTL151	Ischaemum nativitatis	Powell 1310	perennial	Illumina	PanAnd	1253	3467	871	1	1474896240	673886	2188.64	157321	12078	653	PACMAD	Panicoideae	Andropogoneae	Ischaeminae
AN22TNTL152	AN22TNTL152	Sorghum versicolor	P Kuchar 24498	annual or perennial	Illumina	PanAnd	5241	119	226	6	1976468846	2878543	686.62	336068	1269	265	PACMAD	Panicoideae	Andropogoneae	Sorghinae
AN22TNTL154	AN22TNTL154	Thaumastochloa major	ID Cowie 12384	annual	Illumina	PanAnd	5372	118	92	10	896263675	637627	1405.62	240066	10427	364	PACMAD	Panicoideae	Andropogoneae	Ratzeburgiinae
AN22TNTL158	AN22TNTL158	Schizachyrium cubense	EL Ekman 12147	perennial	Illumina	PanAnd	1697	3230	663	2	2529337390	3820778	662	49406	822	305	PACMAD	Panicoideae	Andropogoneae	Andropogoninae
AN22TNTL159	AN22TNTL159	Schizachyrium kwiluense	H Vanderyst 4724	perennial	Illumina	PanAnd	4155	713	719	5	2055538212	3872782	530.77	104650	609	246	PACMAD	Panicoideae	Andropogoneae	Andropogoninae
AN22TNTL160	AN22TNTL160	Sehima sulcata	Duthie 9968	NA	Illumina	PanAnd	3503	1058	1022	9	781484654	895439	872.74	201992	1897	300	PACMAD	Panicoideae	Andropogoneae	NA
AN22TNTL163	AN22TNTL163	Microstegium delicatulum	CE Parkinson 8712	annual	Illumina	PanAnd	4535	239	806	12	1290425968	2156871	598.29	77780	795	266	PACMAD	Panicoideae	Andropogoneae	NA
AN22TNTL164	AN22TNTL164	Rottboellia impressa	EL Ekman 1025	NA	Illumina	PanAnd	5358	99	130	5	1939875173	3188309	608.43	97279	847	248	PACMAD	Panicoideae	Andropogoneae	Rottboelliinae
AN22TNTL165	AN22TNTL165	Sorghum controversum	JD Snowden 2/1966	perennial	Illumina	PanAnd	4429	319	844	0	2066462455	4442435	465.16	39941	481	239	PACMAD	Panicoideae	Andropogoneae	Sorghinae
AN22TNTL169	AN22TNTL169	Bothriochloa campii	Laegaard 19758	perennial	Illumina	PanAnd	1717	2570	1304	1	2878841852	4057980	709.43	295405	1020	305	PACMAD	Panicoideae	Andropogoneae	Anthistiriinae
AN22TNTL170	AN22TNTL170	Arthraxon prionodes	RJ Rodin 5582	perennial	Illumina	PanAnd	2423	1835	1331	3	2260181878	4456319	507.19	208395	548	239	PACMAD	Panicoideae	Andropogoneae	Arthraxoninae
AN22TNTL171	AN22TNTL171	Andropogon crossotos	E. Bisset 177	perennial	Illumina	PanAnd	4667	427	493	5	1169832915	1778617	657.72	81561	1281	254	PACMAD	Panicoideae	Andropogoneae	Andropogoninae
APGP_CSIRO_Lrig_0.1	NA	Lolium rigidum	FL_2022	annual	Oxford Nanopore PromethION; Oxford Nanopore MinION	NCBI	1739	3482	217	154	2438467165	1764	1382351	413347266	361799021	271427052	BOP	Pooideae	Poeae	Loliinae
ASEM_AUS1_V1.0	NA	Alloteropsis semialata	AUS1-1	perennial	Illumina HiSeq; PacBio	NCBI	4799	407	210	176	747771851	688	1.08688e+06	99975282	82054887	66636199	PACMAD	Panicoideae	Paniceae	Boivinellinae
ASM1103853v1	NA	Phyllostachys edulis	ICBR2013	perennial	Illumina HiSeq	NCBI	1444	4046	67	35	1908065318	19282	98955.8	5406526	701829	115487	BOP	Bambusoideae	Arundinarieae	Arundinariinae
ASM1179987v1	NA	Thinopyrum elongatum	D-3458	perennial	Illumina HiSeq; PacBio Sequel	NCBI	4419	748	243	182	4634136514	646	7.17359e+06	744096988	625473173	553355525	BOP	Pooideae	Triticeae	Triticinae
ASM1293433v1	NA	Setaria viridis	ME034v	annual	Oxford Nanopore MinION; Illumina	NCBI	5568	18	1	5	397031521	9	4.41146e+07	56635340	46382547	36113639	PACMAD	Panicoideae	Paniceae	Cenchrinae
ASM151433v2	NA	Oryza longistaminata	RD23	perennial	Illumina GAII; Illumina HiSeq; 454	NCBI	4742	503	249	98	362063720	9688	37372.4	46202548	30401905	17164355	BOP	Oryzoideae	Oryzeae	Oryzinae
ASM155179v1	NA	Oryza meridionalis	Taxon B_Australia	annual	PacBio	NCBI	4172	844	248	328	354610901	3249	109145	3232522	159640	46175	BOP	Oryzoideae	Oryzeae	Oryzinae
ASM155180v1	NA	Oryza rufipogon	Taxon A_Australia	perennial	PacBio	NCBI	4717	527	201	147	384518444	2582	148923	1692155	219409	65233	BOP	Oryzoideae	Oryzeae	Oryzinae
ASM160227v1	NA	Zoysia japonica	Nagirizaki	perennial	Illumina HiSeq2000; Illumina MiSeq	NCBI	3300	2123	99	70	334384427	11786	28371.3	8501895	2370062	295444	PACMAD	Chloridoideae	Zoysieae	Zoysiinae
ASM160229v1	NA	Zoysia matrella	Wakaba	perennial	Illumina HiSeq2000; Illumina MiSeq	NCBI	1111	4223	185	73	563438595	13609	41401.9	1041506	108897	25435	PACMAD	Chloridoideae	Zoysieae	Zoysiinae
ASM160231v1	NA	Zoysia pacifica	Zanpa	perennial	Illumina HiSeq2000; Illumina MiSeq	NCBI	2924	2490	109	69	397009957	11428	34740.1	1506652	111449	25493	PACMAD	Chloridoideae	Zoysieae	Zoysiinae
ASM163321v2	NA	Dichanthelium oligosanthes	Kellogg 1175	perennial	Illumina HiSeq	NCBI	5280	103	151	58	589166415	17436	33790.2	503854	74581	20591	PACMAD	Panicoideae	Paniceae	Dichantheliinae
ASM165260v1	NA	Setaria italica	TT8	annual	454; Illumina HiSeq; Illumina MiSeq	NCBI	4980	585	7	20	477541705	2689	177591	65039919	53212001	39546705	PACMAD	Panicoideae	Paniceae	Cenchrinae
ASM174212v1	NA	Brachypodium distachyon	ABR6	annual	Illumina HiSeq	NCBI	4197	312	867	216	214715582	68977	3112.86	79556	10067	1629	BOP	Pooideae	Brachypodieae	Brachypodiinae
ASM1813568v1	NA	Themeda triandra	sf006	perennial	Oxford Nanopore MinION	NCBI	4604	973	10	5	889201528	3179	279711	6403453	600859	123647	PACMAD	Panicoideae	Andropogoneae	Anthistiriinae
ASM1927943v1	NA	Zizania palustris	Itasca-C12	annual	PacBio	NCBI	2779	2406	227	180	1288765485	2142	601665	118006097	98769966	39125943	BOP	Oryzoideae	Oryzeae	Zizaniinae
ASM1932011v1	NA	Miscanthus floridulus	M001	perennial	PacBio Sequel; Illumina HiSeq	NCBI	781	4765	26	20	2684453698	2419	1.10974e+06	230797271	142959281	87228421	PACMAD	Panicoideae	Andropogoneae	Saccharinae
ASM1935983v1	NA	Pharus latifolius	CRB341	perennial	PacBio Sequel	NCBI	3982	971	374	265	1002922384	121	8.28861e+06	96863253	84671961	72041526	outgroup	Pharoideae	Phareae	NA
ASM2063173v1	NA	Saccharum officinarum	LA-purple	perennial	PacBio RSII; Illumina	NCBI	0	5590	1	1	6804885551	9617	707589	149504399	82862972	52719268	PACMAD	Panicoideae	Andropogoneae	Saccharinae
ASM2073952v1	NA	Cenchrus americanus	PI521612	annual	PacBio	NCBI	4819	657	48	68	1891076116	331	5.71322e+06	312407696	278463204	182039561	PACMAD	Panicoideae	Paniceae	Cenchrinae
ASM2073956v1	NA	Cenchrus americanus	PI537069	annual	NA	NCBI	5198	284	46	64	1911911742	98	1.95093e+07	336277151	266773674	179323160	PACMAD	Panicoideae	Paniceae	Cenchrinae
ASM2073957v1	NA	Cenchrus americanus	PI583800	annual	PacBio	NCBI	5072	344	69	107	1937978486	138	1.40433e+07	335689828	261446531	184878682	PACMAD	Panicoideae	Paniceae	Cenchrinae
ASM2073958v1	NA	Cenchrus americanus	Tifleaf 3	annual	NA	NCBI	4731	674	71	116	1950230613	69	2.82642e+07	326442068	279171780	165922782	PACMAD	Panicoideae	Paniceae	Cenchrinae
ASM2143724v1	NA	Aegilops speltoides	TS01	annual	Oxford Nanopore PromethION	NCBI	4332	710	284	266	4110187043	10827	379624	597334302	530918953	470101627	BOP	Pooideae	Triticeae	Triticinae
ASM2160514v1	NA	Aegilops bicornis	TB01	annual	Oxford Nanopore PromethION	NCBI	3592	1550	250	200	5902718208	172	3.43181e+07	887308025	816571685	698790287	BOP	Pooideae	Triticeae	Triticinae
ASM2160518v1	NA	Aegilops searsii	TE01	annual	Oxford Nanopore PromethION	NCBI	4277	758	294	263	5336424591	24621	216743	750148016	646289097	94926	BOP	Pooideae	Triticeae	Triticinae
ASM2160520v1	NA	Aegilops longissima	TL01	annual	Oxford Nanopore PromethION	NCBI	4020	1012	292	268	5796085646	21779	266132	852151948	757558930	662208516	BOP	Pooideae	Triticeae	Triticinae
ASM2164183v1	NA	Aegilops sharonensis	TH01	annual	Oxford Nanopore PromethION	NCBI	3983	1044	290	275	5892836925	22657	260089	839451269	703022076	151026	BOP	Pooideae	Triticeae	Triticinae
ASM218045v1	NA	Eleusine coracana	coracana_ML-365	annual	Illumina NextSeq; Illumina HiSeq; SOLiD	NCBI	874	4364	318	36	1195986209	525627	2275.35	454778	23733	667	PACMAD	Chloridoideae	Cynodonteae	Eleusininae
ASM2203655v1	NA	Microstegium vimineum	NA	annual	PacBio Sequel II; Omni-C	NCBI	1172	4265	87	68	1118670587	460	2.43189e+06	68321696	53044242	33011866	PACMAD	Panicoideae	Andropogoneae	NA
ASM2245720v1	NA	Saccharum spontaneum	Np-X	perennial	Illumina; PacBio	NCBI	17	5575	0	0	2761164190	1033	2.67296e+06	103582827	68640501	53408251	PACMAD	Panicoideae	Andropogoneae	Saccharinae
ASM2249601v1	NA	Hordeum marinum	H559	annual	PacBio Sequel; Illumina	NCBI	4566	579	245	202	3815965547	1197	3.18794e+06	588092371	524471465	450127416	BOP	Pooideae	Triticeae	Hordeinae
ASM2253091v1	NA	Paspalum notatum	China_baixicao-1	perennial	PacBio	NCBI	5363	186	27	16	540949507	49	1.10398e+07	76919331	49314041	41083595	PACMAD	Panicoideae	Paspaleae	Paspalinae
ASM2264469v1	NA	Cenchrus purpureus	elephant grass	perennial	Oxford Nanopore PromethION	NCBI	188	5398	5	1	2017999361	14	1.44143e+08	215882565	144436163	103529680	PACMAD	Panicoideae	Paniceae	Cenchrinae
ASM2270932v1	NA	Eleusine indica	EC516245	annual	Illumina	NCBI	5172	267	106	47	485871440	23366	20794	662120	51886	10553	PACMAD	Chloridoideae	Cynodonteae	Eleusininae
ASM2333362v1	NA	Bothriochloa decipiens	Australia_COB1_7	perennial	Illumina HiSeq	NCBI	497	5058	26	11	1213273491	14671	82698.8	95095653	53950350	42636893	PACMAD	Panicoideae	Andropogoneae	Anthistiriinae
ASM2361440v1	NA	Avena insularis	CN 108634	annual	PromethION	NCBI	279	4960	196	157	7519203740	879	8.55427e+06	677758395	496942717	395804754	BOP	Pooideae	Poeae	Aveninae
ASM2364667v1	NA	Avena sativa	Sanfensan	annual	PromethION	NCBI	110	5135	198	149	10757463545	134	8.02796e+07	701822418	498923318	451837890	BOP	Pooideae	Poeae	Aveninae
ASM2511822v1	NA	Echinochloa crus-galli	STB08	annual	Illumina HiSeq; PacBio	NCBI	492	5075	20	5	1008707388	19699	51206	972899	107384	28350	PACMAD	Panicoideae	Paniceae	Boivinellinae
ASM2560326v1	NA	Themeda triandra	TtPh16-4	perennial	PacBio Sequel	NCBI	3681	1247	457	207	704812868	42253	16680.8	46112570	22423	6272	PACMAD	Panicoideae	Andropogoneae	Anthistiriinae
ASM2779001v1	NA	Cymbopogon flexuosus	SLK_2022	perennial	Illumina HiSeq	NCBI	4746	120	724	2	545468938	552188	987.83	69741	1584	399	PACMAD	Panicoideae	Andropogoneae	Anthistiriinae
ASM289229v1	NA	Brachypodium distachyon	BdTR13k	annual	Illumina HiSeq	NCBI	4366	373	666	187	218015378	65964	3305.07	100800	12280	1642	BOP	Pooideae	Brachypodieae	Brachypodiinae
ASM289233v1	NA	Brachypodium distachyon	BdTR10h	annual	Illumina HiSeq	NCBI	4458	378	577	179	218676357	60421	3619.21	89966	13727	1944	BOP	Pooideae	Brachypodieae	Brachypodiinae
ASM289264v1	NA	Dactylis glomerata	2006-1	perennial	Illumina HiSeq	NCBI	4319	494	605	174	839914838	1072009	783.5	46075	1656	276	BOP	Pooideae	Poeae	Dactylidinae
ASM2944929v1	NA	Zea luxurians	PI422162	annual	PacBio	NCBI	1153	4437	2	0	5596586848	3138	1.78349e+06	249603241	64825417	975345	PACMAD	Panicoideae	Andropogoneae	Tripsacinae
ASM3006302v1	NA	Avena longiglumis	447	annual	Illumina NovaSeq; Oxford Nanopore PromethION	NCBI	3848	1258	264	222	3847578604	7	5.49654e+08	594546470	583925327	453691697	BOP	Pooideae	Poeae	Aveninae
ASM3027231v1	NA	Paspalum vaginatum	SeaIsle2000	perennial	PacBio; Illumina; 10x Genomics; Hi-C	NCBI	5210	324	24	34	517974767	179	2.89371e+06	61355573	47058851	43423328	PACMAD	Panicoideae	Paspaleae	Paspalinae
ASM3037835v1	NA	Eleusine indica	GLY-S	annual	PacBio RSII	NCBI	5213	264	71	44	522528889	108	4.83823e+06	70926600	57376714	42109816	PACMAD	Chloridoideae	Cynodonteae	Eleusininae
ASM3041176v1	NA	Eleusine indica	GLY-R	annual	PacBio RSII	NCBI	5216	261	70	45	560405648	60	9.34009e+06	71620515	51198921	15889054	PACMAD	Chloridoideae	Cynodonteae	Eleusininae
ASM3077008v1	NA	Oryza coarctata	Oco-Bangladesh	perennial	PacBio	NCBI	1319	4023	162	88	573362877	450	1.27414e+06	37520647	23112565	16161634	BOP	Oryzoideae	Oryzeae	Oryzinae
ASM3189477v1	NA	Chloris gayana	Tolgar_Tolgar-108	perennial	Oxford Nanopore PromethION	NCBI	3834	1649	67	42	603255848	5224	115478	8824165	310098	50084	PACMAD	Chloridoideae	Cynodonteae	Eleusininae
ASM3246443v1	NA	Aegilops umbellulata	TA1851	annual	PacBio Sequel	NCBI	4482	686	245	179	4226360594	7	6.03766e+08	664393216	626841358	494422770	BOP	Pooideae	Triticeae	Triticinae
ASM3323972v1	NA	Echinochloa phyllopogon	R511	annual	PacBio Sequel IIe	NCBI	108	5473	6	5	1002677761	819	1.22427e+06	72873931	58069259	40919496	PACMAD	Panicoideae	Paniceae	Boivinellinae
ASM3354695v1	NA	Sorghum bicolor	Hongyingzi	annual	Oxford Nanopore PromethION; PacBio Sequel; HiC	NCBI	5584	8	0	0	724366872	10	7.24367e+07	85860725	70869005	64726331	PACMAD	Panicoideae	Andropogoneae	Sorghinae
ASM3354697v1	NA	Sorghum bicolor	Huandiaonuo	annual	Oxford Nanopore PromethION; PacBio Sequel; HiC	NCBI	5582	10	0	0	726888120	10	72688812	89897868	70702946	63820623	PACMAD	Panicoideae	Andropogoneae	Sorghinae
ASM336985v1	NA	Eleusine indica	HZ-2018	annual	Illumina HiSeq	NCBI	5157	275	113	47	492270386	24072	20449.9	2439579	233459	31097	PACMAD	Chloridoideae	Cynodonteae	Eleusininae
ASM3693692v1	NA	Cenchrus fungigraminus	JUJUNCAO	annual	PacBio	NCBI	102	5483	5	2	1982127367	96	2.06472e+07	206947183	138540858	106282096	PACMAD	Panicoideae	Paniceae	Cenchrinae
ASM399144v1	NA	Oryza meyeriana	granulata_YNKM20150326	perennial	Illumina GAII; PacBio	NCBI	4862	434	188	108	776957456	4618	168245	1587995	262045	75226	BOP	Oryzoideae	Oryzeae	Oryzinae
ASM519143v1	NA	Raddia distichophylla	Brazil_RD-2015	perennial	Illumina HiSeq	NCBI	4680	554	239	119	580833421	38257	15182.4	7779908	1806674	3689	BOP	Bambusoideae	Olyreae	Olyrinae
ASM522336v2	NA	Oryza meyeriana	granulata_Menghai	perennial	Illumina HiSeq	NCBI	4854	477	180	81	736774741	1136	648569	80745213	64488131	44217632	BOP	Oryzoideae	Oryzeae	Oryzinae
ASM711570v1	NA	Dactylis glomerata	Dgl	perennial	PacBio Sequel	NCBI	4551	657	211	173	1781320693	2117	841436	32896601	3409660	748716	BOP	Pooideae	Poeae	Dactylidinae
ASM81722v2	NA	Oryza rufipogon	W1943	perennial	NA	NCBI	4889	407	199	97	339176937	3819	88813	39866532	27785585	20731201	BOP	Oryzoideae	Oryzeae	Oryzinae
ASM880805v3	NA	Sporobolus alterniflorus	RG_29706	perennial	Illumina	NCBI	1908	1521	2090	73	1522082065	1383397	1100.25	30243	2099	406	PACMAD	Chloridoideae	Zoysieae	Sporobolinae
ASM97063v1	NA	Eragrostis tef	Tsedey (DZ-Cr-37)	annual	Illumina HiSeq; 454	NCBI	1003	4091	453	45	607317615	13883	43745.4	659152	116204	30228	PACMAD	Chloridoideae	Eragrostideae	Eragrostidinae
ASM972507v1	NA	Coix aquatica	Daheishan	annual	PacBio Sequel	NCBI	5379	177	21	15	1615469127	2012	802917	174202866	148397812	128899141	PACMAD	Panicoideae	Andropogoneae	Rottboelliinae
ASM976338v1	NA	Coix lacryma-jobi	lacryma-jobi_BJ	annual	Illumina HiSeq; PacBio RSII; PacBio Sequel	NCBI	4986	554	29	23	1731458735	1233	1.40426e+06	190792110	161246920	135077776	PACMAD	Panicoideae	Andropogoneae	Rottboelliinae
ASM980554v1	NA	Oryza longistaminata	w11	perennial	Illumina HiSeq; PacBio RSII	NCBI	4037	826	535	194	371348348	1009	368036	47172414	33924873	19397591	BOP	Oryzoideae	Oryzeae	Oryzinae
AT20TN1MCRTL026	AT20TN1MCRTL026	Hyparrhenia bracteata	MSV 1664	perennial	Illumina	PanAnd	2657	1404	1527	4	1695085699	2585800	655.54	54970	1274	259	PACMAD	Panicoideae	Andropogoneae	Andropogoninae
AT20TN1MCRTL029	AT20TN1MCRTL029	Hyparrhenia madaropoda	Reekmans 6922	annual	Illumina	PanAnd	2632	1430	1526	4	1320147071	1977150	667.7	51277	1192	273	PACMAD	Panicoideae	Andropogoneae	Andropogoninae
AT20TN1MCRTL034	AT20TN1MCRTL034	Schizachyrium sanguineum	Liz Makings 3834	perennial	Illumina	PanAnd	1135	2456	1999	2	5448081247	9163900	594.52	39936	805	272	PACMAD	Panicoideae	Andropogoneae	Andropogoninae
AT20TN1MCRTL038	AT20TN1MCRTL038	Schizachyrium reedii	E.L. Ekman 17186	perennial	Illumina	PanAnd	1247	2189	2155	1	4487510142	6454915	695.21	42943	1206	283	PACMAD	Panicoideae	Andropogoneae	Andropogoninae
AT20TN1MCRTL046	AT20TN1MCRTL046	Andropogon kelleri	C.F. Hemming 2168	perennial	Illumina	PanAnd	4405	141	1043	3	1244255519	1874914	663.63	53344	941	291	PACMAD	Panicoideae	Andropogoneae	Andropogoninae
AT20TN1MCRTL048	AT20TN1MCRTL048	Schizachyrium cirratum	Tellez V. 11596	perennial	Illumina	PanAnd	1748	2220	1622	2	3896102769	6578644	592.23	47928	689	304	PACMAD	Panicoideae	Andropogoneae	Andropogoninae
AT20TN1MCRTL056	AT20TN1MCRTL056	Hyparrhenia schimperi	K.E. Bennett 283138	perennial	Illumina	PanAnd	2409	1625	1554	4	2253407739	3679648	612.4	72027	877	269	PACMAD	Panicoideae	Andropogoneae	Andropogoninae
AT20TN1MCRTL070	AT20TN1MCRTL070	Hyparrhenia figariana	M. Reekmans 11042	annual	Illumina	PanAnd	2699	1299	1589	5	1294504809	1968916	657.47	46715	1078	275	PACMAD	Panicoideae	Andropogoneae	Andropogoninae
AT20TS1MCRTL004	AT20TS1MCRTL004	Eremopogon foveolatus	Kellogg PI 302076	perennial	Illumina	PanAnd	2702	1376	1508	6	2392090224	4920278	486.17	65551	539	230	PACMAD	Panicoideae	Andropogoneae	Anthistiriinae
AT20TS1MCRTL012	AT20TS1MCRTL012	Zea nicaraguensis	MOBOT	annual	Illumina	PanAnd	3404	922	1265	1	3129358943	6042451	517.9	78087	588	252	PACMAD	Panicoideae	Andropogoneae	Tripsacinae
Av-Kellogg1287_8-REFERENCE-PanAnd-1.0	NA	Anatherum virginicum	Kellogg1287	perennial	PacBio	PanAnd	5345	236	8	3	905672792	29	3.12301e+07	114651283	91038762	72611426	PACMAD	Panicoideae	Andropogoneae	Andropogoninae
Avena_agadiriana	NA	Avena agadiriana	merged	annual	other_shortread	SRA	2237	1390	1773	192	8013691797	11988557	668.45	73429	1041	282	BOP	Pooideae	Poeae	Aveninae
Avena_atlantica_CC7277_v1_assembly	NA	Avena atlantica	CC7277	annual	NA	NCBI	4529	623	258	182	3685054491	2195	1.67884e+06	577845554	513237590	448178421	BOP	Pooideae	Poeae	Aveninae
Avena_canariensis	NA	Avena canariensis	merged	annual	Illumina	SRA	4378	567	460	187	3904260980	5542525	704.42	89699	1226	279	BOP	Pooideae	Poeae	Aveninae
Avena_clauda	NA	Avena clauda	merged	annual	Illumina	SRA	4196	773	435	188	5211015137	8000150	651.36	104757	1004	262	BOP	Pooideae	Poeae	Aveninae
Avena_damascena	NA	Avena damascena	merged	annual	Illumina	SRA	2116	1178	2107	191	11133204572	18057275	616.55	91885	838	276	BOP	Pooideae	Poeae	Aveninae
Avena_eriantha_BYU132_v1_assembly	NA	Avena eriantha	BYU132	annual	NA	NCBI	4518	638	254	182	3777787481	2652	1.42451e+06	588203704	534821622	455803086	BOP	Pooideae	Poeae	Aveninae
Avena_hirtula	NA	Avena hirtula	merged	annual	Illumina	SRA	2794	1080	1525	193	7757019154	13184688	588.34	58633	780	263	BOP	Pooideae	Poeae	Aveninae
Avena_insularis_BYU209_v1_assembly	NA	Avena insularis	NA	annual	NA	NCBI	29	5216	195	152	14179720031	6537	2.16915e+06	616320322	123034442	1377649	BOP	Pooideae	Poeae	Aveninae
Avena_longiglumis_CN58138_v1_assembly	NA	Avena longiglumis	CN 58138	annual	NA	NCBI	43	5123	237	189	7395709204	890	8.30979e+06	582703961	217137152	11449928	BOP	Pooideae	Poeae	Aveninae
Avena_lusitanica	NA	Avena lusitanica	merged	annual	Illumina	SRA	2522	1084	1793	193	11149053230	21503995	518.46	58589	608	255	BOP	Pooideae	Poeae	Aveninae
Avena_sativa_cv_Sang_v1_assembly	NA	Avena sativa	Sang	annual	NA	NCBI	260	4977	208	147	10958296824	529781	20684.6	667652801	489887590	409103995	BOP	Pooideae	Poeae	Aveninae
Avena_wiestii	NA	Avena wiestii	merged	annual	Illumina	SRA	2634	1129	1634	195	10072320312	20359062	494.73	68369	536	244	BOP	Pooideae	Poeae	Aveninae
AzucenaRS1	NA	Oryza sativa	Japonica_Azucena	annual	PacBio; Illumina	NCBI	4878	433	190	91	381570127	37	1.03127e+07	44011168	30954872	25095745	BOP	Oryzoideae	Oryzeae	Oryzinae
B88v1	NA	Oryza barthii	B88	annual	Illumina HiSeq	NCBI	4678	426	387	101	292234740	66245	4411.42	99171	10284	2208	BOP	Oryzoideae	Oryzeae	Oryzinae
BC100	NA	Panicum miliaceum	100	annual	PacBio Sequel	NCBI	224	5350	11	7	864319688	883	978844	68435146	47841526	32408064	PACMAD	Panicoideae	Paniceae	Panicinae
BC332	NA	Panicum miliaceum	332	annual	PacBio Sequel	NCBI	202	5372	11	7	856193914	580	1.4762e+06	68556141	48520698	33091697	PACMAD	Panicoideae	Paniceae	Panicinae
BC382	NA	Panicum miliaceum	382	annual	PacBio Sequel	NCBI	203	5371	10	8	861003660	799	1.0776e+06	68284130	48409131	33230627	PACMAD	Panicoideae	Paniceae	Panicinae
BC404	NA	Panicum miliaceum	404	annual	PacBio Sequel	NCBI	205	5369	11	7	870426397	813	1.07064e+06	67675485	48098985	32760502	PACMAD	Panicoideae	Paniceae	Panicinae
BC477	NA	Panicum miliaceum	477	annual	PacBio Sequel	NCBI	200	5374	11	7	877201328	1031	850826	68583910	48241208	33576363	PACMAD	Panicoideae	Paniceae	Panicinae
BdistachyonTek_4_332_v1	NA	Brachypodium distachyon	Tek-4	annual	Illumina	JGI	3860	272	1250	210	212594904	8	26574363	132240539	132240539	13805040	BOP	Pooideae	Brachypodieae	Brachypodiinae
Bhybridum_463_v1.0	NA	Brachypodium hybridum	NA	annual	Pacbio	JGI	282	4973	195	142	509216367	15	3.39478e+07	73190852	30611413	21014192	BOP	Pooideae	Brachypodieae	Brachypodiinae
Bl-K1279B-DRAFT-PanAnd-1.0	NA	Bothriochloa laguroides	K1279B	perennial	PacBio	PanAnd	1	5588	2	1	3514573948	1865	1.88449e+06	87074309	40135666	21490558	PACMAD	Panicoideae	Andropogoneae	Anthistiriinae
Brachypodium_distachyon_v3.0	NA	Brachypodium distachyon	Bd21	annual	ABI 3739	NCBI	4730	451	240	171	271163419	10	2.71163e+07	75071545	59130575	28630136	BOP	Pooideae	Brachypodieae	Brachypodiinae
Brachypodium_stacei	NA	Brachypodium stacei	NA	annual	unknown	CoGE	4770	397	250	175	234142426	112	2.09056e+06	30108798	23060899	20580347	BOP	Pooideae	Brachypodieae	Brachypodiinae
Bromus_tectorum	NA	Bromus tectorum	NA	annual	PacBio_Illumina	CoGE	4465	605	298	224	2480409092	243	1.02074e+07	422429431	357431218	276769793	BOP	Pooideae	Bromeae	Brominae
Bruz	NA	Urochloa ruziziensis	CIAT26162	perennial	Illumina; PacBio	NCBI	4743	285	498	66	732531281	102577	7141.28	431517	27770	2107	PACMAD	Panicoideae	Paniceae	Melinidinae
C_purpureuscv._Purple	NA	Cenchrus purpureus	Purple	perennial	Oxford Nanopore; Illumina	NCBI	318	5250	14	10	1967774562	252	7.80863e+06	199064672	150585890	99749506	PACMAD	Panicoideae	Paniceae	Cenchrinae
Cc-PI314907-DRAFT-PanAnd-1.0	NA	Cymbopogon citratus	PI314907	perennial	PacBio	PanAnd	12	5573	6	1	2391180077	1712	1.39672e+06	27477476	6615290	1601637	PACMAD	Panicoideae	Andropogoneae	Anthistiriinae
Ccit.v1.0	NA	Cymbopogon citratus	IRGN J3P28PV5NC	perennial	Illumina X Ten	NCBI	3921	248	1235	188	364442032	127303	2862.79	67673	4347	1289	PACMAD	Panicoideae	Andropogoneae	Anthistiriinae
CERZOS_EC1.0	NA	Eragrostis curvula	Victoria	perennial	PacBio Sequel; Chicago; Hi-C	NCBI	3667	1849	50	26	603072269	1143	527622	59696155	43444889	185020	PACMAD	Chloridoideae	Eragrostideae	Eragrostidinae
Chimonobambusa_convoluta	NA	Chimonobambusa convoluta	merged	perennial	Illumina	SRA	2259	2534	752	47	4449572043	6577781	676.45	61325	1043	282	BOP	Bambusoideae	Arundinarieae	Arundinariinae
ChrysopogonNigritanus_v1.0	NA	Chrysopogon nigritanus	NA	perennial	NA	PanAnd	3676	1901	11	4	1377811679	37972	36284.9	596825	78239	16500	PACMAD	Panicoideae	Andropogoneae	Chrysopogoninae
CPNAM-Leoti	NA	Sorghum bicolor	NA	annual	PacBio	NCBI	5572	18	1	1	687275711	10	6.87276e+07	79657019	67999901	60843859	PACMAD	Panicoideae	Andropogoneae	Sorghinae
Cr-AUB069-DRAFT-PanAnd-1.0	NA	Cymbopogon refractus	AUB069	perennial	PacBio	PanAnd	5430	146	12	4	812929409	309	2.63084e+06	52264339	39625605	26662570	PACMAD	Panicoideae	Andropogoneae	Anthistiriinae
Cs-A1013-Draft-PanAnd-1.0	NA	Chrysopogon serrulatus	Kellogg PI219580_1	perennial	Oxford Nanopore MinION; Illumina NovaSeq	NCBI	2996	2583	10	3	930509241	8344	111518	2390623	212358	61793	PACMAD	Panicoideae	Andropogoneae	Chrysopogoninae
Cs-KelloggPI219580-DRAFT-PanAnd-1.0	NA	Chrysopogon serrulatus	Kellogg PI219580	perennial	PacBio	PanAnd	823	4762	4	3	1325370691	4791	276638	77818675	45781106	60532	PACMAD	Panicoideae	Andropogoneae	Chrysopogoninae
Cynodon_dactylon	NA	Cynodon dactylon	merged	perennial	Illumina	SRA	1592	2384	1580	36	1464095605	2265995	646.12	69603	1156	269	PACMAD	Chloridoideae	Cynodonteae	Eleusininae
Cynodon_nlemfuensis	NA	Cynodon nlemfuensis	NA	perennial	unknown	CoGE	4661	778	92	61	383077836	9	42564204	60782385	44001240	32203230	PACMAD	Chloridoideae	Cynodonteae	Eleusininae
DE01087.PacbioCLRassembly	NA	Alopecurus myosuroides	NA	annual	PacBio Sequel I	NCBI	3844	1209	287	252	3547828963	199	1.78283e+07	807086175	554019051	373701575	BOP	Pooideae	Poeae	Alopecurinae
DiExil	NA	Digitaria exilis	Niatia	annual	PacBio	NCBI	57	5516	13	6	760650579	3329	228492	10179458	1734059	75850	PACMAD	Panicoideae	Paniceae	Anthephorinae
Dinebra_chinensis	NA	Dinebra chinensis	merged	NA	Illumina	SRA	535	4419	614	24	461679708	258790	1783.99	222583	20642	355	PACMAD	Chloridoideae	Cynodonteae	Eleusininae
Eleusine_coracana_v1.0	NA	Eleusine coracana	coracana_KNE 796-S	annual	PacBio CLR	NCBI	171	5325	61	35	1111714373	532	2.08969e+06	80350551	61270980	45453302	PACMAD	Chloridoideae	Cynodonteae	Eleusininae
Embrapa_Uruz_1.0	NA	Urochloa ruziziensis	Clone 69	perennial	PacBio Sequel; Illumina HiSeq	NCBI	4140	1411	23	18	604561744	1146	527541	74745369	64149980	52591766	PACMAD	Panicoideae	Paniceae	Melinidinae
ERR7747980	NA	Aegilops ventricosa	NA	annual	Illumina	SRA	1458	2053	1895	186	11721218252	24360124	481.16	99819	484	233	BOP	Pooideae	Triticeae	Triticinae
Et-Layton_Zhong168-DRAFT-PanAnd-1.0	NA	Elionurus tripsacoides	Layton&Zhong168	perennial	PacBio	PanAnd	267	5308	8	9	4766700579	2006	2.37622e+06	188587593	83734639	5935624	PACMAD	Panicoideae	Andropogoneae	NA
FB19_001_1	NA	Hordeum bulbosum	NA	perennial	Illumina Novaseq 6000; PacBio Sequel II	NCBI	36	5141	224	191	14161654389	14525	974985	558432928	476315696	4134097	BOP	Pooideae	Triticeae	Hordeinae
FB19_011_3	NA	Hordeum bulbosum	NA	perennial	Illumina Novaseq 6000; PacBio Sequel II	NCBI	57	5093	243	199	7335914012	2650	2.76827e+06	579809636	522841693	441744131	BOP	Pooideae	Triticeae	Hordeinae
FB19_028_3	NA	Hordeum bulbosum	NA	perennial	Illumina Novaseq 6000; PacBio Sequel II	NCBI	44	5137	218	193	14504118994	10828	1.3395e+06	561166410	493534736	315874374	BOP	Pooideae	Triticeae	Hordeinae
Festuca_brevipila	NA	Festuca brevipila	NA	perennial	Pacbio	CoGE	83	5189	189	131	6651674100	241	2.76003e+07	156390402	47834921	13869248	BOP	Pooideae	Poeae	Loliinae
Fonio_CM05836	NA	Digitaria exilis	NA	annual	NA	NCBI	103	5463	19	7	716471022	19	3.7709e+07	60747861	40393928	27476960	PACMAD	Panicoideae	Paniceae	Anthephorinae
FRR_PoAnn_1.0	NA	Poa annua	MN234	annual	PacBio RSII	NCBI	231	4989	220	152	1779762036	26	68452386	320692588	112260586	74350140	BOP	Pooideae	Poeae	Poinae
HAU_Weining_v1.0	NA	Secale cereale	Weining	annual	PacBio RS	NCBI	2780	2301	269	242	7735064118	24099	320970	1140537383	1024471612	940967580	BOP	Pooideae	Triticeae	Hordeinae
Hc-AUB53_1-DRAFT-PanAnd-1.0	NA	Heteropogon contortus	AUB53	perennial	PacBio	PanAnd	2	5583	6	1	2093968211	167	1.25387e+07	82632131	48662723	35756560	PACMAD	Panicoideae	Andropogoneae	Anthistiriinae
Hd-A1025-Draft-PanAnd-1.0	NA	Hyparrhenia diplandra	Pasquet 1126_1	perennial	Oxford Nanopore MinION; Illumina NovaSeq	NCBI	300	5284	6	2	2072015086	13357	155126	4377043	294320	79202	PACMAD	Panicoideae	Andropogoneae	Andropogoninae
Hp-KelloggPI404118-DRAFT-PanAnd-1.0	NA	Hemarthria compressa	KelloggPI404118	perennial	PacBio	PanAnd	1	5574	10	7	6136823671	655	9.3692e+06	135934238	61110153	20090899	PACMAD	Panicoideae	Andropogoneae	Ratzeburgiinae
Hvulgare_FT262_BPGv2	NA	Hordeum vulgare	spontaneum	annual	Illumina Novaseq 6000; PacBio Sequel II	NCBI	4535	592	263	202	4252812124	607	7.00628e+06	676241010	603807353	521019562	BOP	Pooideae	Triticeae	Hordeinae
Hvulgare_HOR_13663_BPGv2	NA	Hordeum vulgare	NA	annual	Illumina Novaseq 6000; PacBio Sequel II	NCBI	4549	576	267	200	4225648904	461	9.16627e+06	657631428	610488678	521099473	BOP	Pooideae	Triticeae	Hordeinae
Hvulgare_HOR_19184_BPGv2	NA	Hordeum vulgare	NA	annual	Illumina Novaseq 6000; PacBio Sequel II	NCBI	4534	598	263	197	4260351671	636	6.69867e+06	663157241	607587567	521588016	BOP	Pooideae	Triticeae	Hordeinae
Hvulgare_HOR_4224_BPGv2	NA	Hordeum vulgare	NA	annual	Illumina Novaseq 6000; PacBio Sequel II	NCBI	4531	597	266	198	4263972090	1655	2.57642e+06	662192201	607896916	516360598	BOP	Pooideae	Triticeae	Hordeinae
Ir-Pasquet1136-DRAFT-PanAnd-1.0	NA	Ischaemum rugosum	Pasquet1136	annual	PacBio	PanAnd	4995	577	13	7	704846194	403	1748998	51952433	9896333	2164899	PACMAD	Panicoideae	Andropogoneae	Ischaeminae
IRGSP-1.0	NA	Oryza sativa	Japonica_Nipponbare	annual	NA	NCBI	4861	442	192	97	373795655	55	6.79628e+06	43270923	29958434	23207287	BOP	Oryzoideae	Oryzeae	Oryzinae
ISU_Sangustifolia_v1	NA	Streptochaeta angustifolia	Wildtype	perennial	Illumina; Bionano	NCBI	3579	1233	474	306	1797847494	17032	105557	16213753	2643565	72728	outgroup	Anomochlooideae	Streptochaeteae	NA
IWGSC_CS_RefSeq_v2.1	NA	Triticum aestivum	Chinese Spring	annual	PacBio; Illumina HiSeq	NCBI	104	5137	204	147	14566502436	91588	159044	851934019	713360525	518332611	BOP	Pooideae	Triticeae	Triticinae
KIB_Aluo_1	NA	Ampelocalamus luodianensis	GZH07	perennial	Oxford Nanopore PromethION	NCBI	1559	3912	74	47	1659985669	574	2.89196e+06	99762816	65330863	45182580	BOP	Bambusoideae	Arundinarieae	Arundinariinae
KIB_Bamp_2	NA	Bonia amplexicaulis	Liujx17006	perennial	Oxford Nanopore PromethION	NCBI	1905	3448	157	82	850080097	1113	763774	41850311	22770748	13524437	BOP	Bambusoideae	Bambuseae	Bambusinae
KIB_Dsin_1	NA	Dendrocalamus sinicus	GZH08	perennial	Oxford Nanopore PromethION	NCBI	1341	4145	68	38	1439802532	557	2.58492e+06	63980008	36311659	24481934	BOP	Bambusoideae	Bambuseae	Bambusinae
KIB_Gang_2	NA	Guadua angustifolia	GZH04	perennial	Oxford Nanopore PromethION	NCBI	2366	2961	168	97	1544625741	2068	746918	92025510	54949771	640281	BOP	Bambusoideae	Bambuseae	Guaduinae
KIB_Hcal_1	NA	Hsuehochloa calcarea	GZH06	perennial	Oxford Nanopore PromethION	NCBI	1912	3494	106	80	1298054454	116	1.11901e+07	90419037	54524991	36156748	BOP	Bambusoideae	Arundinarieae	Hsuehochloinae
KIB_Mbac_1	NA	Melocanna baccifera	GZH09	perennial	Oxford Nanopore PromethION	NCBI	1591	3869	82	50	1077066268	443	2.4313e+06	49914712	28107628	18054822	BOP	Bambusoideae	Bambuseae	Melocanninae
KIB_Ogla_1	NA	Otatea glauca	GZH072	perennial	Oxford Nanopore PromethION	NCBI	1818	3653	75	46	1448634548	484	2.99305e+06	93226672	56749763	40214457	BOP	Bambusoideae	Bambuseae	Guaduinae
KIB_Olat_2	NA	Olyra latifolia	14001	perennial	Oxford Nanopore PromethION	NCBI	4978	418	111	85	639189835	43	1.48649e+07	75520638	57043745	52139644	BOP	Bambusoideae	Olyreae	Olyrinae
KIB_Pedu_3	NA	Phyllostachys edulis	GZH03	perennial	Oxford Nanopore PromethION	NCBI	1449	4039	70	34	2034545953	943	2.15752e+06	127156297	79772726	45770734	BOP	Bambusoideae	Arundinarieae	Arundinariinae
KIB_Rgui_2	NA	Raddia guianensis	14019	perennial	Oxford Nanopore PromethION	NCBI	4795	471	176	150	607833752	553	1.09916e+06	76476036	56583069	45479425	BOP	Bambusoideae	Olyreae	Olyrinae
KIB_Rrac_1	NA	Rhipidocladum racemiflorum	GZH05	perennial	Oxford Nanopore PromethION	NCBI	2476	2961	83	72	1711783300	134	1.27745e+07	91162942	70237751	58979395	BOP	Bambusoideae	Bambuseae	Arthrostylidiinae
LB120v1	NA	Oryza barthii	TB65	annual	Illumina HiSeq	NCBI	4773	451	273	95	295586303	46663	6334.49	133133	16174	3164	BOP	Oryzoideae	Oryzeae	Oryzinae
Lolium_arundinaceum	NA	Lolium arundinaceum	merged	perennial	Illumina	SRA	1381	1676	2391	144	16571228226	37325295	443.97	85168	439	277	BOP	Pooideae	Poeae	Loliinae
lpBroSter1.1	NA	Bromus sterilis	NA	annual	PacBio;Arima2	NCBI	4510	566	291	225	2678566086	251	1.06716e+07	454733196	379526086	304514070	BOP	Pooideae	Bromeae	Brominae
Lperr_V1.4	NA	Leersia perrieri	NA	annual	Illumina HiSeq	NCBI	4740	430	286	136	266687832	12	22223986	32922458	22540073	15557830	BOP	Oryzoideae	Oryzeae	Oryzinae
lpNeoColu1.0.hap1	NA	Neostapfia colusana	DT0270	annual	PacBio Sequel IIe; Dovetail OmniC; Illumina NovaSeq	NCBI	3363	2000	117	112	2135834059	746	2.86305e+06	143973221	112312721	62217899	PACMAD	Chloridoideae	Cynodonteae	Orcuttiinae
lpPhrAust1.1	NA	Phragmites australis	NA	perennial	PacBio;Arima2	NCBI	1663	3894	25	10	849281002	41	2.07142e+07	56433568	35123032	26029537	PACMAD	Arundinoideae	Molinieae	Molininae
lpPhrAust1.1_alternate_haplotype	NA	Phragmites australis	NA	perennial	PacBio;Arima2	NCBI	1906	3603	57	26	809113579	1731	467426	8619502	1772398	426562	PACMAD	Arundinoideae	Molinieae	Molininae
lpTucGree1.0.hap2	NA	Tuctoria greenei	TUGR.3	annual	PacBio Sequel IIe; Illumina NovaSeq 6000; Dovetail OmniC	NCBI	3468	1895	112	117	2589077426	451	5.74075e+06	303046324	213150644	159154124	PACMAD	Chloridoideae	Cynodonteae	Orcuttiinae
mabamboo_1.0	NA	Dendrocalamus latiflorus	YDM-20191121	perennial	PacBio Sequel	NCBI	52	5447	60	33	2748733734	411	6.68792e+06	65826467	39208460	28221688	BOP	Bambusoideae	Bambuseae	Bambusinae
MCRTL001	AT20TS1MCRTL001	Rottboellia campestris	Kellogg 1258	NA	Illumina	PanAnd	5325	107	156	4	2064726223	3599935	573.55	97840	763	238	PACMAD	Panicoideae	Andropogoneae	Rottboelliinae
MCRTL002	AT20TS1MCRTL002	Tripsacum laxum	MIA 34792	perennial	Illumina	PanAnd	2497	1603	1492	0	4275534457	6571216	650.65	41720	868	310	PACMAD	Panicoideae	Andropogoneae	Tripsacinae
MCRTL003	AT20TS1MCRTL003	Euclasta condylotricha	Pasquet 1245	annual	Illumina	PanAnd	5428	78	80	6	544006628	487206	1116.58	344694	12891	283	PACMAD	Panicoideae	Andropogoneae	Anthistiriinae
MCRTL005	AT20TS1MCRTL005	Polytoca digitata	Traiperm & Layton 520	perennial	Illumina	PanAnd	4439	405	740	8	4607418356	8503161	541.85	79296	590	283	PACMAD	Panicoideae	Andropogoneae	Chionachninae
MCRTL006	AT20TS1MCRTL006	Heteropogon triticeus	HUG814	perennial	Illumina	PanAnd	3662	839	1087	4	2922364674	6164429	474.07	66418	475	237	PACMAD	Panicoideae	Andropogoneae	Anthistiriinae
MCRTL007	AT20TS1MCRTL007	Rottboellia cochinchinensis	Layton and Zhong 158	annual	Illumina	PanAnd	5445	74	70	3	941662787	980321	960.57	283733	8736	283	PACMAD	Panicoideae	Andropogoneae	Rottboelliinae
MCRTL008	AT20TS1MCRTL008	Kerriochloa siamensis	Traiperm 581	perennial	Illumina	PanAnd	4516	402	671	3	1585309797	3387375	468.01	76718	454	231	PACMAD	Panicoideae	Andropogoneae	NA
MCRTL009	AT20TS1MCRTL009	Tripsacum australe	MIA 34499	perennial	Illumina	PanAnd	3373	1463	755	1	4331462041	7017257	617.26	141873	757	308	PACMAD	Panicoideae	Andropogoneae	Tripsacinae
MCRTL010	AT20TS1MCRTL010	Hemisorghum mekongense	Traiperm 569	perennial	Illumina	PanAnd	5470	24	98	0	777265955	1052736	738.33	127467	2982	252	PACMAD	Panicoideae	Andropogoneae	Sorghinae
MCRTL011	AT20TS1MCRTL011	Urelytrum agropyroides	Pasquet 1233	perennial	Illumina	PanAnd	3096	138	2343	15	3255429767	5093075	639.19	59937	768	322	PACMAD	Panicoideae	Andropogoneae	Rhytachninae
MCRTL013	AT20TS1MCRTL013	Hyperthelia dissoluta	Kellogg 1137	perennial	Illumina	PanAnd	3705	662	1220	5	1416061279	2601299	544.37	47261	704	245	PACMAD	Panicoideae	Andropogoneae	Andropogoninae
MCRTL014	AT20TS1MCRTL014	Rottboellia rugosa	Layton & Zhong 162	NA	Illumina	PanAnd	4905	96	585	6	1790494699	3235071	553.46	55472	717	236	PACMAD	Panicoideae	Andropogoneae	Rottboelliinae
MCRTL015	AT20TS1MCRTL015	Eulaliopsis binata	Traiperm 567	perennial	Illumina	PanAnd	4722	409	460	1	1987969648	3996890	497.38	72267	504	239	PACMAD	Panicoideae	Andropogoneae	Ischaeminae
MCRTL016	AT20TS1MCRTL016	Rottboellia tessellata	Layton & Zhong 160	NA	Illumina	PanAnd	5126	101	362	3	1564636828	2665932	586.9	82439	999	238	PACMAD	Panicoideae	Andropogoneae	Rottboelliinae
MCRTL017	AT20TS1MCRTL017	Trachypogon spicatus	Pasquet 1109	perennial	Illumina	PanAnd	5072	199	318	3	1005000469	1699691	591.28	94211	1045	239	PACMAD	Panicoideae	Andropogoneae	Apludinae
MCRTL018	AT20TS1MCRTL018	Parahyparrhenia siamensis	Traiperm 583	perennial	Illumina	PanAnd	5295	76	219	2	970862040	1364948	711.28	325764	1281	278	PACMAD	Panicoideae	Andropogoneae	NA
MCRTL019	AT20TS1MCRTL019	Eremochloa ciliaris	Traiperm 524	perennial	Illumina	PanAnd	2682	2640	268	2	2263376783	3460943	653.98	62051	1054	276	PACMAD	Panicoideae	Andropogoneae	Ratzeburgiinae
MCRTL020	AT20TS1MCRTL020	Zea diploperennis	Guzman & Nee PI 441930	perennial	Illumina	PanAnd	2945	848	1798	1	2238333222	3761697	595.03	44837	752	283	PACMAD	Panicoideae	Andropogoneae	Tripsacinae
MCRTL021	AT20TS1MCRTL021	Ischaemum hubbardii	Traiperm & Layton 538	perennial	Illumina	PanAnd	1785	2618	1188	1	1424420257	1431508	995.05	88909	2775	312	PACMAD	Panicoideae	Andropogoneae	Ischaeminae
MCRTL022	AT20TS1MCRTL022	Eremochloa eriopoda	Traiperm 591	perennial	Illumina	PanAnd	4442	493	648	9	2087277582	4681184	445.89	59997	418	230	PACMAD	Panicoideae	Andropogoneae	Ratzeburgiinae
MCRTL023	AT20TS1MCRTL023	Trachypogon chevalieri	Pasquet 1190	perennial	Illumina	PanAnd	5372	110	106	4	426282235	224088	1902.3	210840	17326	420	PACMAD	Panicoideae	Andropogoneae	Apludinae
MCRTL025	AT20TN1MCRTL025	Schizachyrium brevifolium	Kellogg/Kew MSB 443797	annual	Illumina	PanAnd	3909	689	986	8	1809146493	3988517	453.59	62859	437	232	PACMAD	Panicoideae	Andropogoneae	Andropogoninae
MCRTL027	AT20TN1MCRTL027	Schizachyrium brevifolium	Simon Laegaard 21753	annual	Illumina	PanAnd	5355	154	77	6	652271506	443616	1470.35	228967	9197	431	PACMAD	Panicoideae	Andropogoneae	Andropogoninae
MCRTL030	AT20TN1MCRTL030	Schizachyrium pseudeulalia	I.D. Cowie 11907	annual	Illumina	PanAnd	945	3614	1029	4	1114983500	795833	1401.03	116458	5860	385	PACMAD	Panicoideae	Andropogoneae	Andropogoninae
MCRTL031	AT20TN1MCRTL031	Anadelphia scyphofera	Pasquet 1237	annual	Illumina	PanAnd	5385	106	91	10	485991922	403097	1205.65	173489	10189	299	PACMAD	Panicoideae	Andropogoneae	Andropogoninae
MCRTL032	AT20TN1MCRTL032	Andropterum stolzii	JKM 270	perennial	Illumina	PanAnd	5209	115	260	8	1732443564	3803593	455.48	93413	420	228	PACMAD	Panicoideae	Andropogoneae	Ischaeminae
MCRTL033	AT20TN1MCRTL033	Pseudosorghum fasciculare	Traiperm et al. 512	annual	Illumina	PanAnd	5471	42	74	5	1151337041	1200599	958.97	284583	4128	298	PACMAD	Panicoideae	Andropogoneae	Saccharinae
MCRTL035	AT20TN1MCRTL035	Schizachyrium exile	S. Bidgood; K. Hoenselaar; G. Leliyo; & K. Vollesen 5825	annual	Illumina	PanAnd	5319	177	89	7	1147895649	931298	1232.58	419914	2009	453	PACMAD	Panicoideae	Andropogoneae	Andropogoninae
MCRTL036	AT20TN1MCRTL036	Andropogon andringitrensis	NOP 89	perennial	Illumina	PanAnd	5120	195	269	8	1715274309	4097269	418.64	72221	371	224	PACMAD	Panicoideae	Andropogoneae	Andropogoninae
MCRTL037	AT20TN1MCRTL037	Hyparrhenia glabriuscula	John Sihvonen 239	perennial	Illumina	PanAnd	5000	231	351	10	1135826077	1758092	646.06	561583	1135	257	PACMAD	Panicoideae	Andropogoneae	Andropogoninae
MCRTL039	AT20TN1MCRTL039	Schizachyrium sanguineum	Pasquet 1177	perennial	Illumina	PanAnd	1389	3019	1180	4	1585964837	2169706	730.96	73193	1775	272	PACMAD	Panicoideae	Andropogoneae	Andropogoninae
MCRTL040	AT20TN1MCRTL040	Dimeria ornithopoda	Traiperm 575	annual	Illumina	PanAnd	5420	86	81	5	2108314358	2685082	785.2	228046	1048	331	PACMAD	Panicoideae	Andropogoneae	Ischaeminae
MCRTL041	AT20TN1MCRTL041	Andropogon heterantherus	Helen Fauckon 3561	perennial	Illumina	PanAnd	5332	85	168	7	994270213	882835	1126.22	148937	6075	325	PACMAD	Panicoideae	Andropogoneae	Andropogoninae
MCRTL042	AT20TN1MCRTL042	Chrysopogon aciculatus	Sumadijaya 714	perennial	Illumina	PanAnd	5447	49	89	7	517317738	354576	1458.98	222103	18239	346	PACMAD	Panicoideae	Andropogoneae	Chrysopogoninae
MCRTL044	AT20TN1MCRTL044	Andropogon textilis	D. Vesey-Fitzgerald 1500	perennial	Illumina	PanAnd	4832	288	470	2	1481525999	2548135	581.42	49706	697	270	PACMAD	Panicoideae	Andropogoneae	Andropogoninae
MCRTL045	AT20TN1MCRTL045	"Andropogon" appendiculatus	D.B. Muller 812	perennial	Illumina	PanAnd	4821	256	511	4	1437833310	2607037	551.52	50008	624	263	PACMAD	Panicoideae	Andropogoneae	Andropogoninae
MCRTL047	AT20TN1MCRTL047	Cymbopogon lividus	T.R. Soderstrom; S. Kulatunge 1669	perennial	Illumina	PanAnd	4161	679	750	2	1267221327	2170734	583.78	88036	797	256	PACMAD	Panicoideae	Andropogoneae	Anthistiriinae
MCRTL049	AT20TN1MCRTL049	Schizachyrium lomaense	A.M.B. Feika; I. Darbyshire; R. Clark ; M.S. James 46	perennial	Illumina	PanAnd	5096	180	303	13	897041839	1292158	694.22	118298	2152	250	PACMAD	Panicoideae	Andropogoneae	Andropogoninae
MCRTL050	AT20TN1MCRTL050	Elionurus royleanus	MSV 826a	annual	Illumina	PanAnd	5251	131	195	15	2178003480	1347953	1615.79	300849	9993	392	PACMAD	Panicoideae	Andropogoneae	NA
MCRTL051	AT20TN1MCRTL051	Andropogon leprodes	P.e. Glover & Gilliland 1067	perennial	Illumina	PanAnd	4940	241	409	2	1398680305	2796390	500.17	57321	531	241	PACMAD	Panicoideae	Andropogoneae	Andropogoninae
MCRTL052	AT20TN1MCRTL052	Schizachyrium sanguineum	Pasquet 1167	perennial	Illumina	PanAnd	1413	3035	1140	4	2161782236	3971848	544.28	64773	759	235	PACMAD	Panicoideae	Andropogoneae	Andropogoninae
MCRTL053	AT20TN1MCRTL053	Hackelochloa granularis	Pasquet 1113	annual	Illumina	PanAnd	5440	94	54	4	885878630	669747	1322.71	311024	5960	393	PACMAD	Panicoideae	Andropogoneae	Ratzeburgiinae
MCRTL054	AT20TN1MCRTL054	Schizachyrium thollonii	Pasquet 1260	perennial	Illumina	PanAnd	4858	240	489	5	1945304312	3896285	499.27	100680	527	244	PACMAD	Panicoideae	Andropogoneae	Andropogoninae
MCRTL055	AT20TN1MCRTL055	Hyparrhenia confinis	Michael Jensen; Ib Friis; Menassie Gashaw; Fantahun Simon; Lemessa Keneei B1/19	annual	Illumina	PanAnd	4295	606	687	4	1524656179	2168812	702.99	551815	1024	283	PACMAD	Panicoideae	Andropogoneae	Andropogoninae
MCRTL057	AT20TN1MCRTL057	Andropogon itremoensis	NOP 125	perennial	Illumina	PanAnd	4863	339	384	6	1676881411	3931954	426.48	64327	397	227	PACMAD	Panicoideae	Andropogoneae	Andropogoninae
MCRTL058	AT20TN1MCRTL058	Andropogon pumilus	K.T.B. Hodd 248	annual	Illumina	PanAnd	3396	1238	949	9	1580891852	2335214	676.98	240641	1062	281	PACMAD	Panicoideae	Andropogoneae	Andropogoninae
MCRTL059	AT20TN1MCRTL059	Elymandra archaelymandra	A. Blair Rains 11	annual	Illumina	PanAnd	4886	193	505	8	1256046513	2037524	616.46	81544	823	271	PACMAD	Panicoideae	Andropogoneae	Andropogoninae
MCRTL060	AT20TN1MCRTL060	Schizachyrium spicatum	Elsa MatildeZardini & Tulio Tilleria 38574	perennial	Illumina	PanAnd	5134	184	267	7	1075391092	1269816	846.89	515797	2798	283	PACMAD	Panicoideae	Andropogoneae	Andropogoninae
MCRTL061	AT20TN1MCRTL061	Schizachyrium gresicola	Jacques-Felix 7171	perennial	Illumina	PanAnd	4655	479	457	1	2588147336	2980240	868.44	702099	1350	343	PACMAD	Panicoideae	Andropogoneae	Andropogoninae
MCRTL062	AT20TN1MCRTL062	Schizachyrium fragile	Henkvanderwerff 11529	annual	Illumina	PanAnd	5338	134	112	8	443350763	236787	1872.36	227829	16282	444	PACMAD	Panicoideae	Andropogoneae	Andropogoninae
MCRTL063	AT20TN1MCRTL063	Schizachyrium delicatum	John M. Fay 5914	annual	Illumina	PanAnd	5381	130	76	5	716335543	692125	1034.98	201511	3829	336	PACMAD	Panicoideae	Andropogoneae	Andropogoninae
MCRTL064	AT20TN1MCRTL064	Hyparrhenia involucrata	Fay 5796	annual	Illumina	PanAnd	4409	518	660	5	733449710	976654	750.98	66296	1774	277	PACMAD	Panicoideae	Andropogoneae	Andropogoninae
MCRTL065	AT20TN1MCRTL065	Andropogon ivorensis	H. Jacques-Felix 8602	perennial	Illumina	PanAnd	3977	589	1021	5	1241296213	1748158	710.06	399078	928	315	PACMAD	Panicoideae	Andropogoneae	Andropogoninae
MCRTL066	AT20TN1MCRTL066	Schizachyrium thollonii	L. Liben 3613	perennial	Illumina	PanAnd	5151	203	232	6	855166597	989988	863.82	74778	2197	295	PACMAD	Panicoideae	Andropogoneae	Andropogoninae
MCRTL067	AT20TN1MCRTL067	Hyparrhenia umbrosa	A.J.M. Leeuwenberg 8667	perennial	Illumina	PanAnd	2573	1939	1077	3	1522278417	1913119	795.71	62217	1580	283	PACMAD	Panicoideae	Andropogoneae	Andropogoninae
MCRTL068	AT20TN1MCRTL068	Anatherum longiberbe	C.S. Campbell 4091	perennial	Illumina	PanAnd	3076	88	2421	7	932716526	1529856	609.68	71715	781	283	PACMAD	Panicoideae	Andropogoneae	Andropogoninae
MCRTL069	AT20TN1MCRTL069	Schizachyrium microstachyum	Kendall Lee 39	perennial	Illumina	PanAnd	4934	171	480	7	1663215949	2074819	801.62	182057	1210	326	PACMAD	Panicoideae	Andropogoneae	Andropogoninae
Mlu_assembly	NA	Miscanthus lutarioriparius	NA	perennial	NA	NCBI	467	5118	5	2	2074797027	919	2.25767e+06	150811276	113455120	74599310	PACMAD	Panicoideae	Andropogoneae	Saccharinae
MorexV3_pseudomolecules_assembly	NA	Hordeum vulgare	vulgare	annual	NA	NCBI	4540	588	265	199	4225577519	290	1.4571e+07	665585731	610333535	516505932	BOP	Pooideae	Triticeae	Hordeinae
MPB_Lper_Kyuss_1697	NA	Lolium perenne	Kyuss_39	perennial	Oxford Nanopore PromethION; Illumina NovaSeq	NCBI	4541	653	227	171	2277545291	1697	1.3421e+06	347306123	275237373	9978325	BOP	Pooideae	Poeae	Loliinae
MQ-UA-ANU_Oaus-KR_2.0	NA	Oryza australiensis	KR-Keep River_1	perennial	Oxford Nanopore MinION	NCBI	4837	456	178	121	858859173	850	1.01042e+06	24906701	2690911	437499	BOP	Oryzoideae	Oryzeae	Oryzinae
Msac_v3	NA	Miscanthus sacchariflorus	Robustus 297	perennial	Illumina HiSeq	NCBI	3141	1666	767	18	2074921001	105321	19700.9	56735748	37709	8407	PACMAD	Panicoideae	Andropogoneae	Saccharinae
Msinensis_497_v7.0	NA	Miscanthus sinensis	DH1_GR-2011-001	perennial	Illumina	JGI	694	4898	0	0	2079430866	14431	144095	160910211	88510541	60506026	PACMAD	Panicoideae	Andropogoneae	Saccharinae
MSU_Enin_2.1	NA	Eragrostis nindensis	2366_JP_En_410063_0001	perennial	PacBio	NCBI	922	4566	63	41	986199717	4366	225882	7234309	520980	95883	PACMAD	Chloridoideae	Eragrostideae	Eragrostidinae
O_longistaminata_v1.0	NA	Oryza longistaminata	NA	perennial	Illumina HiSeq	NCBI	4028	341	920	303	326442508	60198	5422.81	1127032	93178	7511	BOP	Oryzoideae	Oryzeae	Oryzinae
O._rufipogonIRGC106523RS1	NA	Oryza rufipogon	IRGC 106523-1	perennial	PacBio Sequel; Illumina	NCBI	4477	844	183	88	462580640	136	3.40133e+06	46282013	32496781	1939872	BOP	Oryzoideae	Oryzeae	Oryzinae
Oat_OT3098_v2	NA	Avena sativa	NA	annual	NA	NCBI	100	5144	202	146	10840658271	22	4.92757e+08	716105986	499214392	448461343	BOP	Pooideae	Poeae	Aveninae
ObarRS3	NA	Oryza barthii	NA	annual	PacBio	NCBI	4873	442	185	92	347715970	51	6.81796e+06	40334623	27336505	21777534	BOP	Oryzoideae	Oryzeae	Oryzinae
ObraRS2	NA	Oryza brachyantha	NA	annual	PacBio	NCBI	4856	409	204	123	263195077	59	4.46093e+06	33554891	21827379	16246320	BOP	Oryzoideae	Oryzeae	Oryzinae
OcoaRS1	NA	Oryza coarctata	Sudarban	perennial	PacBio	NCBI	565	4777	162	88	892511914	3022	295338	37371382	16996319	83617	BOP	Oryzoideae	Oryzeae	Oryzinae
OglaRS2	NA	Oryza glaberrima	NA	annual	PacBio	NCBI	4867	444	188	93	347321046	59	5.8868e+06	39656875	26599614	22418184	BOP	Oryzoideae	Oryzeae	Oryzinae
OgluRS3	NA	Oryza glumipatula	NA	annual or perennial	PacBio	NCBI	4864	454	182	92	388593428	47	8.26795e+06	45664349	31489372	24753583	BOP	Oryzoideae	Oryzeae	Oryzinae
OmerRS3	NA	Oryza meridionalis	OR44 (W2112)	annual	PacBio	NCBI	4761	517	192	122	393639427	180	2.18689e+06	42804815	30507914	24084775	BOP	Oryzoideae	Oryzeae	Oryzinae
OnivRS2	NA	Oryza nivara	NA	annual	PacBio	NCBI	4759	561	183	89	395534265	26	1.52129e+07	44777331	31959707	26869529	BOP	Oryzoideae	Oryzeae	Oryzinae
OpunRS2	NA	Oryza punctata	NA	perennial	PacBio	NCBI	4861	454	171	106	422391326	61	6.92445e+06	48196116	33104438	28723895	BOP	Oryzoideae	Oryzeae	Oryzinae
OrCoar_V1	NA	Oryza coarctata	TKM-2016	perennial	Illumina HiSeq; Oxford Nanopore	NCBI	1396	3936	171	89	569985523	58350	9768.39	7855609	1858627	292703	BOP	Oryzoideae	Oryzeae	Oryzinae
Oropetium_capense	NA	Oropetium capense	NA	perennial	Pacbio	CoGE	5178	227	96	91	239945630	55	4.36265e+06	35511254	27924228	13006660	PACMAD	Chloridoideae	Cynodonteae	Tripogoninae
Oropetium_genomic_20141112	NA	Oropetium thomaeum	NA	annual	PacBio	NCBI	4964	444	92	92	243174629	625	389079	7984747	2386382	397797	PACMAD	Chloridoideae	Cynodonteae	Tripogoninae
Oryza_grandiglumis	NA	Oryza grandiglumis	merged	annual	Illumina	SRA	789	3701	1024	78	1456980079	2143809	679.62	65609	1398	264	BOP	Oryzoideae	Oryzeae	Oryzinae
Oryza_latifolia	NA	Oryza latifolia	merged	perennial	Illumina	SRA	837	3573	1110	72	1969940784	3508365	561.5	81440	677	248	BOP	Oryzoideae	Oryzeae	Oryzinae
Oryza_longiglumis	NA	Oryza longiglumis	merged	perennial	Illumina	SRA	791	4060	664	77	1165320967	462889	2517.5	177216	19676	730	BOP	Oryzoideae	Oryzeae	Oryzinae
Oryza_malampuzhaensis	NA	Oryza malampuzhaensis	merged	perennial	Illumina	SRA	647	3674	1188	83	1374222237	1796252	765.05	94986	3337	269	BOP	Oryzoideae	Oryzeae	Oryzinae
Oryza_officinalis_v1.0	NA	Oryza officinalis	W0002	perennial	Illumina HiSeq2500; Pacific Bio RSII	NCBI	4835	496	167	94	584134210	91	6.41906e+06	69738292	49495881	38436287	BOP	Oryzoideae	Oryzeae	Oryzinae
Oryza_rhizomatis	NA	Oryza rhizomatis	merged	perennial	Illumina	SRA	4618	426	451	97	1639753915	2879718	569.41	61697	784	247	BOP	Oryzoideae	Oryzeae	Oryzinae
Os132278RS1	NA	Oryza sativa	Japonica	annual	PacBio Sequel; Illumina	NCBI	4872	438	192	90	383243376	81	4.7314e+06	44309235	30350168	23736288	BOP	Oryzoideae	Oryzeae	Oryzinae
Os132424RS1	NA	Oryza sativa	Indica	annual	PacBio Sequel; Illumina	NCBI	4877	444	183	88	392847014	25	1.57139e+07	44395019	31753752	25670804	BOP	Oryzoideae	Oryzeae	Oryzinae
P.vaginatum_v3.1	NA	Paspalum vaginatum	NA	perennial	PacBio Sequel I	NCBI	5143	390	29	30	646899508	1902	340115	57965693	44532209	81626	PACMAD	Panicoideae	Paspaleae	Paspalinae
P.virgatum_v5	NA	Panicum virgatum	AP13	perennial	PACBIO Sequel	NCBI	203	5367	14	8	1129857985	626	1.80488e+06	83095581	64346616	48487553	PACMAD	Panicoideae	Paniceae	Panicinae
PauV1	NA	Phragmites australis	australis_Chloroplast haplotype M_PauV1	perennial	PacBio RS	NCBI	1107	4448	30	7	1139927050	13411	84999.4	3219705	194574	28959	PACMAD	Arundinoideae	Molinieae	Molininae
pearl_millet_23DB_ONT_assembly	NA	Cenchrus americanus	NA	annual	ONT	NCBI	5346	152	41	53	1778181882	7	2.54026e+08	310695138	259248249	220176344	PACMAD	Panicoideae	Paniceae	Cenchrinae
PHallii_v3.1	NA	Panicum hallii	FIL2	perennial	PACBIO SEQUEL; Illumina HISeq; MOLECULO	NCBI	5461	106	12	13	535889049	291	1.84154e+06	73933493	57869027	44948983	PACMAD	Panicoideae	Paniceae	Panicinae
PhalliiHAL_v2.1	NA	Panicum hallii	hallii_HAL2	perennial	PACBIO SEQUEL; Illumina HISeq	NCBI	5456	108	10	18	487473734	43	1.13366e+07	71089445	58225332	42783166	PACMAD	Panicoideae	Paniceae	Panicinae
Phragmites_karka	NA	Phragmites karka	merged	perennial	Illumina	SRA	2113	1879	1591	9	5645444994	11926636	473.35	118100	447	236	PACMAD	Arundinoideae	Molinieae	Molininae
Phyllostachys_bambusoides	NA	Phyllostachys bambusoides	merged	perennial	Illumina	SRA	2374	2178	999	41	4371451354	5733300	762.47	855067	1802	281	BOP	Bambusoideae	Arundinarieae	Arundinariinae
Phyllostachys_heteroclada	NA	Phyllostachys heteroclada	merged	perennial	Illumina	SRA	2400	1930	1219	43	3178833657	4176674	761.09	84375	1067	333	BOP	Bambusoideae	Arundinarieae	Arundinariinae
Phyllostachys_nigra	NA	Phyllostachys nigra	merged	perennial	Illumina	SRA	2331	1885	1335	41	4176431857	5001261	835.08	85024	2440	282	BOP	Bambusoideae	Arundinarieae	Arundinariinae
Pi-Clark-DRAFT-PanAnd-1.0	NA	Pogonatherum paniceum	Clark	perennial	PacBio	PanAnd	5200	257	53	82	799622294	128	6.24705e+06	87577967	58753815	24914922	PACMAD	Panicoideae	Andropogoneae	Germainiinae
PI306540_Tmono	NA	Triticum monococcum	PI 306540	annual	PacBio Sequel	NCBI	4157	1002	254	179	5115539301	11	4.65049e+08	829514116	728660354	636012229	BOP	Pooideae	Triticeae	Triticinae
Poa_infirma	NA	Poa infirma	NA	annual	Pacbio	CoGE	4557	568	280	187	1151728964	731	1.57555e+06	330528634	256709825	90084999	BOP	Pooideae	Poeae	Poinae
Poa_pratensis_v1	NA	Poa pratensis	NA	perennial	PacBio SEQUEL; Bionano	NCBI	54	5276	148	114	6136176143	128	4.79389e+07	177118352	65127037	39744037	BOP	Pooideae	Poeae	Poinae
Poa_supina	NA	Poa supina	NA	perennial	Pacbio	CoGE	4459	657	269	207	648010169	63	1.02859e+07	115093949	97883835	72915550	BOP	Pooideae	Poeae	Poinae
Puccinellia_tenuiflora_refer_1.0	NA	Puccinellia tenuiflora	NA	perennial	PacBio; Illumina	NCBI	3531	1177	400	484	1107144260	2543	435369	7202224	950411	278370	BOP	Pooideae	Poeae	Coleanthinae
Rabiosa_unphased_assembly	NA	Lolium multiflorum	Rabiosa_02402/16	annual	Oxford Nanopore	NCBI	3564	1449	283	296	2462086667	1916	1.28501e+06	432999313	338745007	244921677	BOP	Pooideae	Poeae	Loliinae
Ragi_PR202_v._2.0	NA	Eleusine coracana	coracana_PR202	annual	Illumina MiSeq; NextSeq; PacBIo RSII; Bionano Saphyr	NCBI	354	5138	66	34	1229373533	1196	1.0279e+06	47090271	23885297	4516026	PACMAD	Chloridoideae	Cynodonteae	Eleusininae
Rr-Malcomber3106-DRAFT-PanAnd-1.0	NA	Rhytachne rottboellioides	Malcomber3106	perennial	PacBio	PanAnd	325	5243	12	12	1446746720	937	1.54402e+06	28075149	3095866	783846	PACMAD	Panicoideae	Andropogoneae	Rhytachninae
RSA5-3	NA	Alloteropsis semialata	RSA5-03	perennial	Illumina HiSeq; PacBio	NCBI	4572	584	246	190	620191337	5964	103989	992023	177456	52271	PACMAD	Panicoideae	Paniceae	Boivinellinae
Rt-Layton_Zhong169-DRAFT-PanAnd-1.0	NA	Rottboellia tuberculosa	Layton & Zhong 169	perennial	PacBio	PanAnd	5378	198	10	6	1572892435	186	8.45641e+06	64347930	25481178	8376754	PACMAD	Panicoideae	Andropogoneae	Rottboelliinae
Rye_Lo7_2018_v1p1p1	NA	Secale cereale	NA	annual	NA	NCBI	3854	1295	254	189	6735227109	8	8.41903e+08	965754312	899925126	727344967	BOP	Pooideae	Triticeae	Hordeinae
Salk_teff_dabbi_3.0	NA	Eragrostis tef	Dabbi	annual	PacBio RSII; Illumina HiSeq	NCBI	134	5398	39	21	575076302	874	657982	40621098	27140163	20101091	PACMAD	Chloridoideae	Eragrostideae	Eragrostidinae
SCIS-JNU_Pcoar_1.0	NA	Oryza coarctata	MJ-PcWGS01	perennial	Illumina HiSeq; Illumina MiSeq	NCBI	1577	3738	190	87	573218882	8877	64573.5	947141	205202	34945	BOP	Oryzoideae	Oryzeae	Oryzinae
Setaria_italica_v2.0	NA	Setaria italica	Yugu1	annual	ABI 3739	NCBI	5592	0	0	0	405732883	336	1.20754e+06	58970307	47252588	36014550	PACMAD	Panicoideae	Paniceae	Cenchrinae
Setaria_viridis_v2.0	NA	Setaria viridis	A10	annual	PacBio Sequel	NCBI	5573	15	2	2	395731502	14	2.82665e+07	56381885	46702114	36371416	PACMAD	Panicoideae	Paniceae	Cenchrinae
Sm-PI203595-DRAFT-PanAnd-1.0	NA	Schizachyrium microstachyum	PI203595	perennial	PacBio	PanAnd	5251	326	8	7	921361800	796	1.15749e+06	119993980	73082833	34479722	PACMAD	Panicoideae	Andropogoneae	Andropogoninae
Sn-CAM1369-DRAFT-PanAnd-1.0	NA	Sorghastrum nutans	CAM1369	perennial	PacBio	PanAnd	105	5474	5	8	5340297046	23944	223033	88121090	44509732	55487	PACMAD	Panicoideae	Andropogoneae	Apludinae
Sorghum_bicolor_NCBIv3	NA	Sorghum bicolor	BTx623	annual	Sanger; Illumina	NCBI	5592	0	0	0	708735318	867	817457	80884392	68658214	59416394	PACMAD	Panicoideae	Andropogoneae	Sorghinae
Sorghum_brachypodum	NA	Sorghum brachypodum	merged	annual	Illumina	SRA	3337	590	1658	7	5035898082	13051790	385.84	69785	350	223	PACMAD	Panicoideae	Andropogoneae	Sorghinae
Sorghum_halepense	NA	Sorghum halepense	merged	perennial	Illumina	SRA	5089	305	197	1	5348041468	15173030	352.47	79011	333	245	PACMAD	Panicoideae	Andropogoneae	Sorghinae
Sorghum_leiocladum	NA	Sorghum leiocladum	merged	perennial	Illumina	SRA	4202	859	528	3	8608361655	25987466	331.25	62642	312	218	PACMAD	Panicoideae	Andropogoneae	Sorghinae
Sorghum_purpureosericeum	NA	Sorghum purpureosericeum	merged	annual	Illumina	SRA	4940	223	419	10	3863308263	9424392	409.93	90348	354	221	PACMAD	Panicoideae	Andropogoneae	Sorghinae
Sporobolus_pyramidalis	NA	Sporobolus pyramidalis	NA	perennial	PacBio_Illumina	CoGE	265	5181	85	61	1055099634	2518	419023	60313943	21593735	7502351	PACMAD	Chloridoideae	Zoysieae	Sporobolinae
Sporobolus_stapfianus	NA	Sporobolus stapfianus	NA	perennial	PacBio_Illumina	CoGE	823	4625	86	58	1079709429	11574	93287.5	74381802	19421551	6548862	PACMAD	Chloridoideae	Zoysieae	Sporobolinae
SRR12113330	NA	Schizostachyum dumetorum	NA	perennial	Illumina	SRA	2275	2644	620	53	1489722439	1863595	799.38	68876	1552	307	BOP	Bambusoideae	Bambuseae	Melocanninae
SRR12113912	NA	Phyllostachys nidularia	NA	perennial	Illumina	SRA	2223	1914	1414	41	2469244116	3314050	745.08	80253	1096	318	BOP	Bambusoideae	Arundinarieae	Arundinariinae
SRR13484808	NA	Triticum timopheevii	NA	annual	Illumina	SRA	1148	2614	1653	177	11634102130	19086789	609.54	92692	863	258	BOP	Pooideae	Triticeae	Triticinae
SRR13627099	NA	Bambusa albolineata	NA	perennial	other_shortread	SRA	2249	832	2467	44	1712855060	1550650	1104.6	43137	1506	503	BOP	Bambusoideae	Bambuseae	Bambusinae
SRR14867315	NA	Avena maroccana	NA	annual	other_shortread	SRA	587	3818	1022	165	9491996246	16197604	586.01	112945	818	242	BOP	Pooideae	Poeae	Aveninae
SRR14914973	NA	Avena ventricosa	NA	annual	Illumina	SRA	4239	775	391	187	4980212084	7146263	696.9	512856	1381	264	BOP	Pooideae	Poeae	Aveninae
SRR14924115	NA	Avena murphyi	NA	annual	other_shortread	SRA	566	3885	978	163	9558975434	16315985	585.87	114802	820	242	BOP	Pooideae	Poeae	Aveninae
SRR15096507	NA	Avena barbata	NA	annual	other_shortread	SRA	2102	1474	1820	196	7692725201	12935366	594.7	86222	918	246	BOP	Pooideae	Poeae	Aveninae
SRR15440587	NA	Secale sylvestre	NA	annual	other_shortread	SRA	3555	353	1457	227	2773684011	3989025	695.33	31319	692	394	BOP	Pooideae	Triticeae	Hordeinae
SRR17037945	NA	Amblyopyrum muticum	NA	NA	Illumina	SRA	3185	1021	1197	189	11497004711	33496579	343.23	72447	321	220	BOP	Pooideae	Triticeae	Triticinae
SRR18367042	NA	Phyllostachys dulcis	NA	perennial	Illumina	SRA	2445	2381	727	39	3466502360	4220727	821.3	597657	1962	283	BOP	Bambusoideae	Arundinarieae	Arundinariinae
SRR18367053	NA	Phyllostachys viridiglaucescens	NA	perennial	Illumina	SRA	2403	2465	683	41	3379861784	4877121	693	83228	1570	259	BOP	Bambusoideae	Arundinarieae	Arundinariinae
SRR18907695	NA	Bambusa grandis	NA	perennial	other_shortread	SRA	2011	850	2691	40	2160598226	1888757	1143.93	31735	1814	463	BOP	Bambusoideae	Bambuseae	Bambusinae
SRR20072574	NA	Saccharum fulvum	NA	NA	Illumina	SRA	5485	40	67	0	1034133095	865949	1194.22	212309	6969	324	PACMAD	Panicoideae	Andropogoneae	Saccharinae
SRR23019076	NA	Avena byzantina	NA	annual	other_shortread	SRA	2098	886	2415	193	5476759052	7638857	716.96	29010	727	401	BOP	Pooideae	Poeae	Aveninae
SRR23019086	NA	Avena nuda	NA	annual	other_shortread	SRA	2223	1074	2116	179	6200467794	8315620	745.64	225002	762	399	BOP	Pooideae	Poeae	Aveninae
SRR23019232	NA	Avena sterilis	NA	annual	other_shortread	SRA	2220	877	2311	184	5581625920	7846275	711.37	27148	718	398	BOP	Pooideae	Poeae	Aveninae
SRR23019235	NA	Avena occidentalis	NA	annual	other_shortread	SRA	2154	922	2325	191	5595808139	7835372	714.17	46492	722	398	BOP	Pooideae	Poeae	Aveninae
SRR23019254	NA	Avena fatua	NA	annual	other_shortread	SRA	2952	525	1908	207	4355154910	6324598	688.61	29175	698	386	BOP	Pooideae	Poeae	Aveninae
SRR23951516	NA	Zoysia macrostachya	NA	perennial	Nanopore	SRA	55	5350	113	74	28907384948	28297002	1021.57	96563	1505	404	PACMAD	Chloridoideae	Zoysieae	Zoysiinae
SRR7121569	NA	Neyraudia reynaudiana	NA	perennial	other_shortread	SRA	1172	3514	895	11	1239134789	1248806	992.26	101106	3533	292	PACMAD	Chloridoideae	Triraphideae	Triraphidinae
SRR7121595	NA	Chloris barbata	NA	annual or perennial	other_shortread	SRA	631	4497	434	30	1030463863	445323	2313.97	237804	21021	585	PACMAD	Chloridoideae	Cynodonteae	Eleusininae
SRR7121923	NA	Cenchrus qianningensis	NA	NA	other_shortread	SRA	1251	3539	801	1	2318356839	2537600	913.6	73830	2147	305	PACMAD	Panicoideae	Paniceae	Cenchrinae
SRR7121975	NA	Saccharum longisetosum	NA	perennial	other_shortread	SRA	1590	2782	1220	0	2107750244	1892816	1113.55	101556	3054	344	PACMAD	Panicoideae	Andropogoneae	Saccharinae
SRR8208363	NA	Cleistogenes squarrosa	NA	perennial	Illumina	SRA	1081	4272	223	16	445592802	180158	2473.34	181056	19168	666	PACMAD	Chloridoideae	Cynodonteae	Orininae
Ss-CAM1384-DRAFT-PanAnd-1.0	NA	Schizachyrium scoparium	CAM1384	perennial	PacBio	PanAnd	38	5547	3	4	3814175843	7120	535699	46506314	13015451	528401	PACMAD	Panicoideae	Andropogoneae	Andropogoninae
Sspon.HiC_chr_asm	NA	Saccharum spontaneum	AP85-441	perennial	Illumina; PacBio RSII	NCBI	24	5568	0	0	3133290353	15303	204750	126636275	91359291	61676436	PACMAD	Panicoideae	Andropogoneae	Saccharinae
Sugarcane_genome	NA	Saccharum spontaneum	GXS87-16	perennial	NA	NCBI	1157	4183	201	51	3924189457	75981	51647	2419460	89080	23742	PACMAD	Panicoideae	Andropogoneae	Saccharinae
Svevo.v1	NA	Triticum turgidum	durum	annual	NA	NCBI	305	4913	216	158	9964338633	14	7.11738e+08	836514780	722970987	615672275	BOP	Pooideae	Triticeae	Triticinae
TAN1-04B	NA	Alloteropsis semialata	TAN1-04	perennial	Illumina HiSeq; PacBio	NCBI	4741	598	140	113	753507317	7979	94436.3	1073735	171181	46497	PACMAD	Panicoideae	Paniceae	Boivinellinae
TB65v1	NA	Oryza barthii	LB120	annual	Illumina HiSeq	NCBI	4597	387	474	134	294191220	52511	5602.47	102390	13265	2833	BOP	Oryzoideae	Oryzeae	Oryzinae
Td-FL_9056069_6-REFERENCE-PanAnd-2.0a	NA	Tripsacum dactyloides	FL_South	perennial	PacBio	PanAnd	3249	2333	8	2	2741344584	2251	1.21783e+06	274830655	141375430	74345949	PACMAD	Panicoideae	Andropogoneae	Tripsacinae
Td-KS_B6_1-REFERENCE-PanAnd-2.0a	NA	Tripsacum dactyloides	KS_North	perennial	PacBio	PanAnd	3214	2367	10	1	2597784422	95	2.73451e+07	281615565	145343252	92582685	PACMAD	Panicoideae	Andropogoneae	Tripsacinae
Td-McKain334_5-DRAFT-PanAnd-1.0	NA	Tripsacum dactyloides	McKain	perennial	PacBio	PanAnd	415	5168	5	4	7105404383	1521	4.67153e+06	157335102	50611001	2867651	PACMAD	Panicoideae	Andropogoneae	Tripsacinae
Te-Pasquet1246-DRAFT-PanAnd-1.0	NA	Thelepogon elegans	Pasquet1246	annual	PacBio	PanAnd	214	5356	12	10	3027872127	3915	773403	12666242	1846887	459668	PACMAD	Panicoideae	Andropogoneae	NA
Tintermedium_770_v3.0	NA	Thinopyrum intermedium	NA	perennial	Pacbio	JGI	77	5198	176	141	11571143433	25	4.62846e+08	761377749	549394082	422989602	BOP	Pooideae	Triticeae	Triticinae
Tripidium_ravennae	NA	Tripidium ravennae	merged	perennial	Illumina	SRA	5287	86	219	0	1060617167	1058468	1002.03	88264	4144	300	PACMAD	Panicoideae	Andropogoneae	NA
Tripogon_filiformis	NA	Tripogon filiformis	NA	perennial	Pacbio	CoGE	5132	270	103	87	222470559	16	1.39044e+07	29249127	17994757	9212954	PACMAD	Chloridoideae	Cynodonteae	Tripogoninae
Triticum_aestivum_Claire_EIv1.1	NA	Triticum aestivum	NA	annual	NA	NCBI	139	5103	201	149	14299452461	1216421	11755.4	988337	71038	3214	BOP	Pooideae	Triticeae	Triticinae
Triticum_petropavlovskyi	NA	Triticum petropavlovskyi	merged	annual	Illumina	SRA	1279	2244	1910	159	13226649125	16950925	780.29	83023	1487	306	BOP	Pooideae	Triticeae	Triticinae
TSU_Scap_1	NA	Stipa capillata	Kyrgyzstan_KRA0496240	perennial	PacBio Sequel	NCBI	809	4622	93	68	1003531354	5931	169201	2321367	350543	90821	BOP	Pooideae	Stipeae	Stipinae
Tt-AUB21_1-DRAFT-PanAnd-1.0	NA	Themeda triandra	AUB21	perennial	PacBio	PanAnd	574	5010	6	2	1573223794	4771	329747	58105638	24497139	72387	PACMAD	Panicoideae	Andropogoneae	Anthistiriinae
Tu2.1	NA	Triticum urartu	G1812	annual	Illumina HiSeq; PacBio	NCBI	3521	1278	391	402	4849077157	10204	475213	753719114	661480603	575865107	BOP	Pooideae	Triticeae	Triticinae
TX2783	NA	Sorghum bicolor	NA	annual	NA	NCBI	5587	5	0	0	721397787	13	5.54921e+07	86525775	66085516	57918960	PACMAD	Panicoideae	Andropogoneae	Sorghinae
Tz-DC_05_58_3A-DRAFT-PanAnd-1.0	NA	Tripsacum zopolitense	Dc_05_58_3A	NA	PacBio	PanAnd	122	5469	1	0	5399758775	16997	317689	7443821	561770	150210	PACMAD	Panicoideae	Andropogoneae	Tripsacinae
Ud-Pasquet1171-DRAFT-PanAnd-1.0	NA	Urelytrum digitatum	Pasquet1171	perennial	PacBio	PanAnd	9	5575	5	3	4704547749	155	3.03519e+07	244495298	145358948	57129157	PACMAD	Panicoideae	Andropogoneae	Rhytachninae
Urochloa_brizantha	NA	Urochloa brizantha	merged	perennial	Illumina	SRA	2525	1719	1348	0	3555396333	7287729	487.86	72516	516	255	PACMAD	Panicoideae	Paniceae	Melinidinae
Vc-Pasquet1098-DRAFT-PanAnd-1.0	NA	Vossia cuspidata	Pasquet1098	perennial	PacBio	PanAnd	46	5538	7	1	1997370446	493	4.05146e+06	75353746	28471798	6363337	PACMAD	Panicoideae	Andropogoneae	Rhytachninae
WEW_v2.1	NA	Triticum dicoccoides	Zavitan_Atlit2015	annual	Illumina HiSeq	NCBI	203	5014	224	151	10677097747	148296	71998.6	865950040	747227478	633698003	BOP	Pooideae	Triticeae	Triticinae
ZAM1505-10	NA	Alloteropsis semialata	ZAM1505-10	perennial	Illumina HiSeq; PacBio	NCBI	3399	2020	116	57	869738716	19813	43897.4	600254	73790	20086	PACMAD	Panicoideae	Paniceae	Boivinellinae
Zd-Gigi-REFERENCE-PanAnd-1.0	NA	Zea diploperennis	Gigi	perennial	PacBio	PanAnd	2336	3252	2	2	3290921811	8365	393416	294039681	175094470	122251	PACMAD	Panicoideae	Andropogoneae	Tripsacinae
Zd-Momo-REFERENCE-PanAnd-1.0	NA	Zea diploperennis	Momo	perennial	PacBio	PanAnd	3206	2380	4	2	2506284254	1599	1.56741e+06	294352397	219421280	2201802	PACMAD	Panicoideae	Andropogoneae	Tripsacinae
Zh-RIMHU001-REFERENCE-PanAnd-1.0	NA	Zea mays subsp. huehuetenangensis	RIMHU001	annual	PacBio	PanAnd	3686	1902	1	3	2402411828	1396	1.72093e+06	313422734	223005831	162138524	PACMAD	Panicoideae	Andropogoneae	Tripsacinae
Zizania_latifolia_v01	NA	Zizania latifolia	NA	perennial	Illumina HiSeq	NCBI	2704	2335	401	152	603989347	4522	133567	3017511	604864	114130	BOP	Oryzoideae	Oryzeae	Zizaniinae
Zl-RIL003-REFERENCE-PanAnd-1.0	NA	Zea luxurians	RIL003	annual	PacBio	PanAnd	3804	1767	11	10	3150844864	286	1.10169e+07	415396870	317362834	213060334	PACMAD	Panicoideae	Andropogoneae	Tripsacinae
Zm-B73-REFERENCE-NAM-5.0	NA	Zea mays	B73	annual	PacBio_Illumina	PanAnd	3850	1742	0	0	2182075994	685	3.18551e+06	308452471	226353449	163004744	PACMAD	Panicoideae	Andropogoneae	Tripsacinae
Zm-CML322-REFERENCE-NAM-1.0	NA	Zea mays	CML322	annual	NA	NCBI	3833	1753	4	2	2219249226	1268	1.7502e+06	304927522	220372307	151455434	PACMAD	Panicoideae	Andropogoneae	Tripsacinae
Zm-Mo17-REFERENCE-CAU-T2T-assembly	NA	Zea mays	Mo17-2021	annual	Oxford Nanopore PromethION; PacBio	NCBI	3852	1737	3	0	2178604320	10	217860432	307335809	220303002	168156889	PACMAD	Panicoideae	Andropogoneae	Tripsacinae
Zm-NC350-REFERENCE-NAM-1.0	NA	Zea mays	NC350	annual	NA	NCBI	3837	1748	5	2	2290503892	1379	1.66099e+06	311065881	223168870	156163756	PACMAD	Panicoideae	Andropogoneae	Tripsacinae
Zm-P39-REFERENCE-NAM-1.0	NA	Zea mays	P39	annual	NA	NCBI	3843	1746	2	1	2138709147	413	5.17847e+06	300441852	223950520	162535023	PACMAD	Panicoideae	Andropogoneae	Tripsacinae
Zn-PI615697-REFERENCE-PanAnd-1.0	NA	Zea nicaraguensis	PI615697	annual	PacBio	PanAnd	3280	2309	3	0	3655684935	4274	855331	355829828	180938672	354087	PACMAD	Panicoideae	Andropogoneae	Tripsacinae
ZS97RS3	NA	Oryza sativa	Indica_Zhenshan 97	annual	PacBio	NCBI	4875	444	182	91	391696131	13	3.01305e+07	44754788	32119910	25797731	BOP	Oryzoideae	Oryzeae	Oryzinae
Zv-TIL01-REFERENCE-PanAnd-1.0	NA	Zea mays subsp. parviglumis	TIL01	annual	PacBio	PanAnd	3768	1819	3	2	2616784337	227	1.15277e+07	337603503	262447929	157537249	PACMAD	Panicoideae	Andropogoneae	Tripsacinae
Zv-TIL11-REFERENCE-PanAnd-1.0	NA	Zea mays subsp. parviglumis	TIL11	annual	PacBio	PanAnd	3826	1761	3	2	2391374462	595	4.01912e+06	307219434	236736115	166840323	PACMAD	Panicoideae	Andropogoneae	Tripsacinae
Zx-PI566673-REFERENCE-YAN-1.0	NA	Zea mays subsp. mexicana	PI566673	annual	NA	NA	3582	1462	370	178	1211411082	36121	33537.6	215175558	127949314	71444589	PACMAD	Panicoideae	Andropogoneae	Tripsacinae
Zx-TIL18-REFERENCE-PanAnd-1.0	NA	Zea mays subsp. mexicana	TIL18	annual	PacBio	PanAnd	3823	1761	5	3	2493693889	149	1.67362e+07	332008716	246335587	198800924	PACMAD	Panicoideae	Andropogoneae	Tripsacinae
Zx-TIL25-REFERENCE-PanAnd-1.0	NA	Zea mays subsp. mexicana	TIL25	annual	PacBio	PanAnd	3811	1777	4	0	2112331795	107	1.97414e+07	290130562	221446964	160118252	PACMAD	Panicoideae	Andropogoneae	Tripsacinae

## Sheet: AssembliesFilteredOut
assemblyID	tracker_sample_name	correctSpecies	CorrectEcotype	lifeHistory	technology	source	complete	duplicated	fraged	missing	clade	subfamily	tribe	subtribe	wrongSample	lowTABASCO	CHList	QCshortread	dupSample	reason omitted
MCRTL024	AT20TS1MCRTL024	Omit	Omit	perennial	Illumina	PanAnd	65	1	2340	3186	PACMAD	Panicoideae	Andropogoneae	Ratzeburgiinae	FALSE	FALSE	TRUE	TRUE	FALSE	sample mixup; unknown speciman
SRR7121607	NA	Omit	Omit	perennial	other_shortread	SRA	NA	NA	NA	NA	NA	NA	NA	NA	FALSE	FALSE	TRUE	TRUE	FALSE	sample mixup; unknown speciman
AN21TS44	AN21TSTL0044	Omit	Omit	perennial	Illumina	PanAnd	5207	146	239	0	PACMAD	Panicoideae	Andropogoneae	Saccharinae	FALSE	TRUE	TRUE	TRUE	FALSE	sample mixup; unknown speciman
AN21TNTL0173	AN21TNTL0173	Omit	Omit	perennial	Illumina	PanAnd	4858	285	443	6	PACMAD	Panicoideae	Andropogoneae	Apludinae	FALSE	TRUE	TRUE	TRUE	FALSE	sample mixup; unknown speciman
AN21TS39	AN21TSTL0039	Omit	Omit	NA	Illumina	PanAnd	4720	358	505	9	PACMAD	Panicoideae	Andropogoneae	Andropogoninae	FALSE	TRUE	TRUE	TRUE	FALSE	sample mixup; unknown speciman
AN21TSTL0250	AN21TSTL0250	Omit	Omit	perennial	Illumina	PanAnd	1210	3681	699	2	PACMAD	Panicoideae	Andropogoneae	Saccharinae	FALSE	TRUE	TRUE	TRUE	FALSE	sample mixup; unknown speciman
AN21TSTL0205	AN21TSTL0205	Omit	Omit	NA	Illumina	PanAnd	3971	679	942	0	PACMAD	Panicoideae	Andropogoneae	Andropogoninae	FALSE	TRUE	TRUE	TRUE	FALSE	sample mixup; unknown speciman
MCRTL028	AT20TN1MCRTL028	Omit	Omit	perennial	Illumina	PanAnd	4132	491	915	54	PACMAD	Panicoideae	Andropogoneae	Andropogoninae	FALSE	TRUE	TRUE	TRUE	FALSE	sample mixup; unknown speciman
AN21TS41	AN21TSTL0041	Omit	Omit	perennial	Illumina	PanAnd	1581	2683	1325	3	PACMAD	Panicoideae	Andropogoneae	Andropogoninae	FALSE	TRUE	TRUE	TRUE	FALSE	sample mixup; unknown speciman
AN21TSTL0183	AN21TSTL0183	Omit	Omit	perennial	Illumina	PanAnd	1707	2069	1800	16	PACMAD	Panicoideae	Andropogoneae	Andropogoninae	FALSE	TRUE	TRUE	TRUE	FALSE	sample mixup; unknown speciman
AN21TS05	AN21TSTL0005	Omit	Omit	perennial	Illumina	PanAnd	5290	130	164	8	PACMAD	Panicoideae	Andropogoneae	Andropogoninae	FALSE	TRUE	TRUE	TRUE	TRUE	sample mixup; unknown speciman
AN21TS37	AN21TSTL0037	Omit	PI 349688002 - White seed	annual	Illumina	PanAnd	702	3745	1137	8	PACMAD	Panicoideae	Paniceae	Anthephorinae	FALSE	TRUE	TRUE	TRUE	TRUE	sample mixup; unknown speciman
AN21TSTL0036	AN21TSTL0036	Omit	Kew 437613	perennial	Illumina	PanAnd	2853	1318	1419	2	PACMAD	Panicoideae	Andropogoneae	Andropogoninae	FALSE	TRUE	TRUE	TRUE	TRUE	sample mixup; unknown speciman
ASM63269v1	NA	Oryza minuta	NA	perennial	Sanger	NCBI	NA	NA	NA	NA	NA	NA	NA	NA	TRUE	FALSE	FALSE	TRUE	TRUE	Low TABASCO score
ERR5945840	NA	Avena strigosa	NA	annual	Illumina	SRA	1753	486	2897	456	BOP	Pooideae	Poeae	Aveninae	TRUE	FALSE	FALSE	TRUE	TRUE	mutagenesis line
lpBroSter1.1_alternate_haplotype	NA	Bromus sterilis	NA	annual	PacBio;Arima2	NCBI	14	2	7	5569	BOP	Pooideae	Bromeae	Brominae	TRUE	FALSE	FALSE	TRUE	TRUE	bad assembly with poor tree placement
SRR2219562	NA	Aegilops geniculata	NA	annual	Illumina	SRA	1321	82	1522	2667	BOP	Pooideae	Triticeae	Triticinae	TRUE	FALSE	FALSE	TRUE	TRUE	source data is chr5 only
RSPBVictoria1.0	NA	Avena sativa	Victoria	annual	PacBio	NCBI	NA	NA	NA	NA	BOP	Pooideae	Poeae	Aveninae	TRUE	FALSE	FALSE	TRUE	TRUE	target capture
4AgS	NA	Thinopyrum obtusiflorum	4AgS	perennial	Illumina HiSeq; PacBio	NCBI	308	21	290	4973	BOP	Pooideae	Triticeae	Triticinae	TRUE	FALSE	FALSE	TRUE	TRUE	Low TABASCO score
ASM3043976v1	NA	Tripidium arundinaceum	1679-33_China	perennial	PacBio Sequel II	NCBI	99	153	374	4966	PACMAD	Panicoideae	Andropogoneae	NA	TRUE	FALSE	FALSE	TRUE	TRUE	Low TABASCO score
ASM2338475v1	NA	Triticum turgidum	durum_Eichenbarlebener_winter	annual	Illumina NovaSeq	NCBI	NA	NA	NA	NA	BOP	Pooideae	Triticeae	Triticinae	TRUE	FALSE	FALSE	TRUE	TRUE	chr2 only
ASM2338477v1	NA	Triticum turgidum	durum_PI 94633_spring	annual	Illumina NovaSeq	NCBI	NA	NA	NA	NA	BOP	Pooideae	Triticeae	Triticinae	TRUE	FALSE	FALSE	TRUE	TRUE	chr2 only
ASM2338479v1	NA	Triticum turgidum	GZ1_spring	annual	Illumina NovaSeq	NCBI	NA	NA	NA	NA	BOP	Pooideae	Triticeae	Triticinae	TRUE	FALSE	FALSE	TRUE	TRUE	chr2 only
AN21TSTL0243	AN21TSTL0243	Andropogon crossotos	E. Bisset 177	perennial	Illumina	PanAnd	1190	8	4141	253	PACMAD	Panicoideae	Andropogoneae	Andropogoninae	TRUE	FALSE	TRUE	TRUE	FALSE	Low TABASCO score
MCRTL043	AT20TN1MCRTL043	Elymandra subulata	Jacques-Felix 7306	annual	Illumina	PanAnd	123	2	4040	1427	PACMAD	Panicoideae	Andropogoneae	Andropogoninae	TRUE	FALSE	TRUE	TRUE	FALSE	Low TABASCO score
AN22TSTL001	NA	Unknown	NA	NA	Illumina	PanAnd	2312	35	3228	17	PACMAD	Panicoideae	Andropogoneae	NA	TRUE	FALSE	TRUE	TRUE	TRUE	Low TABASCO score
SRR1158316	NA	Deschampsia antarctica	NA	perennial	Illumina	SRA	1670	227	3206	489	BOP	Pooideae	Poeae	Aristaveninae	TRUE	FALSE	TRUE	TRUE	TRUE	Low TABASCO score
SRR18685846	NA	Alloteropsis angusta	NA	perennial	Illumina	SRA	1953	199	3429	11	PACMAD	Panicoideae	Paniceae	Boivinellinae	TRUE	FALSE	TRUE	TRUE	TRUE	Low TABASCO score
SRR6056491	NA	Avena brevis	NA	annual	Illumina	SRA	1734	611	3008	239	BOP	Pooideae	Poeae	Aveninae	TRUE	FALSE	TRUE	TRUE	TRUE	Low TABASCO score
SRR8208366	NA	Leymus chinensis	NA	perennial	Illumina	SRA	1907	517	2965	203	BOP	Pooideae	Triticeae	Hordeinae	TRUE	FALSE	TRUE	TRUE	TRUE	Low TABASCO score
AN21TSTL0285	AN21TSTL0285	Anadelphia trepidaria	J.G. Adam 31646	annual	Illumina	PanAnd	128	1	744	4719	PACMAD	Panicoideae	Andropogoneae	Andropogoninae	TRUE	FALSE	TRUE	TRUE	TRUE	Low TABASCO score
AN21TNTL0082	AN21TNTL0082	Bothriochloa hirtifolia	Tenorio L. 17835	perennial	Illumina	PanAnd	2320	262	3005	5	PACMAD	Panicoideae	Andropogoneae	Anthistiriinae	TRUE	FALSE	TRUE	TRUE	TRUE	Low TABASCO score
AN21TSTL0218	AN21TSTL0218	Bothriochloa radicans	PI 301713	perennial	Illumina	PanAnd	NA	NA	NA	NA	PACMAD	Panicoideae	Andropogoneae	Andropogoninae	TRUE	FALSE	TRUE	TRUE	TRUE	Low TABASCO score
AN21TSTL0244	AN21TSTL0244	Capillipedium spicigerum	M. Mackee 196	perennial	Illumina	PanAnd	1627	95	3836	34	PACMAD	Panicoideae	Andropogoneae	Anthistiriinae	TRUE	FALSE	TRUE	TRUE	TRUE	Low TABASCO score
ASM173568v1	NA	Lolium perenne	4540-9	perennial	Illumina MiSeq	NCBI	2229	152	2901	310	BOP	Pooideae	Poeae	Loliinae	TRUE	FALSE	TRUE	TRUE	TRUE	Low TABASCO score
AN21TSTL0264	AN21TSTL0264	Miscanthus oligostachyus	Mimoro; Hyuga; Furuta 1248	perennial	Illumina	PanAnd	1156	22	4248	166	PACMAD	Panicoideae	Andropogoneae	Saccharinae	TRUE	FALSE	TRUE	TRUE	TRUE	Low TABASCO score
AN21TSTL0263	AN21TSTL0263	Miscanthus tinctorius	Reiko Nishimura 1050	perennial	Illumina	PanAnd	1148	23	4310	111	PACMAD	Panicoideae	Andropogoneae	Saccharinae	TRUE	FALSE	TRUE	TRUE	TRUE	Low TABASCO score
AN22TNTL007	AN22TNTL007	Saccharum coarctatum	Camilo Quarin 3605	perennial	Illumina	PanAnd	1577	45	3927	43	PACMAD	Panicoideae	Andropogoneae	Saccharinae	TRUE	FALSE	TRUE	TRUE	TRUE	Low TABASCO score
AN22TNTL008	AN22TNTL008	Saccharum griffithii	A Manoutcheri, P Allen 2039	perennial	Illumina	PanAnd	1867	37	3641	47	PACMAD	Panicoideae	Andropogoneae	Saccharinae	TRUE	FALSE	TRUE	TRUE	TRUE	Low TABASCO score
AN22TNTL157	AN22TNTL157	Schizachyrium muelleri	Hitchcock 264	perennial	Illumina	PanAnd	626	14	4780	172	PACMAD	Panicoideae	Andropogoneae	Andropogoninae	TRUE	FALSE	TRUE	TRUE	TRUE	Low TABASCO score
AN21TNTL0298	AN21TNTL0298	Spodiopogon lacei	W Nanakorn 1251	perennial	Illumina	PanAnd	2634	59	2892	7	PACMAD	Panicoideae	Andropogoneae	NA	TRUE	FALSE	TRUE	TRUE	TRUE	Low TABASCO score
AN21TSTL0254	AN21TSTL0254	Tripsacum lanceolatum	E. Anderson sn	perennial	Illumina	PanAnd	1941	273	3350	28	PACMAD	Panicoideae	Andropogoneae	Tripsacinae	TRUE	FALSE	TRUE	TRUE	TRUE	Low TABASCO score
AN21TS46	AN21TSTL0046	Tripsacum laxum	MIA 34790	perennial	Illumina	PanAnd	1410	1009	3167	6	PACMAD	Panicoideae	Andropogoneae	Tripsacinae	TRUE	FALSE	TRUE	TRUE	TRUE	Low TABASCO score
AN20T027	AN20TSCR000226	Urelytrum agropyroides	MSV 750	perennial	Illumina	PanAnd	303	7	4503	779	PACMAD	Panicoideae	Andropogoneae	Rhytachninae	TRUE	FALSE	TRUE	TRUE	TRUE	Low TABASCO score
AN22TNTL166	AN22TNTL166	Urelytrum giganteum	Boudet-Bille 1622	perennial	Illumina	PanAnd	2412	77	3073	30	PACMAD	Panicoideae	Andropogoneae	Rhytachninae	TRUE	FALSE	TRUE	TRUE	TRUE	Low TABASCO score
ASM90020540v1	NA	Echinochloa crus-galli	NA	annual	NA	NCBI	255	5311	21	5	PACMAD	Panicoideae	Paniceae	Boivinellinae	TRUE	TRUE	FALSE	TRUE	TRUE	duplicate sample
CM05836_v1.1	NA	Digitaria exilis	NA	annual	NA	NCBI	103	5463	19	7	PACMAD	Panicoideae	Paniceae	Anthephorinae	TRUE	TRUE	FALSE	TRUE	TRUE	since suppressed on NCBI
Hordeum_pubiflorum_assembly1	NA	Hordeum pubiflorum	NA	perennial	NA	NCBI	4130	453	814	195	BOP	Pooideae	Triticeae	Hordeinae	TRUE	TRUE	FALSE	TRUE	TRUE	reads derived fom exome capture
Agropyron_cristatum	NA	Agropyron cristatum	merged	perennial	Illumina	SRA	2383	801	2057	351	BOP	Pooideae	Triticeae	Hordeinae	TRUE	TRUE	FALSE	TRUE	TRUE	extremely large assembly with low TABASCO
Pp-Kellogg1297-DRAFT-PanAnd-1.0	NA	Poa pratensis	Angustifolia	perennial	PacBio	PanAnd	55	5276	146	115	BOP	Pooideae	Poeae	Poinae	TRUE	TRUE	FALSE	TRUE	TRUE	duplicate sample
Zoysia_sinica	NA	Zoysia sinica	merged	perennial	Nanopore	SRA	3372	1959	196	65	PACMAD	Chloridoideae	Zoysieae	Zoysiinae	TRUE	TRUE	FALSE	TRUE	TRUE	Source data since made private
A1010002	NA	Bothriochloa insculpta	NA	perennial	Illumina	PanAnd	2091	1408	2092	1	PACMAD	Panicoideae	Andropogoneae	Anthistiriinae	TRUE	TRUE	TRUE	FALSE	TRUE	duplicate sample
A1014002	NA	Chrysopogon zizanioides	NA	perennial	Illumina	PanAnd	5093	172	323	4	PACMAD	Panicoideae	Andropogoneae	Chrysopogoninae	TRUE	TRUE	TRUE	FALSE	TRUE	duplicate sample
A1015002	NA	Coelorachis tuberculosa	NA	perennial	Illumina	PanAnd	4727	96	758	11	PACMAD	Panicoideae	Andropogoneae	Ratzeburgiinae	TRUE	TRUE	TRUE	FALSE	TRUE	duplicate sample
A1020001	NA	Dichanthium annulatum	NA	perennial	Illumina	PanAnd	3211	728	1650	3	PACMAD	Panicoideae	Andropogoneae	Anthistiriinae	TRUE	TRUE	TRUE	FALSE	TRUE	duplicate sample
A1021002	NA	Elionurus tripsacoides	NA	perennial	Illumina	PanAnd	3439	647	1503	3	PACMAD	Panicoideae	Andropogoneae	NA	TRUE	TRUE	TRUE	FALSE	TRUE	duplicate sample
A1025002	NA	Hyparrhenia diplandra	NA	perennial	Illumina	PanAnd	4065	440	1084	3	PACMAD	Panicoideae	Andropogoneae	Andropogoninae	TRUE	TRUE	TRUE	FALSE	TRUE	duplicate sample
A1030002	NA	Ischaemum rugosum	NA	annual	Illumina	PanAnd	4391	544	654	3	PACMAD	Panicoideae	Andropogoneae	Ischaeminae	TRUE	TRUE	TRUE	FALSE	TRUE	duplicate sample
A1031001	NA	Miscanthus ecklonii	NA	perennial	Illumina	PanAnd	3269	816	1506	1	PACMAD	Panicoideae	Andropogoneae	Saccharinae	TRUE	TRUE	TRUE	FALSE	TRUE	duplicate sample
A1033002	NA	Miscanthus junceus	NA	perennial	Illumina	PanAnd	3011	1127	1454	0	PACMAD	Panicoideae	Andropogoneae	Saccharinae	TRUE	TRUE	TRUE	FALSE	TRUE	duplicate sample
A1063002	NA	Pogonatherum paniceum	NA	perennial	Illumina	PanAnd	4959	201	421	11	PACMAD	Panicoideae	Andropogoneae	Germainiinae	TRUE	TRUE	TRUE	FALSE	TRUE	duplicate sample
A1076001	NA	Urelytrum digitatum	NA	perennial	Illumina	PanAnd	3416	211	1958	7	PACMAD	Panicoideae	Andropogoneae	Rhytachninae	TRUE	TRUE	TRUE	FALSE	TRUE	duplicate sample
A1077002	NA	Vossia cuspidata	NA	perennial	Illumina	PanAnd	4948	191	451	2	PACMAD	Panicoideae	Andropogoneae	Rhytachninae	TRUE	TRUE	TRUE	FALSE	TRUE	duplicate sample
AN21TSTL0220	AN21TSTL0220	Anatherum bicorne	AUB & Bookout 110	perennial	Illumina	PanAnd	1514	2535	1542	1	PACMAD	Panicoideae	Andropogoneae	Andropogoninae	TRUE	TRUE	TRUE	TRUE	FALSE	duplicate sample
AN21TSTL0179	AN21TSTL0179	Anatherum bicorne	AUB & Bookout 110	perennial	Illumina	PanAnd	1952	1628	2011	1	PACMAD	Panicoideae	Andropogoneae	Andropogoninae	TRUE	TRUE	TRUE	TRUE	FALSE	duplicate sample
AN21TSTL0241	AN21TSTL0241	Arthraxon prionodes	RJ Rodin 5582	perennial	Illumina	PanAnd	3821	263	1504	4	PACMAD	Panicoideae	Andropogoneae	Arthraxoninae	TRUE	TRUE	TRUE	TRUE	FALSE	duplicate sample
AN21TSTL0240	AN21TSTL0240	Bothriochloa campii	Laegaard 19758	perennial	Illumina	PanAnd	2513	504	2573	2	PACMAD	Panicoideae	Andropogoneae	Anthistiriinae	TRUE	TRUE	TRUE	TRUE	FALSE	duplicate sample
AN21TNTL0081	AN21TNTL0081	Bothriochloa hirtifolia	Sanchez-Ken 209	perennial	Illumina	PanAnd	1690	3011	889	2	PACMAD	Panicoideae	Andropogoneae	Anthistiriinae	TRUE	TRUE	TRUE	TRUE	FALSE	duplicate sample
AN22TNTL025	AN22TNTL025	Eremochloa eriopoda	Traiperm 591	perennial	Illumina	PanAnd	4343	504	736	9	PACMAD	Panicoideae	Andropogoneae	Ratzeburgiinae	TRUE	TRUE	TRUE	TRUE	FALSE	duplicate sample
AN21TSTL0221	AN21TSTL0221	Eriochrysis cayennensis	AUB & Bookout 109	perennial	Illumina	PanAnd	5306	84	193	9	PACMAD	Panicoideae	Andropogoneae	NA	TRUE	TRUE	TRUE	TRUE	FALSE	duplicate sample
AN20TSCR000208	AN20TSCR000208	Eriochrysis cayennensis	AUB & Bookout 109	perennial	Illumina	PanAnd	5289	82	213	8	PACMAD	Panicoideae	Andropogoneae	NA	TRUE	TRUE	TRUE	TRUE	FALSE	duplicate sample
AN21TNTL0176	AN20TSCR000208	Eriochrysis cayennensis	AUB & Bookout 109	perennial	Illumina	PanAnd	5265	87	231	9	NA	NA	NA	NA	TRUE	TRUE	TRUE	TRUE	FALSE	duplicate sample
AN20T194	AN20TSCR000194	Ischaemum heterotrichum	MSV 1893	perennial	Illumina	PanAnd	1885	2110	1597	0	PACMAD	Panicoideae	Andropogoneae	Ischaeminae	TRUE	TRUE	TRUE	TRUE	FALSE	duplicate sample
AN20T197	AN20TSCR000197	Microstegium nudum	MSV 1917	annual	Illumina	PanAnd	5386	68	132	6	PACMAD	Panicoideae	Andropogoneae	NA	TRUE	TRUE	TRUE	TRUE	FALSE	duplicate sample
lpNeoColu1.0.hap2	NA	Neostapfia colusana	DT0270	annual	PacBio Sequel IIe; Dovetail OmniC; Illumina NovaSeq	NCBI	3391	1960	117	124	PACMAD	Chloridoideae	Cynodonteae	Orcuttiinae	TRUE	TRUE	TRUE	TRUE	FALSE	duplicate sample
AN20TSCR000210	AN20TSCR000210	Sorghum arundinaceum	AUB & Bookout 106	annual or perennial	Illumina	PanAnd	4587	374	631	0	PACMAD	Panicoideae	Andropogoneae	Sorghinae	TRUE	TRUE	TRUE	TRUE	FALSE	duplicate sample
AN21TSTL0222	AN21TSTL0222	Sorghum arundinaceum	AUB & Bookout 106	perennial	Illumina	PanAnd	4564	380	648	0	PACMAD	Panicoideae	Andropogoneae	Sorghinae	TRUE	TRUE	TRUE	TRUE	FALSE	duplicate sample
AN21TSTL0224	AN21TSTL0224	Sorghum arundinaceum	AUB & Bookout 106	annual or perennial	Illumina	PanAnd	4560	368	664	0	PACMAD	Panicoideae	Andropogoneae	Sorghinae	TRUE	TRUE	TRUE	TRUE	FALSE	duplicate sample
Td-FL_9056069_6-REFERENCE-PanAnd-2.0b	NA	Tripsacum dactyloides	FL_South	perennial	PacBio	PanAnd	3259	2312	11	10	PACMAD	Panicoideae	Andropogoneae	Tripsacinae	TRUE	TRUE	TRUE	TRUE	FALSE	duplicate sample
Td-KS_B6_1-REFERENCE-PanAnd-2.0b	NA	Tripsacum dactyloides	KS_North	perennial	PacBio	PanAnd	3242	2311	28	11	PACMAD	Panicoideae	Andropogoneae	Tripsacinae	TRUE	TRUE	TRUE	TRUE	FALSE	duplicate sample
lpTucGree1.0.hap1	NA	Tuctoria greenei	TUGR.3	annual	PacBio Sequel IIe; Illumina NovaSeq 6000; Dovetail OmniC	NCBI	3488	1844	140	120	PACMAD	Chloridoideae	Cynodonteae	Orcuttiinae	TRUE	TRUE	TRUE	TRUE	FALSE	duplicate sample

## Sheet: External_Assembly_Sources
Assembly.Accession	Old.Assembly.File	New.Assembly.File	assemblyID	Species	genotype_info	assembly.version	Assembly.Sequencing.Tech	Source	link	paper
GCA_021605145.1	GCA_021605145.1_ASM2160514v1_genomic.fna	ASM2160514v1.fa	ASM2160514v1	Aegilops bicornis	TB01		Oxford Nanopore PromethION	NCBI	https://www.ncbi.nlm.nih.gov/datasets/genome/GCA_021605145.1	10.1016/j.molp.2021.12.019
GCA_021605205.1	GCA_021605205.1_ASM2160520v1_genomic.fna	ASM2160520v1.fa	ASM2160520v1	Aegilops longissima	TL01		Oxford Nanopore PromethION	NCBI	https://www.ncbi.nlm.nih.gov/datasets/genome/GCA_021605205.1	10.1016/j.molp.2021.12.019
GCA_904067125.1	GCA_904067125.1_aegilops_longissima_6782_assembly_genomic.fna	aegilops_longissima_6782_assembly.fa	aegilops_longissima_6782_assembly	Aegilops longissima			NA	NCBI	https://www.ncbi.nlm.nih.gov/datasets/genome/GCA_904067125.1	10.1111/tpj.15664
GCA_021605185.1	GCA_021605185.1_ASM2160518v1_genomic.fna	ASM2160518v1.fa	ASM2160518v1	Aegilops searsii	TE01		Oxford Nanopore PromethION	NCBI	https://www.ncbi.nlm.nih.gov/datasets/genome/GCA_021605185.1	10.1016/j.molp.2021.12.019
GCA_904067115.1	GCA_904067115.1_aegilops_sharonensis_1644_assembly_genomic.fna	aegilops_sharonensis_1644_assembly.fa	aegilops_sharonensis_1644_assembly	Aegilops sharonensis			NA	NCBI	https://www.ncbi.nlm.nih.gov/datasets/genome/GCA_904067115.1	10.1111/tpj.15664
GCA_021641835.1	GCA_021641835.1_ASM2164183v1_genomic.fna	ASM2164183v1.fa	ASM2164183v1	Aegilops sharonensis	TH01		Oxford Nanopore PromethION	NCBI	https://www.ncbi.nlm.nih.gov/datasets/genome/GCA_021641835.1	10.1016/j.molp.2021.12.019
GCA_021437245.1	GCA_021437245.1_ASM2143724v1_genomic.fna	ASM2143724v1.fa	ASM2143724v1	Aegilops speltoides	TS01		Oxford Nanopore PromethION	NCBI	https://www.ncbi.nlm.nih.gov/datasets/genome/GCA_021437245.1	10.1016/j.molp.2021.12.019
GCA_944222845.1	GCA_944222845.1_aegilops_speltoides_cv_tivon_genomic.fna	aegilops_speltoides_cv_tivon.fa	aegilops_speltoides_cv_tivon	Aegilops speltoides	speltoides		NA	NCBI	https://www.ncbi.nlm.nih.gov/datasets/genome/GCA_944222845.1	10.1111/tpj.15664
GCA_002575655.2	GCA_002575655.2_Aet_v5.0_genomic.fna	Aet_v5.0.fa	Aet_v5.0	Aegilops tauschii	strangulata_AL8/78		PacBio	NCBI	https://www.ncbi.nlm.nih.gov/datasets/genome/GCA_002575655.2	10.1093/g3journal/jkab325
GCA_032464435.1	GCA_032464435.1_ASM3246443v1_genomic.fna	ASM3246443v1.fa	ASM3246443v1	Aegilops umbellulata	TA1851		PacBio Sequel	NCBI	https://www.ncbi.nlm.nih.gov/datasets/genome/GCA_032464435.1	10.1038/s41597-023-02658-2
GCA_004135705.1	GCA_004135705.1_ASEM_AUS1_V1.0_genomic.fna	ASEM_AUS1_V1.0.fa	ASEM_AUS1_V1.0	Alloteropsis semialata	AUS1-1		Illumina HiSeq; PacBio	NCBI	https://www.ncbi.nlm.nih.gov/datasets/genome/GCA_004135705.1	10.1111/nph.19272
GCA_036785585.1	GCA_036785585.1_TAN1-04B_genomic.fna	TAN1-04B.fa	TAN1-04B	Alloteropsis semialata	TAN1-04		Illumina HiSeq; PacBio	NCBI	https://www.ncbi.nlm.nih.gov/datasets/genome/GCA_036785585.1	10.1111/nph.19272
GCA_036972165.1	GCA_036972165.1_RSA5-3_genomic.fna	RSA5-3.fa	RSA5-3	Alloteropsis semialata	RSA5-03		Illumina HiSeq; PacBio	NCBI	https://www.ncbi.nlm.nih.gov/datasets/genome/GCA_036972165.1	10.1111/nph.19272
GCA_036785565.1	GCA_036785565.1_ZAM1505-10_genomic.fna	ZAM1505-10.fa	ZAM1505-10	Alloteropsis semialata	ZAM1505-10		Illumina HiSeq; PacBio	NCBI	https://www.ncbi.nlm.nih.gov/datasets/genome/GCA_036785565.1	10.1111/nph.19272
GCA_028641055.1	GCA_028641055.1_Alomy_genome_v1_genomic.fna	Alomy_genome_v1.fa	Alomy_genome_v1	Alopecurus myosuroides	Rothamsted		PacBio Sequel	NCBI	https://www.ncbi.nlm.nih.gov/datasets/genome/GCA_028641055.1	10.1111/nph.18655
GCA_949204735.1	GCA_949204735.1_DE01087.PacbioCLRassembly_genomic.fna	DE01087.PacbioCLRassembly.fa	DE01087.PacbioCLRassembly	Alopecurus myosuroides			PacBio Sequel I	NCBI	https://www.ncbi.nlm.nih.gov/datasets/genome/GCA_949204735.1	10.1073/pnas.2206808120
GCA_036346255.1	GCA_036346255.1_KIB_Aluo_1_genomic.fna	KIB_Aluo_1.fa	KIB_Aluo_1	Ampelocalamus luodianensis	GZH07		Oxford Nanopore PromethION	NCBI	https://www.ncbi.nlm.nih.gov/datasets/genome/GCA_036346255.1	https://doi.org/10.1038/s41588-024-01683-0
GCA_910589765.1	GCA_910589765.1_Avena_atlantica_CC7277_v1_assembly_genomic.fna	Avena_atlantica_CC7277_v1_assembly.fa	Avena_atlantica_CC7277_v1_assembly	Avena atlantica	CC7277		NA	NCBI	https://www.ncbi.nlm.nih.gov/datasets/genome/GCA_910589765.1	10.1186/s12915-019-0712-y
GCA_910589775.1	GCA_910589775.1_Avena_eriantha_BYU132_v1_assembly_genomic.fna	Avena_eriantha_BYU132_v1_assembly.fa	Avena_eriantha_BYU132_v1_assembly	Avena eriantha	BYU132		NA	NCBI	https://www.ncbi.nlm.nih.gov/datasets/genome/GCA_910589775.1	10.1186/s12915-019-0712-y
GCA_023614405.1	GCA_023614405.1_ASM2361440v1_genomic.fna	ASM2361440v1.fa	ASM2361440v1	Avena insularis	CN 108634		PromethION	NCBI	https://www.ncbi.nlm.nih.gov/datasets/genome/GCA_023614405.1	https://doi.org/10.1038/s41588-022-01127-7
GCA_910574615.1	GCA_910574615.1_Avena_insularis_BYU209_v1_assembly_genomic.fna	Avena_insularis_BYU209_v1_assembly.fa	Avena_insularis_BYU209_v1_assembly	Avena insularis			NA	NCBI	https://www.ncbi.nlm.nih.gov/datasets/genome/GCA_910574615.1	https://doi.org/10.21203/rs.3.rs-5726397/v1
GCA_030063025.1	GCA_030063025.1_ASM3006302v1_genomic.fna	ASM3006302v1.fa	ASM3006302v1	Avena longiglumis	447		Illumina NovaSeq; Oxford Nanopore PromethION	NCBI	https://www.ncbi.nlm.nih.gov/datasets/genome/GCA_030063025.1	10.1038/s41597-024-03248-6
GCA_910589755.1	GCA_910589755.1_Avena_longiglumis_CN58138_v1_assembly_genomic.fna	Avena_longiglumis_CN58138_v1_assembly.fa	Avena_longiglumis_CN58138_v1_assembly	Avena longiglumis	CN 58138		NA	NCBI	https://www.ncbi.nlm.nih.gov/datasets/genome/GCA_910589755.1	https://doi.org/10.1038/s41597-024-03248-6
GCA_916181665.1	GCA_916181665.1_Oat_OT3098_v2_genomic.fna	Oat_OT3098_v2.fa	Oat_OT3098_v2	Avena sativa		2	NA	NCBI	https://www.ncbi.nlm.nih.gov/datasets/genome/GCA_916181665.1	Avena sativa – OT3098 v2, PepsiCo, https://wheat.pw.usda.gov/jb?data=/ggds/oat-ot3098v2-pepsico
GCA_023646675.1	GCA_023646675.1_ASM2364667v1_genomic.fna	ASM2364667v1.fa	ASM2364667v1	Avena sativa	Sanfensan		PromethION	NCBI	https://www.ncbi.nlm.nih.gov/datasets/genome/GCA_023646675.1	10.21203/rs.3.rs-664692/v1
GCA_910574605.1	GCA_910574605.1_Avena_sativa_cv_Sang_v1_assembly_genomic.fna	Avena_sativa_cv_Sang_v1_assembly.fa	Avena_sativa_cv_Sang_v1_assembly	Avena sativa	Sang		NA	NCBI	https://www.ncbi.nlm.nih.gov/datasets/genome/GCA_910574605.1	10.1186/s13059-019-1899-5
GCA_036346245.1	GCA_036346245.1_KIB_Bamp_2_genomic.fna	KIB_Bamp_2.fa	KIB_Bamp_2	Bonia amplexicaulis	Liujx17006		Oxford Nanopore PromethION	NCBI	https://www.ncbi.nlm.nih.gov/datasets/genome/GCA_036346245.1	https://doi.org/10.1038/s41588-024-01683-0
GCA_023333625.1	GCA_023333625.1_ASM2333362v1_genomic.fna	ASM2333362v1.fa	ASM2333362v1	Bothriochloa decipiens	Australia_COB1_7		Illumina HiSeq	NCBI	https://www.ncbi.nlm.nih.gov/datasets/genome/GCA_023333625.1	10.22541/au.165165305.52615621/v1
	BdistachyonTek_4_332_v1.fa	BdistachyonTek_4_332_v1.fa	BdistachyonTek_4_332_v1	Brachypodium distachyon	Tek-4	1.0	Illumina	JGI	https://phytozome-next.jgi.doe.gov/info/BdistachyonTek_4_v1	https://doi.org/10.1038/s41467-017-02292-8
GCA_000005505.4	GCA_000005505.4_Brachypodium_distachyon_v3.0_genomic.fna	Brachypodium_distachyon_v3.0.fa	Brachypodium_distachyon_v3.0	Brachypodium distachyon	Bd21	3.0	ABI 3739	NCBI	https://www.ncbi.nlm.nih.gov/datasets/genome/GCA_000005505.4	10.1038/nature08747
GCA_002892335.1	GCA_002892335.1_ASM289233v1_genomic.fna	ASM289233v1.fa	ASM289233v1	Brachypodium distachyon	BdTR10h		Illumina HiSeq	NCBI	https://www.ncbi.nlm.nih.gov/datasets/genome/GCA_002892335.1	https://doi.org/10.1371/journal.pgen.1007637
GCA_002892295.1	GCA_002892295.1_ASM289229v1_genomic.fna	ASM289229v1.fa	ASM289229v1	Brachypodium distachyon	BdTR13k		Illumina HiSeq	NCBI	https://www.ncbi.nlm.nih.gov/datasets/genome/GCA_002892295.1	https://doi.org/10.1371/journal.pgen.1007637
GCA_001742125.1	GCA_001742125.1_ASM174212v1_genomic.fna	ASM174212v1.fa	ASM174212v1	Brachypodium distachyon	ABR6		Illumina HiSeq	NCBI	https://www.ncbi.nlm.nih.gov/datasets/genome/GCA_001742125.1	10.1104/pp.16.00813
	Bhybridum_463_v1.0.fa	Bhybridum_463_v1.0.fa	Bhybridum_463_v1.0	Brachypodium hybridum		1.0	Pacbio	JGI	https://phytozome-next.jgi.doe.gov/info/Bhybridum_v1_1	https://doi.org/10.1038/s41467-020-17302-5
	genome_36247.fa	Brachypodium_stacei.fa	Brachypodium_stacei	Brachypodium stacei		2	unknown	CoGE	https://genomevolution.org/coge/GenomeInfo.pl?gid=36247	https://doi.org/10.1111/j.1365-313X.2007.03326.x
GCA_950022295.1	GCA_950022295.1_lpBroSter1.1_genomic.fna	lpBroSter1.1.fa	lpBroSter1.1	Bromus sterilis		1.1	PacBio;Arima2	NCBI	https://www.ncbi.nlm.nih.gov/datasets/genome/GCA_950022295.1	10.12688/wellcomeopenres.22994.1
	genome_64356.fa	Bromus_tectorum.fa	Bromus_tectorum	Bromus tectorum		1	PacBio_Illumina	CoGE	https://genomevolution.org/coge/GenomeInfo.pl?gid=64356	https://doi.org/10.1038/s42003-023-04620-9
GCA_947561735.1	GCA_947561735.1_pearl_millet_23DB_ONT_assembly_genomic.fna	pearl_millet_23DB_ONT_assembly.fa	pearl_millet_23DB_ONT_assembly	Cenchrus americanus			ONT	NCBI	https://www.ncbi.nlm.nih.gov/datasets/genome/GCA_947561735.1	10.1093/g3journal/jkad051
GCA_020739565.1	GCA_020739565.1_ASM2073956v1_genomic.fna	ASM2073956v1.fa	ASM2073956v1	Cenchrus americanus	PI537069		NA	NCBI	https://www.ncbi.nlm.nih.gov/datasets/genome/GCA_020739565.1	https://doi.org/10.1038/s41588-023-01302-4
GCA_020739585.1	GCA_020739585.1_ASM2073958v1_genomic.fna	ASM2073958v1.fa	ASM2073958v1	Cenchrus americanus	Tifleaf 3		NA	NCBI	https://www.ncbi.nlm.nih.gov/datasets/genome/GCA_020739585.1	https://doi.org/10.1038/s41588-023-01302-4
GCA_020739525.1	GCA_020739525.1_ASM2073952v1_genomic.fna	ASM2073952v1.fa	ASM2073952v1	Cenchrus americanus	PI521612		PacBio	NCBI	https://www.ncbi.nlm.nih.gov/datasets/genome/GCA_020739525.1	https://doi.org/10.1038/s41588-023-01302-4
GCA_020739575.1	GCA_020739575.1_ASM2073957v1_genomic.fna	ASM2073957v1.fa	ASM2073957v1	Cenchrus americanus	PI583800		PacBio	NCBI	https://www.ncbi.nlm.nih.gov/datasets/genome/GCA_020739575.1	https://doi.org/10.1038/s41588-023-01302-4
GCA_036936925.1	GCA_036936925.1_ASM3693692v1_genomic.fna	ASM3693692v1.fa	ASM3693692v1	Cenchrus fungigraminus	JUJUNCAO		PacBio	NCBI	https://www.ncbi.nlm.nih.gov/datasets/genome/GCA_036936925.1	10.1016/j.xplc.2023.100633
GCA_022644695.1	GCA_022644695.1_ASM2264469v1_genomic.fna	ASM2264469v1.fa	ASM2264469v1	Cenchrus purpureus	elephant grass		Oxford Nanopore PromethION	NCBI	https://www.ncbi.nlm.nih.gov/datasets/genome/GCA_022644695.1	https://doi.org/10.1111/1755-0998.13612
GCA_028749085.1	GCA_028749085.1_C_purpureuscv._Purple_genomic.fna	C_purpureuscv._Purple.fa	C_purpureuscv._Purple	Cenchrus purpureus	Purple		Oxford Nanopore; Illumina	NCBI	https://www.ncbi.nlm.nih.gov/datasets/genome/GCA_028749085.1	10.1111/1755-0998.13271
GCA_031894775.1	GCA_031894775.1_ASM3189477v1_genomic.fna	ASM3189477v1.fa	ASM3189477v1	Chloris gayana	Tolgar_Tolgar-108		Oxford Nanopore PromethION	NCBI	https://www.ncbi.nlm.nih.gov/datasets/genome/GCA_031894775.1	10.3389/fpls.2023.1239290
GCA_015844335.1	GCA_015844335.1_Cs-A1013-Draft-PanAnd-1.0_genomic.fna	Cs-A1013-Draft-PanAnd-1.0.fa	Cs-A1013-Draft-PanAnd-1.0	Chrysopogon serrulatus	Kellogg PI219580_1		Oxford Nanopore MinION; Illumina NovaSeq	NCBI	https://www.ncbi.nlm.nih.gov/datasets/genome/GCA_015844335.1	10.1101/gr.266528.120
GCA_009725075.1	GCA_009725075.1_ASM972507v1_genomic.fna	ASM972507v1.fa	ASM972507v1	Coix aquatica	Daheishan		PacBio Sequel	NCBI	https://www.ncbi.nlm.nih.gov/datasets/genome/GCA_009725075.1	10.1016/j.molp.2019.11.008
GCA_009763385.1	GCA_009763385.1_ASM976338v1_genomic.fna	ASM976338v1.fa	ASM976338v1	Coix lacryma-jobi	lacryma-jobi_BJ		Illumina HiSeq; PacBio RSII; PacBio Sequel	NCBI	https://www.ncbi.nlm.nih.gov/datasets/genome/GCA_009763385.1	0.1016/j.molp.2019.11.009
GCA_009758035.1	GCA_009758035.1_Adlay_draft_genome_1.0_genomic.fna	Adlay_draft_genome_1.0.fa	Adlay_draft_genome_1.0	Coix lacryma-jobi	ma-yuen_Johyun		PacBio RSII	NCBI	https://www.ncbi.nlm.nih.gov/datasets/genome/GCA_009758035.1	10.3389/fpls.2020.0063
GCA_031170775.1	GCA_031170775.1_Ccit.v1.0_genomic.fna	Ccit.v1.0.fa	Ccit.v1.0	Cymbopogon citratus	IRGN J3P28PV5NC		Illumina X Ten	NCBI	https://www.ncbi.nlm.nih.gov/datasets/genome/GCA_031170775.1	10.7324/JABB.2024.125317
GCA_027790015.1	GCA_027790015.1_ASM2779001v1_genomic.fna	ASM2779001v1.fa	ASM2779001v1	Cymbopogon flexuosus	SLK_2022		Illumina HiSeq	NCBI	https://www.ncbi.nlm.nih.gov/datasets/genome/GCA_027790015.1	Unpublished
	genome_65451.fa	Cynodon_nlemfuensis.fa	Cynodon_nlemfuensis	Cynodon nlemfuensis		1	unknown	CoGE	https://genomevolution.org/coge/GenomeInfo.pl?gid=65451	https://doi.org/10.1111/j.1365-313X.2007.03326.x
GCA_007115705.1	GCA_007115705.1_ASM711570v1_genomic.fna	ASM711570v1.fa	ASM711570v1	Dactylis glomerata	Dgl		PacBio Sequel	NCBI	https://www.ncbi.nlm.nih.gov/datasets/genome/GCA_007115705.1	10.1111/pbi.13205
GCA_002892645.1	GCA_002892645.1_ASM289264v1_genomic.fna	ASM289264v1.fa	ASM289264v1	Dactylis glomerata	2006-01-01		Illumina HiSeq	NCBI	https://www.ncbi.nlm.nih.gov/datasets/genome/GCA_002892645.1	Unpublished
GCA_017311315.1	GCA_017311315.1_mabamboo_1.0_genomic.fna	mabamboo_1.0.fa	mabamboo_1.0	Dendrocalamus latiflorus	YDM-20191121		PacBio Sequel	NCBI	https://www.ncbi.nlm.nih.gov/datasets/genome/GCA_017311315.1	https://doi.org/10.1111/jipb.13217
GCA_036346575.1	GCA_036346575.1_KIB_Dsin_1_genomic.fna	KIB_Dsin_1.fa	KIB_Dsin_1	Dendrocalamus sinicus	GZH08		Oxford Nanopore PromethION	NCBI	https://www.ncbi.nlm.nih.gov/datasets/genome/GCA_036346575.1	https://doi.org/10.1038/s41588-024-01683-0
GCA_001633215.2	GCA_001633215.2_ASM163321v2_genomic.fna	ASM163321v2.fa	ASM163321v2	Dichanthelium oligosanthes	Kellogg 1175		Illumina HiSeq	NCBI	https://www.ncbi.nlm.nih.gov/datasets/genome/GCA_001633215.2	https://doi.org/10.1186/s13059-016-1080-3
GCA_015342445.1	GCA_015342445.1_DiExil_genomic.fna	DiExil.fa	DiExil	Digitaria exilis	Niatia		PacBio	NCBI	https://www.ncbi.nlm.nih.gov/datasets/genome/GCA_015342445.1	https://doi.org/10.1093/gigascience/giab013
GCA_902859565.1	GCA_902859565.1_Fonio_CM05836_genomic.fna	Fonio_CM05836.fa	Fonio_CM05836	Digitaria exilis			NA	NCBI	https://www.ncbi.nlm.nih.gov/datasets/genome/GCA_902859565.1	https://doi.org/10.1038/s41467-020-18329-4
GCA_025118225.1	GCA_025118225.1_ASM2511822v1_genomic.fna	ASM2511822v1.fa	ASM2511822v1	Echinochloa crus-galli	STB08		Illumina HiSeq; PacBio	NCBI	https://www.ncbi.nlm.nih.gov/datasets/genome/GCA_025118225.1	10.1016/j.molp.2020.07.001
GCA_033239725.1	GCA_033239725.1_ASM3323972v1_genomic.fna	ASM3323972v1.fa	ASM3323972v1	Echinochloa phyllopogon	R511		PacBio Sequel IIe	NCBI	https://www.ncbi.nlm.nih.gov/datasets/genome/GCA_033239725.1	https://doi.org/10.1093/dnares/dsad023
GCA_032690845.1	GCA_032690845.1_Eleusine_coracana_v1.0_genomic.fna	Eleusine_coracana_v1.0.fa	Eleusine_coracana_v1.0	Eleusine coracana	coracana_KNE 796-S		PacBio CLR	NCBI	https://www.ncbi.nlm.nih.gov/datasets/genome/GCA_032690845.1	https://doi.org/10.1038/s41467-023-38915-6
GCA_021604985.1	GCA_021604985.1_Ragi_PR202_v._2.0_genomic.fna	Ragi_PR202_v._2.0.fa	Ragi_PR202_v._2.0	Eleusine coracana	coracana_PR202		Illumina MiSeq; NextSeq; PacBIo RSII; Bionano Saphyr	NCBI	https://www.ncbi.nlm.nih.gov/datasets/genome/GCA_021604985.1	10.1093/dnares/dsx036
GCA_002180455.1	GCA_002180455.1_ASM218045v1_genomic.fna	ASM218045v1.fa	ASM218045v1	Eleusine coracana	coracana_ML-365		Illumina NextSeq; Illumina HiSeq; SOLiD	NCBI	https://www.ncbi.nlm.nih.gov/datasets/genome/GCA_002180455.1	10.1186/s12864-017-3850-z
GCA_030378355.1	GCA_030378355.1_ASM3037835v1_genomic.fna	ASM3037835v1.fa	ASM3037835v1	Eleusine indica	GLY-S		PacBio RSII	NCBI	https://www.ncbi.nlm.nih.gov/datasets/genome/GCA_030378355.1	10.21203/rs.3.rs-2587355/v1
GCA_030411765.1	GCA_030411765.1_ASM3041176v1_genomic.fna	ASM3041176v1.fa	ASM3041176v1	Eleusine indica	GLY-R		PacBio RSII	NCBI	https://www.ncbi.nlm.nih.gov/datasets/genome/GCA_030411765.1	10.21203/rs.3.rs-2587355/v1
GCA_003369855.1	GCA_003369855.1_ASM336985v1_genomic.fna	ASM336985v1.fa	ASM336985v1	Eleusine indica	HZ-2018		Illumina HiSeq	NCBI	https://www.ncbi.nlm.nih.gov/datasets/genome/GCA_003369855.1	10.1002/ps.5389
GCA_022709325.1	GCA_022709325.1_ASM2270932v1_genomic.fna	ASM2270932v1.fa	ASM2270932v1	Eleusine indica	EC516245		Illumina	NCBI	https://www.ncbi.nlm.nih.gov/datasets/genome/GCA_022709325.1	10.1007/978-3-031-00868-9_6
GCA_007726485.1	GCA_007726485.1_CERZOS_EC1.0_genomic.fna	CERZOS_EC1.0.fa	CERZOS_EC1.0	Eragrostis curvula	Victoria		PacBio Sequel; Chicago; Hi-C	NCBI	https://www.ncbi.nlm.nih.gov/datasets/genome/GCA_007726485.1	10.1038/s41598-019-46610-0
GCA_012490785.1	GCA_012490785.1_MSU_Enin_2.1_genomic.fna	MSU_Enin_2.1.fa	MSU_Enin_2.1	Eragrostis nindensis	2366_JP_En_410063_0001		PacBio	NCBI	https://www.ncbi.nlm.nih.gov/datasets/genome/GCA_012490785.1	https://doi.org/10.1073/pnas.2001928117
GCA_000970635.1	GCA_000970635.1_ASM97063v1_genomic.fna	ASM97063v1.fa	ASM97063v1	Eragrostis tef	Tsedey (DZ-Cr-37)		Illumina HiSeq; 454	NCBI	https://www.ncbi.nlm.nih.gov/datasets/genome/GCA_000970635.1	10.1186/1471-2164-15-581
GCA_024500355.1	GCA_024500355.1_Salk_teff_dabbi_3.0_genomic.fna	Salk_teff_dabbi_3.0.fa	Salk_teff_dabbi_3.0	Eragrostis tef	Dabbi		PacBio RSII; Illumina HiSeq	NCBI	https://www.ncbi.nlm.nih.gov/datasets/genome/GCA_024500355.1	10.1038/s41467-020-14724-z
	genome_66483.fa	Festuca_brevipila.fa	Festuca_brevipila	Festuca brevipila		0.1	Pacbio	CoGE	https://genomevolution.org/coge/GenomeInfo.pl?gid=66483	https://doi.org/10.1111/j.1365-313X.2007.03326.x
GCA_036346375.1	GCA_036346375.1_KIB_Gang_2_genomic.fna	KIB_Gang_2.fa	KIB_Gang_2	Guadua angustifolia	GZH04		Oxford Nanopore PromethION	NCBI	https://www.ncbi.nlm.nih.gov/datasets/genome/GCA_036346375.1	https://doi.org/10.1038/s41588-024-01683-0
GCA_963506655.1	GCA_963506655.1_FB19_011_3_genomic.fna	FB19_011_3.fa	FB19_011_3	Hordeum bulbosum			Illumina Novaseq 6000; PacBio Sequel II	NCBI	https://www.ncbi.nlm.nih.gov/datasets/genome/GCA_963506655.1	https://doi.org/10.21203/rs.3.rs-3916840/v1
GCA_963506745.1	GCA_963506745.1_A17_genomic.fna	A17.fa	A17	Hordeum bulbosum			Illumina Novaseq 6000; PacBio Sequel II	NCBI	https://www.ncbi.nlm.nih.gov/datasets/genome/GCA_963506745.1	https://doi.org/10.21203/rs.3.rs-3916840/v1
GCA_963506665.1	GCA_963506665.1_FB19_001_1_genomic.fna	FB19_001_1.fa	FB19_001_1	Hordeum bulbosum			Illumina Novaseq 6000; PacBio Sequel II	NCBI	https://www.ncbi.nlm.nih.gov/datasets/genome/GCA_963506665.1	https://doi.org/10.21203/rs.3.rs-3916840/v1
GCA_963506645.1	GCA_963506645.1_FB19_028_3_genomic.fna	FB19_028_3.fa	FB19_028_3	Hordeum bulbosum			Illumina Novaseq 6000; PacBio Sequel II	NCBI	https://www.ncbi.nlm.nih.gov/datasets/genome/GCA_963506645.1	https://doi.org/10.21203/rs.3.rs-3916840/v1
GCA_963506695.1	GCA_963506695.1_A42_genomic.fna	A42.fa	A42	Hordeum bulbosum			Illumina Novaseq 6000; PacBio Sequel II	NCBI	https://www.ncbi.nlm.nih.gov/datasets/genome/GCA_963506695.1	https://doi.org/10.21203/rs.3.rs-3916840/v1
GCA_022496015.1	GCA_022496015.1_ASM2249601v1_genomic.fna	ASM2249601v1.fa	ASM2249601v1	Hordeum marinum	H559		PacBio Sequel; Illumina	NCBI	https://www.ncbi.nlm.nih.gov/datasets/genome/GCA_022496015.1	10.1016/j.xplc.2022.100333
GCA_904849725.1	GCA_904849725.1_MorexV3_pseudomolecules_assembly_genomic.fna	MorexV3_pseudomolecules_assembly.fa	MorexV3_pseudomolecules_assembly	Hordeum vulgare	vulgare		NA	NCBI	https://www.ncbi.nlm.nih.gov/datasets/genome/GCA_904849725.1	https://doi.org/10.1093/plcell/koab077
GCA_949783385.1	GCA_949783385.1_Hvulgare_HOR_13663_BPGv2_genomic.fna	Hvulgare_HOR_13663_BPGv2.fa	Hvulgare_HOR_13663_BPGv2	Hordeum vulgare			Illumina Novaseq 6000; PacBio Sequel II	NCBI	https://www.ncbi.nlm.nih.gov/datasets/genome/GCA_949783385.1	https://doi.org/10.1038/s41586-024-08187-1
GCA_949783345.1	GCA_949783345.1_Hvulgare_HOR_4224_BPGv2_genomic.fna	Hvulgare_HOR_4224_BPGv2.fa	Hvulgare_HOR_4224_BPGv2	Hordeum vulgare			Illumina Novaseq 6000; PacBio Sequel II	NCBI	https://www.ncbi.nlm.nih.gov/datasets/genome/GCA_949783345.1	https://doi.org/10.1038/s41586-024-08187-1
GCA_949783405.1	GCA_949783405.1_Hvulgare_HOR_19184_BPGv2_genomic.fna	Hvulgare_HOR_19184_BPGv2.fa	Hvulgare_HOR_19184_BPGv2	Hordeum vulgare			Illumina Novaseq 6000; PacBio Sequel II	NCBI	https://www.ncbi.nlm.nih.gov/datasets/genome/GCA_949783405.1	https://doi.org/10.1038/s41586-024-08187-1
GCA_949783245.1	GCA_949783245.1_Hvulgare_FT262_BPGv2_genomic.fna	Hvulgare_FT262_BPGv2.fa	Hvulgare_FT262_BPGv2	Hordeum vulgare	spontaneum		Illumina Novaseq 6000; PacBio Sequel II	NCBI	https://www.ncbi.nlm.nih.gov/datasets/genome/GCA_949783245.1	https://doi.org/10.1038/s41586-024-08187-1
GCA_036346395.1	GCA_036346395.1_KIB_Hcal_1_genomic.fna	KIB_Hcal_1.fa	KIB_Hcal_1	Hsuehochloa calcarea	GZH06		Oxford Nanopore PromethION	NCBI	https://www.ncbi.nlm.nih.gov/datasets/genome/GCA_036346395.1	https://doi.org/10.1038/s41588-024-01683-0
GCA_015847255.1	GCA_015847255.1_Hd-A1025-Draft-PanAnd-1.0_genomic.fna	Hd-A1025-Draft-PanAnd-1.0.fa	Hd-A1025-Draft-PanAnd-1.0	Hyparrhenia diplandra	Pasquet 1126_1		Oxford Nanopore MinION; Illumina NovaSeq	NCBI	https://www.ncbi.nlm.nih.gov/datasets/genome/GCA_015847255.1	10.1101/gr.266528.120
GCA_000325765.3	GCA_000325765.3_Lperr_V1.4_genomic.fna	Lperr_V1.4.fa	Lperr_V1.4	Leersia perrieri			Illumina HiSeq	NCBI	https://www.ncbi.nlm.nih.gov/datasets/genome/GCA_000325765.3	https://doi.org/10.1038/s41588-018-0040-0
GCA_030979885.1	GCA_030979885.1_Rabiosa_unphased_assembly_genomic.fna	Rabiosa_unphased_assembly.fa	Rabiosa_unphased_assembly	Lolium multiflorum	Rabiosa_02402/16		Oxford Nanopore	NCBI	https://www.ncbi.nlm.nih.gov/datasets/genome/GCA_030979885.1	https://doi.org/10.1101/2024.10.07.616977
GCA_019359855.1	GCA_019359855.1_MPB_Lper_Kyuss_1697_genomic.fna	MPB_Lper_Kyuss_1697.fa	MPB_Lper_Kyuss_1697	Lolium perenne	Kyuss_39		Oxford Nanopore PromethION; Illumina NovaSeq	NCBI	https://www.ncbi.nlm.nih.gov/datasets/genome/GCA_019359855.1	10.1093/gbe/evab203.
GCA_001735685.1	GCA_001735685.1_ASM173568v1_genomic.fna	ASM173568v1.fa	ASM173568v1	Lolium perenne	4540-09-01		Illumina MiSeq	NCBI	https://www.ncbi.nlm.nih.gov/datasets/genome/GCA_001735685.1	https://doi.org/10.2135/cropsci2016.07.0608
GCA_022539505.1	GCA_022539505.1_APGP_CSIRO_Lrig_0.1_genomic.fna	APGP_CSIRO_Lrig_0.1.fa	APGP_CSIRO_Lrig_0.1	Lolium rigidum	FL_2022		Oxford Nanopore PromethION; Oxford Nanopore MinION	NCBI	https://www.ncbi.nlm.nih.gov/datasets/genome/GCA_022539505.1	https://doi.org/10.3389/fgene.2022.1012694
GCA_036346265.1	GCA_036346265.1_KIB_Mbac_1_genomic.fna	KIB_Mbac_1.fa	KIB_Mbac_1	Melocanna baccifera	GZH09		Oxford Nanopore PromethION	NCBI	https://www.ncbi.nlm.nih.gov/datasets/genome/GCA_036346265.1	https://doi.org/10.1038/s41588-024-01683-0
GCA_022036555.1	GCA_022036555.1_ASM2203655v1_genomic.fna	ASM2203655v1.fa	ASM2203655v1	Microstegium vimineum			PacBio Sequel II; Omni-C	NCBI	https://www.ncbi.nlm.nih.gov/datasets/genome/GCA_022036555.1	10.1093/gbe/evab238
GCA_019320115.1	GCA_019320115.1_ASM1932011v1_genomic.fna	ASM1932011v1.fa	ASM1932011v1	Miscanthus floridulus	M001		PacBio Sequel; Illumina HiSeq	NCBI	https://www.ncbi.nlm.nih.gov/datasets/genome/GCA_019320115.1	10.1038/s41477-021-00908-y
GCA_904845875.1	GCA_904845875.1_Mlu_assembly_genomic.fna	Mlu_assembly.fa	Mlu_assembly	Miscanthus lutarioriparius			NA	NCBI	https://www.ncbi.nlm.nih.gov/datasets/genome/GCA_904845875.1	https://doi.org/10.1038/s41467-021-22738-4
GCA_002993905.1	GCA_002993905.1_Msac_v3_genomic.fna	Msac_v3.fa	Msac_v3	Miscanthus sacchariflorus	Robustus 297		Illumina HiSeq	NCBI	https://www.ncbi.nlm.nih.gov/datasets/genome/GCA_002993905.1	10.12688/f1000research.44714.1
	Msinensis_497_v7.0.fa	Msinensis_497_v7.0.fa	Msinensis_497_v7.0	Miscanthus sinensis	DH1_GR-2011-001	7.0	Illumina	JGI	https://phytozome-next.jgi.doe.gov/info/Msinensis_v7_1	https://doi.org/10.1038/s41467-020-18923-6
GCA_030760725.1	GCA_030760725.1_lpNeoColu1.0.hap1_genomic.fna	lpNeoColu1.0.hap1.fa	lpNeoColu1.0.hap1	Neostapfia colusana	DT0270		PacBio Sequel IIe; Dovetail OmniC; Illumina NovaSeq	NCBI	https://www.ncbi.nlm.nih.gov/datasets/genome/GCA_030760725.1	Unpublished
GCA_030760685.1	GCA_030760685.1_lpNeoColu1.0.hap2_genomic.fna	lpNeoColu1.0.hap2.fa	lpNeoColu1.0.hap2	Neostapfia colusana	DT0270		PacBio Sequel IIe; Dovetail OmniC; Illumina NovaSeq	NCBI	https://www.ncbi.nlm.nih.gov/datasets/genome/GCA_030760685.1	Unpublished
GCA_036346145.1	GCA_036346145.1_KIB_Olat_2_genomic.fna	KIB_Olat_2.fa	KIB_Olat_2	Olyra latifolia	14001		Oxford Nanopore PromethION	NCBI	https://www.ncbi.nlm.nih.gov/datasets/genome/GCA_036346145.1	https://doi.org/10.1038/s41588-024-01683-0
	genome_65046.fa	Oropetium_capense.fa	Oropetium_capense	Oropetium capense		2.1	Pacbio	CoGE	https://genomevolution.org/coge/GenomeInfo.pl?gid=65046	https://doi.org/10.1111/j.1365-313X.2007.03326.x
GCA_001182835.1	GCA_001182835.1_Oropetium_genomic_20141112_genomic.fna	Oropetium_genomic_20141112.fa	Oropetium_genomic_20141112	Oropetium thomaeum			PacBio	NCBI	https://www.ncbi.nlm.nih.gov/datasets/genome/GCA_001182835.1	10.1038/nature15714
GCA_019925245.2	GCA_019925245.2_MQ-UA-ANU_Oaus-KR_2.0_genomic.fna	MQ-UA-ANU_Oaus-KR_2.0.fa	MQ-UA-ANU_Oaus-KR_2.0	Oryza australiensis	KR-Keep River_1		Oxford Nanopore MinION	NCBI	https://www.ncbi.nlm.nih.gov/datasets/genome/GCA_019925245.2	https://doi.org/10.1038/s41598-022-14893-5
GCA_000182155.4	GCA_000182155.4_ObarRS3_genomic.fna	ObarRS3.fa	ObarRS3	Oryza barthii			PacBio	NCBI	https://www.ncbi.nlm.nih.gov/datasets/genome/GCA_000182155.4	10.1038/s41588-018-0040-0
GCA_002926215.1	GCA_002926215.1_LB120v1_genomic.fna	LB120v1.fa	LB120v1	Oryza barthii	TB65		Illumina HiSeq	NCBI	https://www.ncbi.nlm.nih.gov/datasets/genome/GCA_002926215.1	10.1016/j.cub.2018.05.066
GCA_002926235.1	GCA_002926235.1_TB65v1_genomic.fna	TB65v1.fa	TB65v1	Oryza barthii	LB120		Illumina HiSeq	NCBI	https://www.ncbi.nlm.nih.gov/datasets/genome/GCA_002926235.1	10.1016/j.cub.2018.05.066
GCA_003020155.1	GCA_003020155.1_B88v1_genomic.fna	B88v1.fa	B88v1	Oryza barthii	B88		Illumina HiSeq	NCBI	https://www.ncbi.nlm.nih.gov/datasets/genome/GCA_003020155.1	10.1016/j.cub.2018.05.066
GCA_000231095.3	GCA_000231095.3_ObraRS2_genomic.fna	ObraRS2.fa	ObraRS2	Oryza brachyantha			PacBio	NCBI	https://www.ncbi.nlm.nih.gov/datasets/genome/GCA_000231095.3	10.1038/ncomms2596
GCA_030770085.1	GCA_030770085.1_ASM3077008v1_genomic.fna	ASM3077008v1.fa	ASM3077008v1	Oryza coarctata	Oco-Bangladesh		PacBio	NCBI	https://www.ncbi.nlm.nih.gov/datasets/genome/GCA_030770085.1	10.1038/s41597-023-02594-1
GCA_009761635.1	GCA_009761635.1_OrCoar_V1_genomic.fna	OrCoar_V1.fa	OrCoar_V1	Oryza coarctata	TKM-2016		Illumina HiSeq; Oxford Nanopore	NCBI	https://www.ncbi.nlm.nih.gov/datasets/genome/GCA_009761635.1	10.1038/s41598-018-31518-y
GCA_021398055.1	GCA_021398055.1_SCIS-JNU_Pcoar_1.0_genomic.fna	SCIS-JNU_Pcoar_1.0.fa	SCIS-JNU_Pcoar_1.0	Oryza coarctata	MJ-PcWGS01		Illumina HiSeq; Illumina MiSeq	NCBI	https://www.ncbi.nlm.nih.gov/datasets/genome/GCA_021398055.1	10.1111/ppl.13284
GCA_036417745.1	GCA_036417745.1_OcoaRS1_genomic.fna	OcoaRS1.fa	OcoaRS1	Oryza coarctata	Sudarban		PacBio	NCBI	https://www.ncbi.nlm.nih.gov/datasets/genome/GCA_036417745.1	https://doi.org/10.1101/2024.05.29.596369
GCA_000147395.3	GCA_000147395.3_OglaRS2_genomic.fna	OglaRS2.fa	OglaRS2	Oryza glaberrima			PacBio	NCBI	https://www.ncbi.nlm.nih.gov/datasets/genome/GCA_000147395.3	10.1186/1471-2148-7-152
GCA_000576495.2	GCA_000576495.2_OgluRS3_genomic.fna	OgluRS3.fa	OgluRS3	Oryza glumipatula			PacBio	NCBI	https://www.ncbi.nlm.nih.gov/datasets/genome/GCA_000576495.2	10.1093/plphys/kiad485
GCA_009805545.1	GCA_009805545.1_ASM980554v1_genomic.fna	ASM980554v1.fa	ASM980554v1	Oryza longistaminata	w11		Illumina HiSeq; PacBio RSII	NCBI	https://www.ncbi.nlm.nih.gov/datasets/genome/GCA_009805545.1	10.1002/tpg2.20001
GCA_001514335.2	GCA_001514335.2_ASM151433v2_genomic.fna	ASM151433v2.fa	ASM151433v2	Oryza longistaminata	RD23		Illumina GAII; Illumina HiSeq; 454	NCBI	https://www.ncbi.nlm.nih.gov/datasets/genome/GCA_001514335.2	10.1016/j.molp.2015.08.006
GCA_000789195.1	GCA_000789195.1_O_longistaminata_v1.0_genomic.fna	O_longistaminata_v1.0.fa	O_longistaminata_v1.0	Oryza longistaminata			Illumina HiSeq	NCBI	https://www.ncbi.nlm.nih.gov/datasets/genome/GCA_000789195.1	10.1016/j.molp.2015.08.006
GCA_000338895.3	GCA_000338895.3_OmerRS3_genomic.fna	OmerRS3.fa	OmerRS3	Oryza meridionalis	OR44 (W2112)		PacBio	NCBI	https://www.ncbi.nlm.nih.gov/datasets/genome/GCA_000338895.3	10.1038/s41588-018-0040-0
GCA_001551795.1	GCA_001551795.1_ASM155179v1_genomic.fna	ASM155179v1.fa	ASM155179v1	Oryza meridionalis	Taxon B_Australia		PacBio	NCBI	https://www.ncbi.nlm.nih.gov/datasets/genome/GCA_001551795.1	10.1111/pbi.12674
GCA_003991445.1	GCA_003991445.1_ASM399144v1_genomic.fna	ASM399144v1.fa	ASM399144v1	Oryza meyeriana	granulata_YNKM20150326		Illumina GAII; PacBio	NCBI	https://www.ncbi.nlm.nih.gov/datasets/genome/GCA_003991445.1	10.3835/plantgenome2017.11.0097
GCA_005223365.2	GCA_005223365.2_ASM522336v2_genomic.fna	ASM522336v2.fa	ASM522336v2	Oryza meyeriana	granulata_Menghai		Illumina HiSeq	NCBI	https://www.ncbi.nlm.nih.gov/datasets/genome/GCA_005223365.2	10.1038/s41597-020-0470-2
GCA_000576065.2	GCA_000576065.2_OnivRS2_genomic.fna	OnivRS2.fa	OnivRS2	Oryza nivara			PacBio	NCBI	https://www.ncbi.nlm.nih.gov/datasets/genome/GCA_000576065.2	10.1038/s41588-018-0040-0
GCA_008326285.1	GCA_008326285.1_Oryza_officinalis_v1.0_genomic.fna	Oryza_officinalis_v1.0.fa	Oryza_officinalis_v1.0	Oryza officinalis	W0002		Illumina HiSeq2500; Pacific Bio RSII	NCBI	https://www.ncbi.nlm.nih.gov/datasets/genome/GCA_008326285.1	10.1093/gbe/evaa037
GCA_000573905.2	GCA_000573905.2_OpunRS2_genomic.fna	OpunRS2.fa	OpunRS2	Oryza punctata			PacBio	NCBI	https://www.ncbi.nlm.nih.gov/datasets/genome/GCA_000573905.2	10.1038/s41588-018-0040-0
GCA_023541355.1	GCA_023541355.1_O._rufipogonIRGC106523RS1_genomic.fna	O._rufipogonIRGC106523RS1.fa	O._rufipogonIRGC106523RS1	Oryza rufipogon	IRGC 106523-1		PacBio Sequel; Illumina	NCBI	https://www.ncbi.nlm.nih.gov/datasets/genome/GCA_023541355.1	10.1038/s41467-023-37004-y
GCA_001551805.1	GCA_001551805.1_ASM155180v1_genomic.fna	ASM155180v1.fa	ASM155180v1	Oryza rufipogon	Taxon A_Australia		PacBio	NCBI	https://www.ncbi.nlm.nih.gov/datasets/genome/GCA_001551805.1	10.1111/pbi.12674
GCA_000817225.2	GCA_000817225.2_ASM81722v2_genomic.fna	ASM81722v2.fa	ASM81722v2	Oryza rufipogon	W1943		NA	NCBI	https://www.ncbi.nlm.nih.gov/datasets/genome/GCA_000817225.2	10.1038/s41588-018-0041-z
GCA_001433935.1	GCA_001433935.1_IRGSP-1.0_genomic.fna	IRGSP-1.0.fa	IRGSP-1.0	Oryza sativa	Japonica_Nipponbare		NA	NCBI	https://www.ncbi.nlm.nih.gov/datasets/genome/GCA_001433935.1	10.1186/1939-8433-6-4
GCA_001623345.3	GCA_001623345.3_ZS97RS3_genomic.fna	ZS97RS3.fa	ZS97RS3	Oryza sativa	Indica_Zhenshan 97		PacBio	NCBI	https://www.ncbi.nlm.nih.gov/datasets/genome/GCA_001623345.3	10.1038/sdata.2016.76
GCA_009830595.1	GCA_009830595.1_AzucenaRS1_genomic.fna	AzucenaRS1.fa	AzucenaRS1	Oryza sativa	Japonica_Azucena		PacBio; Illumina	NCBI	https://www.ncbi.nlm.nih.gov/datasets/genome/GCA_009830595.1	10.1038/s41597-020-0438-2
GCA_009831025.1	GCA_009831025.1_Os132424RS1_genomic.fna	Os132424RS1.fa	Os132424RS1	Oryza sativa	Indica		PacBio Sequel; Illumina	NCBI	https://www.ncbi.nlm.nih.gov/datasets/genome/GCA_009831025.1	10.1038/s41597-020-0438-2
GCA_009831315.1	GCA_009831315.1_Os132278RS1_genomic.fna	Os132278RS1.fa	Os132278RS1	Oryza sativa	Japonica		PacBio Sequel; Illumina	NCBI	https://www.ncbi.nlm.nih.gov/datasets/genome/GCA_009831315.1	10.1038/s41597-020-0438-2
GCA_036346275.1	GCA_036346275.1_KIB_Ogla_1_genomic.fna	KIB_Ogla_1.fa	KIB_Ogla_1	Otatea glauca	GZH072		Oxford Nanopore PromethION	NCBI	https://www.ncbi.nlm.nih.gov/datasets/genome/GCA_036346275.1	https://doi.org/10.1038/s41588-024-01683-0
GCA_002211085.2	GCA_002211085.2_PHallii_v3.1_genomic.fna	PHallii_v3.1.fa	PHallii_v3.1	Panicum hallii	FIL2		PACBIO SEQUEL; Illumina HISeq; MOLECULO	NCBI	https://www.ncbi.nlm.nih.gov/datasets/genome/GCA_002211085.2	10.1038/s41467-018-07669-x
GCA_003061485.1	GCA_003061485.1_PhalliiHAL_v2.1_genomic.fna	PhalliiHAL_v2.1.fa	PhalliiHAL_v2.1	Panicum hallii	hallii_HAL2		PACBIO SEQUEL; Illumina HISeq	NCBI	https://www.ncbi.nlm.nih.gov/datasets/genome/GCA_003061485.1	10.1038/s41467-018-07669-x
GCA_032594955.1	GCA_032594955.1_BC332_genomic.fna	BC332.fa	BC332	Panicum miliaceum	332		PacBio Sequel	NCBI	https://www.ncbi.nlm.nih.gov/datasets/genome/GCA_032594955.1	10.1038/s41588-023-01571-z
GCA_032595115.1	GCA_032595115.1_BC477_genomic.fna	BC477.fa	BC477	Panicum miliaceum	477		PacBio Sequel	NCBI	https://www.ncbi.nlm.nih.gov/datasets/genome/GCA_032595115.1	10.1038/s41588-023-01571-z
GCA_032595235.1	GCA_032595235.1_BC404_genomic.fna	BC404.fa	BC404	Panicum miliaceum	404		PacBio Sequel	NCBI	https://www.ncbi.nlm.nih.gov/datasets/genome/GCA_032595235.1	10.1038/s41588-023-01571-z
GCA_032594965.1	GCA_032594965.1_BC382_genomic.fna	BC382.fa	BC382	Panicum miliaceum	382		PacBio Sequel	NCBI	https://www.ncbi.nlm.nih.gov/datasets/genome/GCA_032594965.1	10.1038/s41588-023-01571-z
GCA_032594575.1	GCA_032594575.1_BC100_genomic.fna	BC100.fa	BC100	Panicum miliaceum	100		PacBio Sequel	NCBI	https://www.ncbi.nlm.nih.gov/datasets/genome/GCA_032594575.1	10.1038/s41588-023-01571-z
GCA_016808335.1	GCA_016808335.1_P.virgatum_v5_genomic.fna	P.virgatum_v5.fa	P.virgatum_v5	Panicum virgatum	AP13		PACBIO Sequel	NCBI	https://www.ncbi.nlm.nih.gov/datasets/genome/GCA_016808335.1	10.1038/s41586-020-03127-1
GCA_022530915.1	GCA_022530915.1_ASM2253091v1_genomic.fna	ASM2253091v1.fa	ASM2253091v1	Paspalum notatum	China_baixicao-1		PacBio	NCBI	https://www.ncbi.nlm.nih.gov/datasets/genome/GCA_022530915.1	10.1186/s12864-022-08489-6
GCA_030272315.1	GCA_030272315.1_ASM3027231v1_genomic.fna	ASM3027231v1.fa	ASM3027231v1	Paspalum vaginatum	SeaIsle2000		PacBio; Illumina; 10x Genomics; Hi-C	NCBI	https://www.ncbi.nlm.nih.gov/datasets/genome/GCA_030272315.1	10.1101/2022.08.08.503172
GCA_026573395.1	GCA_026573395.1_P.vaginatum_v3.1_genomic.fna	P.vaginatum_v3.1.fa	P.vaginatum_v3.1	Paspalum vaginatum			PacBio Sequel I	NCBI	https://www.ncbi.nlm.nih.gov/datasets/genome/GCA_026573395.1	10.1038/s41467-022-35507-8
GCA_019359835.1	GCA_019359835.1_ASM1935983v1_genomic.fna	ASM1935983v1.fa	ASM1935983v1	Pharus latifolius	CRB341		PacBio Sequel	NCBI	https://www.ncbi.nlm.nih.gov/datasets/genome/GCA_019359835.1	10.1093/plcell/koab015
GCA_958298935.1	GCA_958298935.1_lpPhrAust1.1_genomic.fna	lpPhrAust1.1.fa	lpPhrAust1.1	Phragmites australis			PacBio;Arima2	NCBI	https://www.ncbi.nlm.nih.gov/datasets/genome/GCA_958298935.1	10.12688/wellcomeopenres.23143.1
GCA_958298975.1	GCA_958298975.1_lpPhrAust1.1_alternate_haplotype_genomic.fna	lpPhrAust1.1_alternate_haplotype.fa	lpPhrAust1.1_alternate_haplotype	Phragmites australis			PacBio;Arima2	NCBI	https://www.ncbi.nlm.nih.gov/datasets/genome/GCA_958298975.1	10.12688/wellcomeopenres.23143.1
GCA_021018715.1	GCA_021018715.1_PauV1_genomic.fna	PauV1.fa	PauV1	Phragmites australis	australis_Chloroplast haplotype M_PauV1		PacBio RS	NCBI	https://www.ncbi.nlm.nih.gov/datasets/genome/GCA_021018715.1	10.1111/mec.16293
GCA_036346405.1	GCA_036346405.1_KIB_Pedu_3_genomic.fna	KIB_Pedu_3.fa	KIB_Pedu_3	Phyllostachys edulis	GZH03		Oxford Nanopore PromethION	NCBI	https://www.ncbi.nlm.nih.gov/datasets/genome/GCA_036346405.1	https://doi.org/10.1038/s41588-024-01683-0
GCA_011038535.1	GCA_011038535.1_ASM1103853v1_genomic.fna	ASM1103853v1.fa	ASM1103853v1	Phyllostachys edulis	ICBR2013		Illumina HiSeq	NCBI	https://www.ncbi.nlm.nih.gov/datasets/genome/GCA_011038535.1	10.1093/gigascience/giy115
GCA_026929855.1	GCA_026929855.1_FRR_PoAnn_1.0_genomic.fna	FRR_PoAnn_1.0.fa	FRR_PoAnn_1.0	Poa annua	MN234		PacBio RSII	NCBI	https://www.ncbi.nlm.nih.gov/datasets/genome/GCA_026929855.1	10.1093/gbe/evac180
	genome_65467.fa	Poa_infirma.fa	Poa_infirma	Poa infirma		1	Pacbio	CoGE	https://genomevolution.org/coge/GenomeInfo.pl?gid=65467	https://doi.org/10.1111/j.1365-313X.2007.03326.x
GCA_947311845.1	GCA_947311845.1_Poa_pratensis_v1_genomic.fna	Poa_pratensis_v1.fa	Poa_pratensis_v1	Poa pratensis			PacBio SEQUEL; Bionano	NCBI	https://www.ncbi.nlm.nih.gov/datasets/genome/GCA_947311845.1	10.1093/g3journal/jkad073
	genome_65468.fa	Poa_supina.fa	Poa_supina	Poa supina		1	Pacbio	CoGE	https://genomevolution.org/coge/GenomeInfo.pl?gid=65468	https://doi.org/10.1111/j.1365-313X.2007.03326.x
GCA_012064385.1	GCA_012064385.1_Puccinellia_tenuiflora_refer_1.0_genomic.fna	Puccinellia_tenuiflora_refer_1.0.fa	Puccinellia_tenuiflora_refer_1.0	Puccinellia tenuiflora			PacBio; Illumina	NCBI	https://www.ncbi.nlm.nih.gov/datasets/genome/GCA_012064385.1	10.1186/s12864-020-6727-5
GCA_005191435.1	GCA_005191435.1_ASM519143v1_genomic.fna	ASM519143v1.fa	ASM519143v1	Raddia distichophylla	Brazil_RD-2015		Illumina HiSeq	NCBI	https://www.ncbi.nlm.nih.gov/datasets/genome/GCA_005191435.1	10.1093/g3journal/jkaa049
GCA_036346415.1	GCA_036346415.1_KIB_Rgui_2_genomic.fna	KIB_Rgui_2.fa	KIB_Rgui_2	Raddia guianensis	14019		Oxford Nanopore PromethION	NCBI	https://www.ncbi.nlm.nih.gov/datasets/genome/GCA_036346415.1	https://doi.org/10.1038/s41588-024-01683-0
GCA_036346355.1	GCA_036346355.1_KIB_Rrac_1_genomic.fna	KIB_Rrac_1.fa	KIB_Rrac_1	Rhipidocladum racemiflorum	GZH05		Oxford Nanopore PromethION	NCBI	https://www.ncbi.nlm.nih.gov/datasets/genome/GCA_036346355.1	https://doi.org/10.1038/s41588-024-01683-0
GCA_020631735.1	GCA_020631735.1_ASM2063173v1_genomic.fna	ASM2063173v1.fa	ASM2063173v1	Saccharum officinarum	LA-purple		PacBio RSII; Illumina	NCBI	https://www.ncbi.nlm.nih.gov/datasets/genome/GCA_020631735.1	10.1186/s12864-016-2817-9
GCA_022457205.1	GCA_022457205.1_ASM2245720v1_genomic.fna	ASM2245720v1.fa	ASM2245720v1	Saccharum spontaneum	Np-X		Illumina; PacBio	NCBI	https://www.ncbi.nlm.nih.gov/datasets/genome/GCA_022457205.1	10.1186/s12864-016-2817-9
GCA_003544955.1	GCA_003544955.1_Sspon.HiC_chr_asm_genomic.fna	Sspon.HiC_chr_asm.fa	Sspon.HiC_chr_asm	Saccharum spontaneum	AP85-441		Illumina; PacBio RSII	NCBI	https://www.ncbi.nlm.nih.gov/datasets/genome/GCA_003544955.1	10.1038/s41588-022-01084-1
GCA_900500655.1	GCA_900500655.1_Sugarcane_genome_genomic.fna	Sugarcane_genome.fa	Sugarcane_genome	Saccharum spontaneum	GXS87-16		NA	NCBI	https://www.ncbi.nlm.nih.gov/datasets/genome/GCA_900500655.1	Unpublished
GCA_902687465.1	GCA_902687465.1_Rye_Lo7_2018_v1p1p1_genomic.fna	Rye_Lo7_2018_v1p1p1.fa	Rye_Lo7_2018_v1p1p1	Secale cereale			NA	NCBI	https://www.ncbi.nlm.nih.gov/datasets/genome/GCA_902687465.1	10.1038/s41588-021-00807-0
GCA_016097815.1	GCA_016097815.1_HAU_Weining_v1.0_genomic.fna	HAU_Weining_v1.0.fa	HAU_Weining_v1.0	Secale cereale	Weining	1.0	PacBio RS	NCBI	https://www.ncbi.nlm.nih.gov/datasets/genome/GCA_016097815.1	10.1038/s41588-021-00808-z
GCA_000263155.2	GCA_000263155.2_Setaria_italica_v2.0_genomic.fna	Setaria_italica_v2.0.fa	Setaria_italica_v2.0	Setaria italica	Yugu1	2.0	ABI 3739	NCBI	https://www.ncbi.nlm.nih.gov/datasets/genome/GCA_000263155.2	10.1038/nbt.2196
GCA_001652605.1	GCA_001652605.1_ASM165260v1_genomic.fna	ASM165260v1.fa	ASM165260v1	Setaria italica	TT8		454; Illumina HiSeq; Illumina MiSeq	NCBI	https://www.ncbi.nlm.nih.gov/datasets/genome/GCA_001652605.1	10.1038/srep35076
GCA_005286985.1	GCA_005286985.1_Setaria_viridis_v2.0_genomic.fna	Setaria_viridis_v2.0.fa	Setaria_viridis_v2.0	Setaria viridis	A10	2.0	PacBio Sequel	NCBI	https://www.ncbi.nlm.nih.gov/datasets/genome/GCA_005286985.1	10.1038/s41587-020-0681-2
GCA_012934335.1	GCA_012934335.1_ASM1293433v1_genomic.fna	ASM1293433v1.fa	ASM1293433v1	Setaria viridis	ME034v		Oxford Nanopore MinION; Illumina	NCBI	https://www.ncbi.nlm.nih.gov/datasets/genome/GCA_012934335.1	10.1534/g3.120.401345
GCA_000003195.3	GCA_000003195.3_Sorghum_bicolor_NCBIv3_genomic.fna	Sorghum_bicolor_NCBIv3.fa	Sorghum_bicolor_NCBIv3	Sorghum bicolor	BTx623		Sanger; Illumina	NCBI	https://www.ncbi.nlm.nih.gov/datasets/genome/GCA_000003195.3	10.1038/nature07723
GCA_033546955.1	GCA_033546955.1_ASM3354695v1_genomic.fna	ASM3354695v1.fa	ASM3354695v1	Sorghum bicolor	Hongyingzi		Oxford Nanopore PromethION; PacBio Sequel; HiC	NCBI	https://www.ncbi.nlm.nih.gov/datasets/genome/GCA_033546955.1	10.1016/j.xplc.2024.100933
GCA_033546975.1	GCA_033546975.1_ASM3354697v1_genomic.fna	ASM3354697v1.fa	ASM3354697v1	Sorghum bicolor	Huandiaonuo		Oxford Nanopore PromethION; PacBio Sequel; HiC	NCBI	https://www.ncbi.nlm.nih.gov/datasets/genome/GCA_033546975.1	10.1016/j.xplc.2024.100933
GCA_903166285.1	GCA_903166285.1_TX2783_genomic.fna	TX2783.fa	TX2783	Sorghum bicolor			NA	NCBI	https://www.ncbi.nlm.nih.gov/datasets/genome/GCA_903166285.1	10.1093/nargab/lqae097
GCA_947241725.1	GCA_947241725.1_CPNAM-Leoti_genomic.fna	CPNAM-Leoti.fa	CPNAM-Leoti	Sorghum bicolor			PacBio	NCBI	https://www.ncbi.nlm.nih.gov/datasets/genome/GCA_947241725.1	10.1186/s12864-019-5734-x
GCA_008808055.3	GCA_008808055.3_ASM880805v3_genomic.fna	ASM880805v3.fa	ASM880805v3	Sporobolus alterniflorus	RG_29706		Illumina	NCBI	https://www.ncbi.nlm.nih.gov/datasets/genome/GCA_008808055.3	Unpublished
	genome_54807.fa	Sporobolus_pyramidalis.fa	Sporobolus_pyramidalis	Sporobolus pyramidalis		2	PacBio_Illumina	CoGE	https://genomevolution.org/coge/GenomeInfo.pl?gid=54807	https://doi.org/10.1111/j.1365-313X.2007.03326.x
	genome_54805.fa	Sporobolus_stapfianus.fa	Sporobolus_stapfianus	Sporobolus stapfianus		2	PacBio_Illumina	CoGE	https://genomevolution.org/coge/GenomeInfo.pl?gid=54805	https://doi.org/10.1111/j.1365-313X.2007.03326.x
GCA_019208055.1	GCA_019208055.1_TSU_Scap_1_genomic.fna	TSU_Scap_1.fa	TSU_Scap_1	Stipa capillata	Kyrgyzstan_KRA0496240		PacBio Sequel	NCBI	https://www.ncbi.nlm.nih.gov/datasets/genome/GCA_019208055.1	10.1038/s41598-021-94068-w
GCA_020804685.1	GCA_020804685.1_ISU_Sangustifolia_v1_genomic.fna	ISU_Sangustifolia_v1.fa	ISU_Sangustifolia_v1	Streptochaeta angustifolia	Wildtype		Illumina; Bionano	NCBI	https://www.ncbi.nlm.nih.gov/datasets/genome/GCA_020804685.1	10.3389/fpls.2021.710383
GCA_018135685.1	GCA_018135685.1_ASM1813568v1_genomic.fna	ASM1813568v1.fa	ASM1813568v1	Themeda triandra	sf006		Oxford Nanopore MinION	NCBI	https://www.ncbi.nlm.nih.gov/datasets/genome/GCA_018135685.1	10.1111/mec.15614
GCA_025603265.1	GCA_025603265.1_ASM2560326v1_genomic.fna	ASM2560326v1.fa	ASM2560326v1	Themeda triandra	TtPh16-4		PacBio Sequel	NCBI	https://www.ncbi.nlm.nih.gov/datasets/genome/GCA_025603265.1	10.1111/mec.16691
GCA_011799875.1	GCA_011799875.1_ASM1179987v1_genomic.fna	ASM1179987v1.fa	ASM1179987v1	Thinopyrum elongatum	D-3458		Illumina HiSeq; PacBio Sequel	NCBI	https://www.ncbi.nlm.nih.gov/datasets/genome/GCA_011799875.1	10.1126/science.aba5435
	Tintermedium_770_v3.0.fa	Tintermedium_770_v3.0.fa	Tintermedium_770_v3.0	Thinopyrum intermedium		3.0	Pacbio	JGI	https://phytozome-next.jgi.doe.gov/info/Tintermedium_v3_1	https://doi.org/10.1093/nar/gkr944
	genome_65089.fa	Tripogon filiformis.fa	Tripogon filiformis	Tripogon filiformis		1.2	Pacbio	CoGE	https://genomevolution.org/coge/GenomeInfo.pl?gid=65089	https://doi.org/10.1111/j.1365-313X.2007.03326.x
			Td-McKain334_5-DRAFT-PanAnd-1.0	Tripsacum dactyloides	McKain		MaizeGDB		https://maizegdb.org/genome/assembly/Td-McKain334_5-DRAFT-PanAnd-1.0	Unpublished
GCA_018294505.1	GCA_018294505.1_IWGSC_CS_RefSeq_v2.1_genomic.fna	IWGSC_CS_RefSeq_v2.1.fa	IWGSC_CS_RefSeq_v2.1	Triticum aestivum	Chinese Spring		PacBio; Illumina HiSeq	NCBI	https://www.ncbi.nlm.nih.gov/datasets/genome/GCA_018294505.1	10.1111/tpj.15289
GCA_903993975.1	GCA_903993975.1_10wheat_assembly_lancer_genomic.fna	10wheat_assembly_lancer.fa	10wheat_assembly_lancer	Triticum aestivum	LongReach Lancer		NA	NCBI	https://www.ncbi.nlm.nih.gov/datasets/genome/GCA_903993975.1	10.1038/s41586-020-2961-x
GCA_903994155.1	GCA_903994155.1_10wheat_assembly_stanley_genomic.fna	10wheat_assembly_stanley.fa	10wheat_assembly_stanley	Triticum aestivum	CDC Stanley		NA	NCBI	https://www.ncbi.nlm.nih.gov/datasets/genome/GCA_903994155.1	10.1038/s41586-020-2961-x
GCA_903993795.1	GCA_903993795.1_10wheat_assembly_jagger_genomic.fna	10wheat_assembly_jagger.fa	10wheat_assembly_jagger	Triticum aestivum	Jagger		NA	NCBI	https://www.ncbi.nlm.nih.gov/datasets/genome/GCA_903993795.1	10.1038/s41586-020-2961-x
GCA_902810655.1	GCA_902810655.1_Triticum_aestivum_Claire_EIv1.1_genomic.fna	Triticum_aestivum_Claire_EIv1.1.fa	Triticum_aestivum_Claire_EIv1.1	Triticum aestivum			NA	NCBI	https://www.ncbi.nlm.nih.gov/datasets/genome/GCA_902810655.1	10.1038/s41586-020-2961-x
GCA_002162155.3	GCA_002162155.3_WEW_v2.1_genomic.fna	WEW_v2.1.fa	WEW_v2.1	Triticum dicoccoides	Zavitan_Atlit2015		Illumina HiSeq	NCBI	https://www.ncbi.nlm.nih.gov/datasets/genome/GCA_002162155.3	10.1534/g3.118.200902
GCA_034509565.1	GCA_034509565.1_PI306540_Tmono_genomic.fna	PI306540_Tmono.fa	PI306540_Tmono	Triticum monococcum	PI 306540		PacBio Sequel	NCBI	https://www.ncbi.nlm.nih.gov/datasets/genome/GCA_034509565.1	10.1016/j.xplc.2023.100768
GCA_900231445.1	GCA_900231445.1_Svevo.v1_genomic.fna	Svevo.v1.fa	Svevo.v1	Triticum turgidum	durum		NA	NCBI	https://www.ncbi.nlm.nih.gov/datasets/genome/GCA_900231445.1	10.1038/s41588-019-0381-3
GCA_003073215.2	GCA_003073215.2_Tu2.1_genomic.fna	Tu2.1.fa	Tu2.1	Triticum urartu	G1812		Illumina HiSeq; PacBio	NCBI	https://www.ncbi.nlm.nih.gov/datasets/genome/GCA_003073215.2	10.1038/s41586-018-0108-0
GCA_036927565.1	GCA_036927565.1_lpTucGree1.0.hap1_genomic.fna	lpTucGree1.0.hap1.fa	lpTucGree1.0.hap1	Tuctoria greenei	TUGR.3		PacBio Sequel IIe; Illumina NovaSeq 6000; Dovetail OmniC	NCBI	https://www.ncbi.nlm.nih.gov/datasets/genome/GCA_036927565.1	Unpublished
GCA_036927555.1	GCA_036927555.1_lpTucGree1.0.hap2_genomic.fna	lpTucGree1.0.hap2.fa	lpTucGree1.0.hap2	Tuctoria greenei	TUGR.3		PacBio Sequel IIe; Illumina NovaSeq 6000; Dovetail OmniC	NCBI	https://www.ncbi.nlm.nih.gov/datasets/genome/GCA_036927555.1	Unpublished
GCA_015476505.1	GCA_015476505.1_Embrapa_Uruz_1.0_genomic.fna	Embrapa_Uruz_1.0.fa	Embrapa_Uruz_1.0	Urochloa ruziziensis	Clone 69		PacBio Sequel; Illumina HiSeq	NCBI	https://www.ncbi.nlm.nih.gov/datasets/genome/GCA_015476505.1	https://www.alice.cnptia.embrapa.br/alice/bitstream/doc/1107378/1/abstractPAGXXVII.pdf
GCA_003016355.1	GCA_003016355.1_Bruz_genomic.fna	Bruz.fa	Bruz	Urochloa ruziziensis	CIAT26162		Illumina; PacBio	NCBI	https://www.ncbi.nlm.nih.gov/datasets/genome/GCA_003016355.1	10.1093/jxb/eraa469
GCA_029449295.1	GCA_029449295.1_ASM2944929v1_genomic.fna	ASM2944929v1.fa	ASM2944929v1	Zea luxurians	PI422162		PacBio	NCBI	https://www.ncbi.nlm.nih.gov/datasets/genome/GCA_029449295.1	10.1111/mpp.13319
GCA_902167145.1	GCA_902167145.1_Zm-B73-REFERENCE-NAM-5.0_genomic.fna	Zm-B73-REFERENCE-NAM-5.0.fa	Zm-B73-REFERENCE-NAM-5.0	Zea mays	B73		NA	NCBI	https://www.ncbi.nlm.nih.gov/datasets/genome/GCA_902167145.1	10.1126/science.abg5289
GCA_022117705.1	GCA_022117705.1_Zm-Mo17-REFERENCE-CAU-T2T-assembly_genomic.fna	Zm-Mo17-REFERENCE-CAU-T2T-assembly.fa	Zm-Mo17-REFERENCE-CAU-T2T-assembly	Zea mays	Mo17-2021		Oxford Nanopore PromethION; PacBio	NCBI	https://www.ncbi.nlm.nih.gov/datasets/genome/GCA_022117705.1	10.1038/s41588-023-01419-6
GCA_902167005.1	GCA_902167005.1_Zm-NC350-REFERENCE-NAM-1.0_genomic.fna	Zm-NC350-REFERENCE-NAM-1.0.fa	Zm-NC350-REFERENCE-NAM-1.0	Zea mays	NC350		NA	NCBI	https://www.ncbi.nlm.nih.gov/datasets/genome/GCA_902167005.1	10.1126/science.abg5289
GCA_902166965.1	GCA_902166965.1_Zm-P39-REFERENCE-NAM-1.0_genomic.fna	Zm-P39-REFERENCE-NAM-1.0.fa	Zm-P39-REFERENCE-NAM-1.0	Zea mays	P39		NA	NCBI	https://www.ncbi.nlm.nih.gov/datasets/genome/GCA_902166965.1	10.1126/science.abg5289
GCA_902167095.1	GCA_902167095.1_Zm-CML322-REFERENCE-NAM-1.0_genomic.fna	Zm-CML322-REFERENCE-NAM-1.0.fa	Zm-CML322-REFERENCE-NAM-1.0	Zea mays	CML322		NA	NCBI	https://www.ncbi.nlm.nih.gov/datasets/genome/GCA_902167095.1	10.1126/science.abg5289
GCA_002813485.1	GCA_002813485.1_Zx-PI566673-REFERENCE-YAN-1.0_genomic.fna	Zx-PI566673-REFERENCE-YAN-1.0.fa	Zx-PI566673-REFERENCE-YAN-1.0	Zea mays subsp. mexicana	PI566673		Illumina HiSeq	NCBI	https://www.ncbi.nlm.nih.gov/datasets/genome/GCA_002813485.1	10.1038/s41467-017-02063-5
GCA_000418225.1	GCA_000418225.1_Zizania_latifolia_v01_genomic.fna	Zizania_latifolia_v01.fa	Zizania_latifolia_v01	Zizania latifolia			Illumina HiSeq	NCBI	https://www.ncbi.nlm.nih.gov/datasets/genome/GCA_000418225.1	https://doi.org/10.1111/tpj.12912
GCA_019279435.1	GCA_019279435.1_ASM1927943v1_genomic.fna	ASM1927943v1.fa	ASM1927943v1	Zizania palustris	Itasca-C12		PacBio	NCBI	https://www.ncbi.nlm.nih.gov/datasets/genome/GCA_019279435.1	https://doi.org/10.1111/tpj.15419
GCA_001602275.1	GCA_001602275.1_ASM160227v1_genomic.fna	ASM160227v1.fa	ASM160227v1	Zoysia japonica	Nagirizaki		Illumina HiSeq2000; Illumina MiSeq	NCBI	https://www.ncbi.nlm.nih.gov/datasets/genome/GCA_001602275.1	10.1093/dnares/dsw006
GCA_001602295.1	GCA_001602295.1_ASM160229v1_genomic.fna	ASM160229v1.fa	ASM160229v1	Zoysia matrella	Wakaba		Illumina HiSeq2000; Illumina MiSeq	NCBI	https://www.ncbi.nlm.nih.gov/datasets/genome/GCA_001602295.1	10.1093/dnares/dsw006
GCA_001602315.1	GCA_001602315.1_ASM160231v1_genomic.fna	ASM160231v1.fa	ASM160231v1	Zoysia pacifica	Zanpa		Illumina HiSeq2000; Illumina MiSeq	NCBI	https://www.ncbi.nlm.nih.gov/datasets/genome/GCA_001602315.1	10.1093/dnares/dsw006

## Sheet: SRA_accession_sources
run_accession	Old.Assembly.File	New.Assembly.File	sra_accession	assemblyID	Species	genotype_info	Assembly.Sequencing.Tech	Source	link	paper	note
ERR7459061			ERX7029762	Aegilops_cylindrica	Aegilops cylindrica	AE_656-plant_4	Illumina	SRA		10.1038/s41598-022-05865-w
ERR7459060			ERX7029761	Aegilops_cylindrica	Aegilops cylindrica	AE_656-plant_4	Illumina	SRA		10.1038/s41598-022-05865-w
ERR7459059			ERX7029760	Aegilops_cylindrica	Aegilops cylindrica	AE_656-plant_3	Illumina	SRA		10.1038/s41598-022-05865-w
ERR7459058			ERX7029759	Aegilops_cylindrica	Aegilops cylindrica	AE_656-plant_3	Illumina	SRA		10.1038/s41598-022-05865-w
ERR7459057			ERX7029758	Aegilops_cylindrica	Aegilops cylindrica	AE_656-plant_3	Illumina	SRA		10.1038/s41598-022-05865-w
ERR7459056			ERX7029757	Aegilops_cylindrica	Aegilops cylindrica	AE_656-plant_3	Illumina	SRA		10.1038/s41598-022-05865-w
ERR7459055			ERX7029756	Aegilops_cylindrica	Aegilops cylindrica	AE_656-plant_2	Illumina	SRA		10.1038/s41598-022-05865-w
ERR7459054			ERX7029755	Aegilops_cylindrica	Aegilops cylindrica	AE_656-plant_2	Illumina	SRA		10.1038/s41598-022-05865-w
ERR7459053			ERX7029754	Aegilops_cylindrica	Aegilops cylindrica	AE_656-plant_2	Illumina	SRA		10.1038/s41598-022-05865-w
ERR7459052			ERX7029753	Aegilops_cylindrica	Aegilops cylindrica	AE_656-plant_2	Illumina	SRA		10.1038/s41598-022-05865-w
ERR7459051			ERX7029752	Aegilops_cylindrica	Aegilops cylindrica	AE_656-plant_1	Illumina	SRA		10.1038/s41598-022-05865-w
ERR7459050			ERX7029751	Aegilops_cylindrica	Aegilops cylindrica	AE_656-plant_1	Illumina	SRA		10.1038/s41598-022-05865-w
ERR7459049			ERX7029750	Aegilops_cylindrica	Aegilops cylindrica	AE_656-plant_1	Illumina	SRA		10.1038/s41598-022-05865-w
ERR7459048			ERX7029749	Aegilops_cylindrica	Aegilops cylindrica	AE_656-plant_1	Illumina	SRA		10.1038/s41598-022-05865-w
ERR7459089			ERX7029790	Aegilops_markgrafii	Aegilops markgrafii	AE_885-plant_9	Illumina	SRA		10.1038/s41598-022-05865-w
ERR7459088			ERX7029789	Aegilops_markgrafii	Aegilops markgrafii	AE_885-plant_9	Illumina	SRA		10.1038/s41598-022-05865-w
ERR7459087			ERR7459087	Aegilops_markgrafii	Aegilops markgrafii	AE_885-plant_7	Illumina	SRA		10.1038/s41598-022-05865-w
ERR7459086			ERX7029787	Aegilops_markgrafii	Aegilops markgrafii	AE_885-plant_7	Illumina	SRA		10.1038/s41598-022-05865-w
ERR7459085			ERX7029786	Aegilops_markgrafii	Aegilops markgrafii	AE_885-plant_7	Illumina	SRA		10.1038/s41598-022-05865-w
ERR7459084			ERX7029785	Aegilops_markgrafii	Aegilops markgrafii	AE_885-plant_7	Illumina	SRA		10.1038/s41598-022-05865-w
ERR7459083			ERX7029784	Aegilops_markgrafii	Aegilops markgrafii	AE_885-plant_7	Illumina	SRA		10.1038/s41598-022-05865-w
ERR7459082			ERX7029783	Aegilops_markgrafii	Aegilops markgrafii	AE_885-plant_6	Illumina	SRA		10.1038/s41598-022-05865-w
ERR7459081			ERX7029782	Aegilops_markgrafii	Aegilops markgrafii	AE_885-plant_6	Illumina	SRA		10.1038/s41598-022-05865-w
ERR7459080			ERX7029781	Aegilops_markgrafii	Aegilops markgrafii	AE_885-plant_6	Illumina	SRA		10.1038/s41598-022-05865-w
ERR7459079			ERX7029780	Aegilops_markgrafii	Aegilops markgrafii	AE_885-plant_5	Illumina	SRA		10.1038/s41598-022-05865-w
ERR7459078			ERX7029779	Aegilops_markgrafii	Aegilops markgrafii	AE_885-plant_5	Illumina	SRA		10.1038/s41598-022-05865-w
ERR7459077			ERX7029778	Aegilops_markgrafii	Aegilops markgrafii	AE_885-plant_5	Illumina	SRA		10.1038/s41598-022-05865-w
ERR7459076			ERX7029777	Aegilops_markgrafii	Aegilops markgrafii	AE_885-plant_5	Illumina	SRA		10.1038/s41598-022-05865-w
ERR7459075			ERX7029776	Aegilops_triuncialis	Aegilops triuncialis	AE_659-plant_5	Illumina	SRA		10.1038/s41598-022-05865-w
ERR7459074			ERX7029775	Aegilops_triuncialis	Aegilops triuncialis	AE_659-plant_5	Illumina	SRA		10.1038/s41598-022-05865-w
ERR7459073			ERX7029774	Aegilops_triuncialis	Aegilops triuncialis	AE_659-plant_4	Illumina	SRA		10.1038/s41598-022-05865-w
ERR7459072			ERX7029773	Aegilops_triuncialis	Aegilops triuncialis	AE_659-plant_4	Illumina	SRA		10.1038/s41598-022-05865-w
ERR7459071			ERX7029772	Aegilops_triuncialis	Aegilops triuncialis	AE_659-plant_4	Illumina	SRA		10.1038/s41598-022-05865-w
ERR7459070			ERX7029771	Aegilops_triuncialis	Aegilops triuncialis	AE_659-plant_4	Illumina	SRA		10.1038/s41598-022-05865-w
ERR7459069			ERX7029770	Aegilops_triuncialis	Aegilops triuncialis	AE_659-plant_2	Illumina	SRA		10.1038/s41598-022-05865-w
ERR7459068			ERX7029769	Aegilops_triuncialis	Aegilops triuncialis	AE_659-plant_2	Illumina	SRA		10.1038/s41598-022-05865-w
ERR7459067			ERX7029768	Aegilops_triuncialis	Aegilops triuncialis	AE_659-plant_2	Illumina	SRA		10.1038/s41598-022-05865-w
ERR7459066			ERX7029767	Aegilops_triuncialis	Aegilops triuncialis	AE_659-plant_2	Illumina	SRA		10.1038/s41598-022-05865-w
ERR7459065			ERX7029766	Aegilops_triuncialis	Aegilops triuncialis	AE_659-plant_1	Illumina	SRA		10.1038/s41598-022-05865-w
ERR7459064			ERX7029765	Aegilops_triuncialis	Aegilops triuncialis	AE_659-plant_1	Illumina	SRA		10.1038/s41598-022-05865-w
ERR7459063			ERX7029764	Aegilops_triuncialis	Aegilops triuncialis	AE_659-plant_1	Illumina	SRA		10.1038/s41598-022-05865-w
ERR7459062			ERX7029763	Aegilops_triuncialis	Aegilops triuncialis	AE_659-plant_1	Illumina	SRA		10.1038/s41598-022-05865-w
ERR7747980			ERX7316163	ERR7747980	Aegilops ventricosa		Illumina	SRA		10.1093/gigascience/giac034
SRR17806429			SRX13968479	Agropyron_cristatum	Agropyron cristatum	Parkway PI 415799	Illumina	SRA		10.1007/s00122-018-3148-9	chrom 4
SRR17806430			SRX13968478	Agropyron_cristatum	Agropyron cristatum	Parkway PI 415799	Illumina	SRA		10.1007/s00122-018-3148-9	chrom 3
SRR17806431			SRX13968477	Agropyron_cristatum	Agropyron cristatum	Parkway PI 415799	Illumina	SRA		10.1007/s00122-018-3148-9	chrom 2
SRR17806432			SRX13968476	Agropyron_cristatum	Agropyron cristatum	Parkway PI 415799	Illumina	SRA		10.1007/s00122-018-3148-9	chrom 2
SRR17806433			SRX13968475	Agropyron_cristatum	Agropyron cristatum	Parkway PI 415799	Illumina	SRA		10.1007/s00122-018-3148-9	chrom 7
SRR17806434			SRX13968474	Agropyron_cristatum	Agropyron cristatum	Parkway PI 415799	Illumina	SRA		10.1007/s00122-018-3148-9	chrom 6
SRR17806435			SRX13968473	Agropyron_cristatum	Agropyron cristatum	Parkway PI 415799	Illumina	SRA		10.1007/s00122-018-3148-9	chrom 6
SRR17806436			SRX13968472	Agropyron_cristatum	Agropyron cristatum	Parkway PI 415799	Illumina	SRA		10.1007/s00122-018-3148-9	chrom 5
SRR17806437			SRX13968471	Agropyron_cristatum	Agropyron cristatum	Parkway PI 415799	Illumina	SRA		10.1007/s00122-018-3148-9	chrom 1
SRR18685846			SRX14786957	SRR18685846	Alloteropsis angusta		Illumina	SRA		10.1111/nph.19272
SRR7529015			SRX4397328	Alloteropsis_cimicina	Alloteropsis cimicina		Illumina	SRA		10.1111/ele.12484
SRR4051979			SRX2041540	Alloteropsis_cimicina	Alloteropsis cimicina	RCH20	Illumina	SRA		10.1111/ele.12484
SRR17037945			SRX13227832	SRR17037945	Amblyopyrum muticum	21300012	Illumina	SRA		10.1111/pbi.12606
SRR6056491			SRX3203310	SRR6056491	Avena brevis		Illumina	SRA		10.1186/s12870-019-1769-z
SRR9933141			SRX6682505	Avena_agadiriana	Avena agadiriana	PI 65787	other_shortread	SRA		10.1186/s12915-019-0712-y
SRR9933173			SRX6682473	Avena_agadiriana	Avena agadiriana	PI 65789	other_shortread	SRA		10.1186/s12915-019-0712-y
SRR9933185			SRX6682461	Avena_agadiriana	Avena agadiriana	PI 65788	other_shortread	SRA		10.1186/s12915-019-0712-y
SRR9933127			SRX6682519	Avena_canariensis	Avena canariensis	CN 25449	Illumina	SRA		10.1186/s12915-019-0712-y
SRR9933142			SRX6682504	Avena_canariensis	Avena canariensis	CN 23029	Illumina	SRA		10.1186/s12915-019-0712-y
SRR9933144			SRX6682502	Avena_canariensis	Avena canariensis	CN 23032	Illumina	SRA		10.1186/s12915-019-0712-y
SRR9933174			SRX6682472	Avena_clauda	Avena clauda	CN 24040	Illumina	SRA		10.1186/s12915-019-0712-y
SRR9933177			SRX6682469	Avena_clauda	Avena clauda	CN 19238	Illumina	SRA		10.1186/s12915-019-0712-y
SRR9933139			SRX6682507	Avena_damascena	Avena damascena	CN 19457	Illumina	SRA		10.1186/s12915-019-0712-y
SRR9933140			SRX6682506	Avena_damascena	Avena damascena	PI 657458	Illumina	SRA		10.1186/s12915-019-0712-y
SRR9933145			SRX6682501	Avena_damascena	Avena damascena	PI 657472	Illumina	SRA		10.1186/s12915-019-0712-y
SRR9933186			SRX6682460	Avena_damascena	Avena damascena	PI 657471	Illumina	SRA		10.1186/s12915-019-0712-y
SRR9933189			SRX6682457	Avena_damascena	Avena damascena	CN 19459	Illumina	SRA		10.1186/s12915-019-0712-y
SRR9933149			SRX6682497	Avena_hirtula	Avena hirtula	CN 21478	Illumina	SRA		10.1186/s12915-019-0712-y
SRR9933150			SRX6682496	Avena_hirtula	Avena hirtula	CN 21653	Illumina	SRA		10.1186/s12915-019-0712-y
SRR9933151			SRX6682495	Avena_hirtula	Avena hirtula	CN 19731	Illumina	SRA		10.1186/s12915-019-0712-y
SRR9933152			SRX6682494	Avena_hirtula	Avena hirtula	CN 19530	Illumina	SRA		10.1186/s12915-019-0712-y
SRR9933155			SRX6682491	Avena_hirtula	Avena hirtula	CN 22965	Illumina	SRA		10.1186/s12915-019-0712-y
SRR9933146			SRX6682500	Avena_lusitanica	Avena lusitanica	CN 25843	Illumina	SRA		10.1186/s12915-019-0712-y
SRR9933153			SRX6682493	Avena_lusitanica	Avena lusitanica	CN 25777	Illumina	SRA		10.1186/s12915-019-0712-y
SRR9933154			SRX6682492	Avena_lusitanica	Avena lusitanica	CN 25807	Illumina	SRA		10.1186/s12915-019-0712-y
SRR9933156			SRX6682490	Avena_lusitanica	Avena lusitanica	CN 25414	Illumina	SRA		10.1186/s12915-019-0712-y
SRR14914973			SRX11229379	SRR14914973	Avena ventricosa	CN 21405	Illumina	SRA		Unknown
SRR9933123			SRX6682523	Avena_wiestii	Avena wiestii	Clav 1994	Illumina	SRA		10.1186/s12915-019-0712-y
SRR9933124			SRX6682522	Avena_wiestii	Avena wiestii	CN 19348	Illumina	SRA		10.1186/s12915-019-0712-y
SRR9933125			SRX6682521	Avena_wiestii	Avena wiestii	CN 24352	Illumina	SRA		10.1186/s12915-019-0712-y
SRR9933147			SRX6682499	Avena_wiestii	Avena wiestii	CN 19342	Illumina	SRA		10.1186/s12915-019-0712-y
SRR6958059			SRX3901016	Chimonobambusa_convoluta	Chimonobambusa convoluta		Illumina	SRA		10.3329/bjb.v50i1.52673
SRR6958060			SRX3901015	Chimonobambusa_convoluta	Chimonobambusa convoluta		Illumina	SRA		10.3329/bjb.v50i1.52673
SRR8208363			SRX5027551	SRR8208363	Cleistogenes squarrosa		Illumina	SRA		Unknown
SRR17970575			SRX14126892	Cynodon_dactylon	Cynodon dactylon		Illumina	SRA		10.1111/tpj.16729
SRR17970586			SRX14126881	Cynodon_dactylon	Cynodon dactylon		Illumina	SRA		10.1111/tpj.16729
SRR17970587			SRX14126880	Cynodon_dactylon	Cynodon dactylon		Illumina	SRA		10.1111/tpj.16729
SRR1158316			SRX465632	SRR1158316	Deschampsia antarctica		Illumina	SRA		10.1371/journal.pone.0092501
SRR15050624			SRX11361047	Dinebra_chinensis	Dinebra chinensis	LC16005	Illumina	SRA		10.1016/j.molp.2022.05.001
SRR8208366			SRX5027548	SRR8208366	Leymus chinensis		Illumina	SRA		Unknown
SRR12558616			SRX9047118	Lolium_arundinaceum	Lolium arundinaceum		Illumina	SRA		Talamantes et al., in preparation
SRR12558617			SRX9047117	Lolium_arundinaceum	Lolium arundinaceum		Illumina	SRA		Talamantes et al., in preparation
SRR12558618			SRX9047116	Lolium_arundinaceum	Lolium arundinaceum		Illumina	SRA		Talamantes et al., in preparation
SRR12558619			SRX9047115	Lolium_arundinaceum	Lolium arundinaceum		Illumina	SRA		Talamantes et al., in preparation
SRR12558620			SRX9047114	Lolium_arundinaceum	Lolium arundinaceum		Illumina	SRA		Talamantes et al., in preparation
SRR12558621			SRX9047113	Lolium_arundinaceum	Lolium arundinaceum		Illumina	SRA		Talamantes et al., in preparation
SRR12558622			SRX9047112	Lolium_arundinaceum	Lolium arundinaceum		Illumina	SRA		Talamantes et al., in preparation
SRR12558623			SRX9047111	Lolium_arundinaceum	Lolium arundinaceum		Illumina	SRA		Talamantes et al., in preparation
SRR12558624			SRX9047110	Lolium_arundinaceum	Lolium arundinaceum		Illumina	SRA		Talamantes et al., in preparation
SRR12558625			SRX9047109	Lolium_arundinaceum	Lolium arundinaceum		Illumina	SRA		Talamantes et al., in preparation
SRR12558626			SRX9047108	Lolium_arundinaceum	Lolium arundinaceum		Illumina	SRA		Talamantes et al., in preparation
SRR12558627			SRX9047107	Lolium_arundinaceum	Lolium arundinaceum		Illumina	SRA		Talamantes et al., in preparation
SRR12558628			SRX9047106	Lolium_arundinaceum	Lolium arundinaceum		Illumina	SRA		Talamantes et al., in preparation
SRR12558629			SRX9047105	Lolium_arundinaceum	Lolium arundinaceum		Illumina	SRA		Talamantes et al., in preparation
SRR12558630			SRX9047104	Lolium_arundinaceum	Lolium arundinaceum		Illumina	SRA		Talamantes et al., in preparation
SRR12558631			SRX9047103	Lolium_arundinaceum	Lolium arundinaceum		Illumina	SRA		Talamantes et al., in preparation
SRR12558632			SRX9047102	Lolium_arundinaceum	Lolium arundinaceum		Illumina	SRA		Talamantes et al., in preparation
SRR12702019			SRX9181465	Oryza_grandiglumis	Oryza grandiglumis		Illumina	SRA		10.1186/s12864-016-2734-y
SRR12702020			SRX9181464	Oryza_grandiglumis	Oryza grandiglumis		Illumina	SRA		10.1186/s12864-016-2734-y
SRR12702021			SRX9181463	Oryza_grandiglumis	Oryza grandiglumis		Illumina	SRA		10.1186/s12864-016-2734-y
SRR12702016			SRX9181468	Oryza_latifolia	Oryza latifolia		Illumina	SRA		10.1186/s12864-016-2734-y
SRR12702017			SRX9181467	Oryza_latifolia	Oryza latifolia		Illumina	SRA		10.1186/s12864-016-2734-y
SRR12702018			SRX9181466	Oryza_latifolia	Oryza latifolia		Illumina	SRA		10.1186/s12864-016-2734-y
SRR11593159			SRX8159996	Oryza_latifolia	Oryza latifolia	IRGC100161	Illumina	SRA		10.1016/j.cell.2021.01.013
SRR12702013			SRX9181471	Oryza_longiglumis	Oryza longiglumis		Illumina	SRA		10.1186/s12864-016-2734-y
SRR12702015			SRX9181469	Oryza_longiglumis	Oryza longiglumis		Illumina	SRA		10.1186/s12864-016-2734-y
SRR12702008			SRX9181476	Oryza_malampuzhaensis	Oryza malampuzhaensis		Illumina	SRA		10.1186/s12864-016-2734-y
SRR12702009			SRX9181475	Oryza_malampuzhaensis	Oryza malampuzhaensis		Illumina	SRA		10.1186/s12864-016-2734-y
SRR12702010			SRX9181474	Oryza_malampuzhaensis	Oryza malampuzhaensis		Illumina	SRA		10.1186/s12864-016-2734-y
SRR19025797			SRX15097577	Oryza_rhizomatis	Oryza rhizomatis		Illumina	SRA		10.3389/fpls.2022.921937
SRR19025798			SRX15097576	Oryza_rhizomatis	Oryza rhizomatis		Illumina	SRA		10.3389/fpls.2022.921937
SRR12701997			SRX9181487	Oryza_rhizomatis	Oryza rhizomatis		Illumina	SRA		10.1186/s12864-016-2734-y
SRR12701998			SRX9181486	Oryza_rhizomatis	Oryza rhizomatis		Illumina	SRA		10.1186/s12864-016-2734-y
SRR12701999			SRX9181485	Oryza_rhizomatis	Oryza rhizomatis		Illumina	SRA		10.1186/s12864-016-2734-y
SRR17574371			SRX13743578	Phragmites_karka	Phragmites karka		Illumina	SRA		Unknown
SRR17574372			SRX13743577	Phragmites_karka	Phragmites karka		Illumina	SRA		Unknown
SRR18367044			SRX14501502	Phyllostachys_bambusoides	Phyllostachys bambusoides	Holochrysa	Illumina	SRA		10.3389/fpls.2022.935751
SRR18367064			SRX14501482	Phyllostachys_bambusoides	Phyllostachys bambusoides		Illumina	SRA		10.3389/fpls.2022.935751
SRR18367065			SRX14501481	Phyllostachys_bambusoides	Phyllostachys bambusoides	Castillonis	Illumina	SRA		10.3389/fpls.2022.935751
SRR18367042			SRX14501504	SRR18367042	Phyllostachys dulcis		Illumina	SRA		10.3389/fpls.2022.935751
SRR15826808			SRX12118770	Phyllostachys_heteroclada	Phyllostachys heteroclada		Illumina	SRA		Unknown
SRR12117915			SRX8639649	Phyllostachys_heteroclada	Phyllostachys heteroclada		Illumina	SRA		10.3390/f11121331
SRR12113912			SRX8636415	SRR12113912	Phyllostachys nidularia		Illumina	SRA		10.3390/f11121331
SRR18367041			SRX14501505	Phyllostachys_nigra	Phyllostachys nigra	Henonis	Illumina	SRA		10.3389/fpls.2022.935751
SRR18367043			SRX14501503	Phyllostachys_nigra	Phyllostachys nigra	Boryana	Illumina	SRA		10.3389/fpls.2022.935751
SRR18367053			SRX14501493	SRR18367053	Phyllostachys viridiglaucescens		Illumina	SRA		10.3389/fpls.2022.935751
SRR20072574			SRX16110601	SRR20072574	Saccharum fulvum		Illumina	SRA		10.1016/j.xplc.2023.100562
SRR12113330			SRX8635836	SRR12113330	Schizostachyum dumetorum		Illumina	SRA		10.3390/f11121331
SRR13484478			SRX9897111	Sorghum_brachypodum	Sorghum brachypodum	302670	Illumina	SRA		10.1002/tpg2.20123
SRR13484479			SRX9897110	Sorghum_brachypodum	Sorghum brachypodum	326073	Illumina	SRA		10.1002/tpg2.20123
ERR6351826			ERX5983401	Sorghum_halepense	Sorghum halepense	US	Illumina	SRA		10.3389/fpls.2021.729734
ERR6351825			ERX5983400	Sorghum_halepense	Sorghum halepense	TT	Illumina	SRA		10.3389/fpls.2021.729734
SRR12142313			SRX8663387	Sorghum_halepense	Sorghum halepense		Illumina	SRA		Unknown
SRR12142314			SRX8663386	Sorghum_halepense	Sorghum halepense		Illumina	SRA		Unknown
SRR12142315			SRX8663385	Sorghum_halepense	Sorghum halepense		Illumina	SRA		Unknown
SRR486216			SRX142088	Sorghum_halepense	Sorghum halepense		Illumina	SRA		10.3389/fgene.2020.00317
SRR13484476			SRX9897113	Sorghum_leiocladum	Sorghum leiocladum	326072	Illumina	SRA		10.1002/tpg2.20123
SRR13484490			SRX9897099	Sorghum_leiocladum	Sorghum leiocladum	326061	Illumina	SRA		10.1002/tpg2.20123
SRR13484482			SRX9897107	Sorghum_purpureosericeum	Sorghum purpureosericeum	326068	Illumina	SRA		10.1002/tpg2.20123
SRR13484485			SRX9897104	Sorghum_purpureosericeum	Sorghum purpureosericeum	326075	Illumina	SRA		10.1002/tpg2.20123
SRR13484486			SRX9897103	Sorghum_purpureosericeum	Sorghum purpureosericeum	326071	Illumina	SRA		10.1002/tpg2.20123
SRR22684613			SRX18646747	Tripidium_ravennae	Tripidium ravennae		Illumina	SRA		10.1186/s12864-021-07641-y
SRR22684614			SRX18646746	Tripidium_ravennae	Tripidium ravennae		Illumina	SRA		10.1186/s12864-021-07641-y
SRR12640301			SRX9122338	Triticum_petropavlovskyi	Triticum petropavlovskyi	TW044	Illumina	SRA		10.1038/s41588-020-00722-w
SRR12640302			SRX9122337	Triticum_petropavlovskyi	Triticum petropavlovskyi	TW043	Illumina	SRA		10.1038/s41588-020-00722-w
SRR12640303			SRX9122336	Triticum_petropavlovskyi	Triticum petropavlovskyi	TW041	Illumina	SRA		10.1038/s41588-020-00722-w
SRR12640304			SRX9122335	Triticum_petropavlovskyi	Triticum petropavlovskyi	TW040	Illumina	SRA		10.1038/s41588-020-00722-w
SRR13484808			SRX9897426	SRR13484808	Triticum timopheevii	PI 94760	Illumina	SRA		10.1038/s41597-024-03260-w
SRR16327312			SRX12605117	Urochloa_brizantha	Urochloa brizantha	26745	Illumina	SRA		10.1093/aob/mcae022
SRR16327315			SRX12605114	Urochloa_brizantha	Urochloa brizantha	26032	Illumina	SRA		10.1093/aob/mcae022
SRR16327316			SRX12605113	Urochloa_brizantha	Urochloa brizantha	16292	Illumina	SRA		10.1093/aob/mcae022
SRR16327317			SRX12605112	Urochloa_brizantha	Urochloa brizantha	16290	Illumina	SRA		10.1093/aob/mcae022
SRR23951516			SRX19760326	SRR23951516	Zoysia macrostachya		Nanopore	SRA		Unknown
SRR15096507			SRX11406357	SRR15096507	Avena barbata	CN 65538	other_shortread	SRA		10.1038/s41588-022-01127-7
SRR23019076			SRX18974896	SRR23019076	Avena byzantina	Koch	other_shortread	SRA		10.1093/gigascience/giad061
SRR23019254			SRX18974718	SRR23019254	Avena fatua		other_shortread	SRA		10.1093/gigascience/giad061
SRR14867315			SRX11184898	SRR14867315	Avena maroccana	CN 57945	other_shortread	SRA		10.1038/s41588-022-01127-7
SRR14924115			SRX11237334	SRR14924115	Avena murphyi	CN 21989	other_shortread	SRA		10.1038/s41588-022-01127-7
SRR23019086			SRX18974886	SRR23019086	Avena nuda		other_shortread	SRA		10.1093/gigascience/giad061
SRR23019235			SRX18974737	SRR23019235	Avena occidentalis		other_shortread	SRA		10.1093/gigascience/giad061
SRR23019232			SRX18974740	SRR23019232	Avena sterilis		other_shortread	SRA		10.1093/gigascience/giad061
SRR13627099			SRX10020148	SRR13627099	Bambusa albolineata		other_shortread	SRA		10.1080/23802359.2021.1967798
SRR18907695			SRX14985687	SRR18907695	Bambusa grandis		other_shortread	SRA		10.2306/scienceasia1513-1874.2024.083
SRR7121923			SRX4043472	SRR7121923	Cenchrus qianningensis		other_shortread	SRA		10.1093/gigascience/giz007
SRR7121595			SRX4043144	SRR7121595	Chloris barbata		other_shortread	SRA		10.1093/gigascience/giz007
SRR7121569			SRX4043118	SRR7121569	Neyraudia reynaudiana		other_shortread	SRA		10.1093/gigascience/giz007
SRR7121975			SRX4043524	SRR7121975	Saccharum longisetosum		other_shortread	SRA		10.1093/gigascience/giz007
SRR15440587			SRX11740024	SRR15440587	Secale sylvestre		other_shortread	SRA		10.1016/j.molp.2021.12.015

## Sheet: RepresentativeAssemblies
These are the 34 assemblies that we used to generate consensus orthogroup sequences. We selected these assemblies based on broad taxonomic representation and assembly quality.
assemblyID	species
ISU_Sangustifolia_v1	Streptochaeta angustifolia
Brachypodium_distachyon_v3.0	Brachypodium distachyon
P.vaginatum_v3.1	Paspalum vaginatum
lpPhrAust1.1	Phragmites australis
Aet_v5.0	Aegilops tauschii
lpBroSter1.1	Bromus sterilis
TSU_Scap_1	Stipa capillata
ASM711570v1	Dactylis glomerata
Oat_OT3098_v2	Avena sativa
Pp-Kellogg1297-DRAFT-PanAnd-1.0	Poa pratensis
Alomy_genome_v1	Alopecurus myosuroides
Puccinellia_tenuiflora_refer_1.0	Puccinellia tenuiflora
mabamboo_1.0	Dendrocalamus latiflorus
KIB_Pedu_3	Phyllostachys edulis
KIB_Mbac_1	Melocanna baccifera
KIB_Ogla_1	Otatea glauca
KIB_Gang_2	Guadua angustifolia
KIB_Aluo_1	Ampelocalamus luodianensis
KIB_Rgui_2	Raddia guianensis
ASM1927943v1	Zizania palustris
ASM1935983v1	Pharus latifolius
Av-Kellogg1287_8-REFERENCE-PanAnd-1.0	Anatherum virginicum
Sorghum_bicolor_NCBIv3	Sorghum bicolor
Rt-Layton_Zhong169-DRAFT-PanAnd-1.0	Rottboellia tuberculosa
Zm-B73-REFERENCE-NAM-5.0	Zea mays
Setaria_italica_v2.0	Setaria italica
Embrapa_Uruz_1.0	Urochloa ruziziensis
P.virgatum_v5	Panicum virgatum
ASEM_AUS1_V1.0	Alloteropsis semialata
DiExil	Digitaria exilis
Eleusine_coracana_v1.0	Eleusine coracana
ASM160227v1	Zoysia japonica
Salk_teff_dabbi_3.0	Eragrostis tef
IRGSP-1.0	Oryza sativa
