# Supplementary material for: Widespread turnover of a conserved cis-regulatory code across 589 grass species
Source: Mol Biol Evol. 2025 Dec 10;43(1):msaf324. doi: 10.1093/molbev/msaf324 (PMC12819352; doi:10.1093/molbev/msaf324)
Supplement: msaf324_Supplementary_Data [file msaf324_supplementary_data.zip › TableS3_GO_bySharedOccupancy.xlsx]

## Sheet: GO_TopQuartileSharedOccupancy
This sheet contains the enriched GO terms for the set of orthogroups in the top quartile of shared motif occupany, calculated as the mean value relative to maize across species
Term	Annotated	Significant	Expected	pval	neglog10Fisher	enrichment
nucleus	2838	832	733.39	4.1e-08	7.38722	1.13446
ATP binding	1372	420	357.45	2.2e-05	4.65758	1.17499
regulation of DNA-templated transcription	1136	360	295.78	2.3e-05	4.63827	1.21712
protein binding	2022	633	526.8	2.4e-05	4.61979	1.20159
DNA-binding transcription factor activity	624	206	162.57	7.2e-05	4.14267	1.26715
DNA binding	1357	418	353.54	0.00011	3.95861	1.18233
flower development	207	64	53.9	0.00017	3.76955	1.18738
calmodulin binding	97	41	25.27	0.00035	3.45593	1.62248
protein phosphorylation	709	222	184.6	0.00068	3.16749	1.2026
sequence-specific DNA binding	457	145	119.06	0.00102	2.9914	1.21787
potassium ion binding	5	5	1.3	0.0012	2.92082	3.84615
pyruvate kinase activity	5	5	1.3	0.0012	2.92082	3.84615
positive regulation of response to stimulus	106	40	27.6	0.00132	2.87943	1.44928
UDP-xylosyltransferase activity	7	6	1.82	0.00169	2.77211	3.2967
phosphorelay signal transduction system	89	31	23.17	0.00172	2.76447	1.33794
potassium ion homeostasis	9	7	2.34	0.00173	2.76195	2.99145
protein histidine kinase binding	9	7	2.34	0.00174	2.75945	2.99145
negative regulation of abscisic acid-activated signaling pathway	23	13	5.99	0.00184	2.73518	2.17028
metal ion binding	1804	488	470	0.00184	2.73518	1.0383
ATP hydrolysis activity	71	30	18.5	0.00211	2.67572	1.62162
regulation of circadian rhythm	16	10	4.17	0.00228	2.64207	2.39808
small GTPase binding	21	12	5.47	0.00245	2.61083	2.19378
microtubule	134	51	34.63	0.0025	2.60206	1.47271
signal transduction	785	260	204.39	0.00258	2.58838	1.27208
chromatin	88	29	22.74	0.0026	2.58503	1.27529
peptidyl-tyrosine modification	122	43	31.76	0.00353	2.45223	1.3539
actin filament organization	48	24	12.5	0.00358	2.44612	1.92
ABC-type transporter activity	50	22	13.03	0.00442	2.35458	1.68841
response to salt	10	7	2.6	0.00448	2.34872	2.69231
cellular heat acclimation	8	6	2.08	0.00525	2.27984	2.88462
cell tip	6	5	1.55	0.0054	2.26761	3.22581
GTPase activator activity	42	19	10.94	0.0055	2.25964	1.73675
protein import	15	9	3.91	0.00559	2.25259	2.30179
actin filament binding	28	14	7.29	0.00559	2.25259	1.92044
regulation of gibberellic acid mediated signaling pathway	6	5	1.56	0.00561	2.25104	3.20513
protein kinase activity	682	212	177.68	0.00574	2.24109	1.19316
protein dephosphorylation	156	50	40.62	0.00653	2.18509	1.23092
transcription regulatory region nucleic acid binding	312	98	81.29	0.00669	2.17457	1.20556
protein dimerization activity	266	83	69.3	0.0071	2.14874	1.19769
protein localization to nucleus	36	14	9.37	0.00733	2.1349	1.49413
regulation of cell shape	13	8	3.38	0.00733	2.1349	2.36686
cell differentiation	253	84	65.87	0.0081	2.09151	1.27524
phosphatidylinositol phosphate biosynthetic process	29	14	7.55	0.00819	2.08672	1.8543
microtubule cytoskeleton organization	102	39	26.56	0.0098	2.00877	1.46837
DNA biosynthetic process	52	20	13.54	0.01173	1.9307	1.4771
microtubule binding	111	41	28.92	0.01185	1.92628	1.4177
microtubule severing	9	6	2.34	0.01229	1.91045	2.5641
abaxial cell fate specification	9	6	2.34	0.01229	1.91045	2.5641
establishment or maintenance of cell polarity	9	6	2.34	0.01229	1.91045	2.5641
minor groove of adenine-thymine-rich DNA binding	14	8	3.65	0.0133	1.87615	2.19178
xylan biosynthetic process	29	15	7.55	0.01346	1.87095	1.98675
endomembrane system	1254	334	324.06	0.0142	1.84771	1.03067
clathrin binding	31	15	8.08	0.01482	1.82915	1.85644
cytoplasm	5033	1290	1300.62	0.015	1.82391	0.991835
cytoskeletal motor activity	37	16	9.64	0.01536	1.81361	1.65975
vesicle transport along actin filament	7	5	1.82	0.0154	1.81248	2.74725
serine family amino acid catabolic process	7	5	1.82	0.0154	1.81248	2.74725
DNA strand elongation involved in DNA replication	7	5	1.82	0.0154	1.81248	2.74725
response to gibberellin	53	23	13.8	0.01553	1.80883	1.66667
carboxylic acid binding	56	14	14.59	0.01556	1.80799	0.959561
cell cortex	57	23	14.73	0.0169	1.77211	1.56144
response to other organism	348	97	90.61	0.01753	1.75622	1.07052
beta-glucan biosynthetic process	37	15	9.63	0.01756	1.75548	1.55763
deoxyribonucleotide metabolic process	8	6	2.08	0.01759	1.75473	2.88462
vesicle	414	108	106.98	0.0176	1.75449	1.00953
histone methyltransferase activity	19	10	4.95	0.01761	1.75424	2.0202
copper ion homeostasis	10	5	2.6	0.01763	1.75375	1.92308
immune response-regulating signaling pathway	10	4	2.6	0.01765	1.75326	1.53846
biological process involved in symbiotic interaction	34	9	8.85	0.01768	1.75252	1.01695
potassium channel activity	11	4	2.87	0.01769	1.75227	1.39373
actin filament	5	4	1.29	0.0177	1.75203	3.10078
Casparian strip	5	4	1.29	0.0177	1.75203	3.10078
myosin complex	5	4	1.29	0.0177	1.75203	3.10078
microtubule end	5	4	1.29	0.0177	1.75203	3.10078
cortical microtubule organization	12	7	3.12	0.01782	1.74909	2.24359
deadenylation-dependent decapping of nuclear-transcribed mRNA	5	4	1.3	0.01816	1.74088	3.07692
phosphorelay response regulator activity	5	4	1.3	0.01821	1.73969	3.07692
1-phosphatidylinositol-3-phosphate 5-kinase activity	5	4	1.3	0.01821	1.73969	3.07692
1-phosphatidylinositol 4-kinase activity	5	4	1.3	0.01821	1.73969	3.07692
protein serine/threonine phosphatase activity	20	10	5.21	0.01846	1.73377	1.91939
establishment of protein localization to organelle	195	38	50.77	0.01857	1.73119	0.748474
catalytic activity	acting on a protein	1792	523	466.88	0.0192	1.7167	1.1202
transcription corepressor activity	23	11	5.99	0.02009	1.69702	1.83639
hormone-mediated signaling pathway	365	124	95.03	0.02047	1.68888	1.30485
kinesin complex	15	8	3.88	0.021	1.67778	2.06186
magnesium ion binding	69	26	17.98	0.02198	1.65797	1.44605
cortical cytoskeleton organization	22	13	5.73	0.02381	1.62324	2.26876
positive gravitropism	10	6	2.6	0.02401	1.61961	2.30769
protein localization to membrane	88	21	22.91	0.02429	1.61457	0.91663
pollen tube	21	10	5.43	0.0257	1.59007	1.84162
transferase complex	365	98	94.32	0.027	1.56864	1.03902
starch biosynthetic process	29	12	7.55	0.02706	1.56767	1.5894
cysteine-type deubiquitinase activity	42	17	10.94	0.02883	1.54016	1.55393
cortical microtubule	13	7	3.36	0.0289	1.5391	2.08333
photosystem II assembly	13	7	3.38	0.03006	1.52201	2.07101
activation of GTPase activity	13	7	3.38	0.03006	1.52201	2.07101
cellulose catabolic process	13	7	3.38	0.03006	1.52201	2.07101
NADH dehydrogenase (ubiquinone) activity	13	7	3.39	0.03017	1.52042	2.0649
cellulase activity	13	7	3.39	0.03017	1.52042	2.0649
glycogen biosynthetic process	8	5	2.08	0.03232	1.49053	2.40385
cellulose microfibril organization	8	5	2.08	0.03232	1.49053	2.40385
MAP kinase activity	8	5	2.08	0.03241	1.48932	2.40385
mitochondrial transport	41	9	10.67	0.03259	1.48692	0.843486
nuclear envelope	54	22	13.95	0.0348	1.45842	1.57706
photosystem II	41	14	10.6	0.0366	1.43652	1.32075
positive regulation of response to salt stress	22	10	5.73	0.03829	1.41691	1.7452
integral component of peroxisomal membrane	11	6	2.84	0.04	1.39794	2.11268
negative regulation of response to stimulus	106	40	27.6	0.04058	1.39169	1.44928
autophagy	39	13	10.15	0.04138	1.38321	1.28079
organophosphate catabolic process	37	16	9.63	0.04302	1.36633	1.66147
tetrahydrofolate metabolic process	14	8	3.65	0.04315	1.36502	2.19178
import into nucleus	29	10	7.55	0.04328	1.36371	1.3245
folic acid metabolic process	6	4	1.56	0.04328	1.36371	2.5641
electron transport coupled proton transport	6	4	1.56	0.04328	1.36371	2.5641
phosphatidylglycerol biosynthetic process	6	4	1.56	0.04328	1.36371	2.5641
regulation of histone H3-K9 methylation	6	4	1.56	0.04328	1.36371	2.5641
negative regulation of ethylene-activated signaling pathway	6	4	1.56	0.04328	1.36371	2.5641
NADH oxidation	6	4	1.56	0.04328	1.36371	2.5641
positive regulation of long-day photoperiodism	flowering	6	4	1.56	0.04328	1.36371	2.5641
S-adenosylmethionine metabolic process	6	4	1.56	0.04328	1.36371	2.5641
NADP metabolic process	22	8	5.73	0.04329	1.36361	1.39616
nuclear export signal receptor activity	6	4	1.56	0.04338	1.36271	2.5641
glucose-1-phosphate adenylyltransferase activity	6	4	1.56	0.04338	1.36271	2.5641
positive regulation of DNA-templated transcription	195	59	50.77	0.04447	1.35193	1.1621
anchored component of membrane	91	23	23.52	0.0455	1.34199	0.977891
calmodulin-dependent protein kinase activity	21	11	5.47	0.04683	1.32948	2.01097

## Sheet: GO_BottomQuartileSharedOccupanc
This sheet contains the enriched GO terms for the set of orthogroups in the bottom quartile of shared motif occupany, calculated as the mean value relative to maize across species
Term	Annotated	Significant	Expected	pval	neglog10Fisher	enrichment
ADP binding	64	39	15.92	9.3e-10	9.03152	2.44975
endonuclease activity	180	63	44.78	0.00016	3.79588	1.40688
RNA modification	223	82	54.57	0.00025	3.60206	1.50266
plant-type cell wall	72	30	17.8	0.00036	3.4437	1.68539
defense response	541	167	132.38	0.00057	3.24413	1.26152
heme binding	211	73	52.49	0.00089	3.05061	1.39074
iron ion binding	171	62	42.54	0.00091	3.04096	1.45745
extracellular region	365	113	90.25	0.00144	2.84164	1.25208
oxidoreductase activity	1119	347	278.38	0.00233	2.63264	1.2465
exonucleolytic trimming to generate mature 3'-end of 5.8S rRNA from tricistronic rRNA transcript (SS...	12	8	2.94	0.00238	2.62342	2.72109
transcription by RNA polymerase II	319	67	78.06	0.00251	2.60033	0.858314
monooxygenase activity	171	67	42.54	0.00266	2.57512	1.57499
transmembrane transport	737	205	180.34	0.00304	2.51713	1.13674
transition metal ion binding	673	197	167.43	0.00383	2.4168	1.17661
transcription factor TFIIIC complex	8	6	1.98	0.00397	2.40121	3.0303
acyltransferase activity; transferring groups other than amino-acyl groups	243	68	60.45	0.00398	2.40012	1.1249
transcription initiation at RNA polymerase III promoter	6	5	1.47	0.00418	2.37882	3.40136
siderophore biosynthetic process	6	5	1.47	0.00418	2.37882	3.40136
galactose catabolic process via UDP-galactose	6	5	1.47	0.00418	2.37882	3.40136
Smc5-Smc6 complex	6	5	1.48	0.00439	2.35754	3.37838
defense response to other organism	290	82	70.96	0.00446	2.35067	1.15558
oxidoreductase activity; acting on paired donors; with incorporation or reduction of molecular oxyge…	192	70	47.76	0.00455	2.34199	1.46566
nuclear polyadenylation-dependent rRNA catabolic process	13	8	3.18	0.00487	2.31247	2.51572
nuclear polyadenylation-dependent tRNA catabolic process	13	8	3.18	0.00487	2.31247	2.51572
integral component of membrane	5684	1461	1405.45	0.00539	2.26841	1.03952
aldehyde oxygenase (deformylating) activity	13	8	3.23	0.00544	2.2644	2.47678
octadecanal decarbonylase activity	13	8	3.23	0.00544	2.2644	2.47678
symporter activity	80	30	19.9	0.00608	2.2161	1.50754
primary alcohol metabolic process	21	10	5.14	0.00662	2.17914	1.94553
response to oxidative stress	193	57	47.23	0.0077	2.11351	1.20686
anchored component of plasma membrane	77	29	19.04	0.00779	2.10846	1.52311
glutathione transferase activity	33	15	8.21	0.00794	2.10018	1.82704
plastid transcription	9	6	2.2	0.0089	2.05061	2.72727
phototropism	9	6	2.2	0.0089	2.05061	2.72727
L-ascorbic acid binding	25	12	6.22	0.01021	1.99097	1.92926
lipid oxidation	33	13	8.07	0.01162	1.93479	1.6109
protein lipoylation	7	5	1.71	0.01167	1.93293	2.92398
programmed cell death involved in cell development	7	5	1.71	0.01167	1.93293	2.92398
response to xenobiotic stimulus	7	5	1.71	0.01167	1.93293	2.92398
mitochondrial respiratory chain complex I assembly	12	7	2.94	0.01257	1.90066	2.38095
aldose 1-epimerase activity	7	5	1.74	0.01257	1.90066	2.87356
C-4 methylsterol oxidase activity	7	5	1.74	0.01257	1.90066	2.87356
structural constituent of cytoskeleton	7	5	1.74	0.01257	1.90066	2.87356
dicarboxylic acid biosynthetic process	21	8	5.14	0.01261	1.89928	1.55642
thylakoid lumen	33	15	8.16	0.01266	1.89757	1.83824
cytoskeleton organization	167	41	40.86	0.0127	1.8962	1.00343
glucosyltransferase activity	76	24	18.91	0.01329	1.87648	1.26917
carbohydrate transport	95	32	23.25	0.01361	1.86614	1.37634
detoxification	163	56	39.88	0.01405	1.85232	1.40421
negative regulation of cell cycle process	39	15	9.54	0.01432	1.84406	1.57233
meiosis II	12	6	2.94	0.01438	1.84224	2.04082
protein quality control for misfolded or incompletely synthesized proteins	13	6	3.18	0.01439	1.84194	1.88679
nuclear polyadenylation-dependent antisense transcript catabolic process	5	4	1.22	0.01439	1.84194	3.27869
histone mRNA catabolic process	5	4	1.22	0.01439	1.84194	3.27869
nuclear polyadenylation-dependent snoRNA catabolic process	5	4	1.22	0.01439	1.84194	3.27869
nuclear polyadenylation-dependent snRNA catabolic process	5	4	1.22	0.01439	1.84194	3.27869
nuclear polyadenylation-dependent CUT catabolic process	5	4	1.22	0.01439	1.84194	3.27869
regulation of secondary cell wall biogenesis	5	4	1.22	0.01439	1.84194	3.27869
tRNA wobble uridine modification	15	8	3.67	0.0151	1.82102	2.17984
CoA hydrolase activity	10	6	2.49	0.0153	1.81531	2.40964
nitrate reductase (NADH) activity	5	4	1.24	0.01531	1.81502	3.22581
aldo-keto reductase (NADP) activity	15	7	3.73	0.01536	1.81361	1.87668
nucleic acid phosphodiester bond hydrolysis	300	95	73.41	0.01558	1.80743	1.2941
calcium ion binding	184	59	45.77	0.01591	1.79833	1.28905
phosphate ion transport	100	34	24.47	0.01664	1.77885	1.38946
D-threo-aldose 1-dehydrogenase activity	15	8	3.73	0.01671	1.77702	2.14477
chloroplast stroma	277	82	68.49	0.01749	1.75721	1.19726
telomere maintenance via telomerase	10	6	2.45	0.01768	1.75252	2.44898
cellular oxidant detoxification	137	46	33.52	0.01818	1.74041	1.37232
methylation	416	117	101.79	0.01919	1.71693	1.14943
sinapyl alcohol dehydrogenase activity	10	6	2.49	0.0192	1.7167	2.40964
nitrogen compound metabolic process	5220	1185	1277.28	0.0211	1.67572	0.927753
manganese ion transmembrane transport	16	8	3.92	0.02383	1.62288	2.04082
microgametogenesis	22	9	5.38	0.02484	1.60485	1.67286
cytidine to uridine editing	8	5	1.96	0.02487	1.60432	2.55102
glutathione metabolic process	44	17	10.77	0.02578	1.58872	1.57846
SAGA complex	8	5	1.98	0.026	1.58503	2.52525
chitin binding	8	5	1.99	0.02668	1.57381	2.51256
mitochondrion	741	202	183.22	0.02683	1.57138	1.1025
hydrogen peroxide catabolic process	61	22	14.93	0.0282	1.54975	1.47354
organic hydroxy compound biosynthetic process	104	29	25.45	0.03093	1.50962	1.13949
cell wall macromolecule catabolic process	11	6	2.69	0.03095	1.50934	2.23048
cysteine biosynthetic process from serine	11	6	2.69	0.03095	1.50934	2.23048
polyadenylation-dependent snoRNA 3'-end processing	11	6	2.69	0.03095	1.50934	2.23048
transcription preinitiation complex assembly	21	7	5.14	0.03105	1.50794	1.36187
protein localization to organelle	224	51	54.81	0.03144	1.50252	0.930487
transmembrane transporter activity	686	190	170.66	0.0334	1.47625	1.11332
methyltransferase activity	371	109	92.3	0.03351	1.47483	1.18093
lipid biosynthetic process	347	88	84.91	0.03419	1.4661	1.03639
microtubule-based process	147	33	35.97	0.0347	1.45967	0.917431
response to arsenic-containing substance	6	4	1.47	0.03482	1.45817	2.72109
response to desiccation	6	4	1.47	0.03482	1.45817	2.72109
protein neddylation	6	4	1.47	0.03482	1.45817	2.72109
regulation of ARF protein signal transduction	6	4	1.47	0.03482	1.45817	2.72109
rRNA transcription	6	4	1.47	0.03482	1.45817	2.72109
metal ion transport	149	46	36.46	0.03526	1.45272	1.26166
GPI anchor biosynthetic process	22	9	5.38	0.03558	1.44879	1.67286
DNA-templated transcription termination	20	9	4.89	0.03582	1.44587	1.84049
cysteine synthase activity	6	4	1.49	0.03691	1.43286	2.68456
monosaccharide transmembrane transporter activity	17	8	4.23	0.03901	1.40882	1.89125
oxidoreductase activity; acting on the CH-CH group of donors; NAD or NADP as acceptor	75	24	18.66	0.03921	1.4066	1.28617
nucleic acid binding	2502	567	622.44	0.04454	1.35125	0.910931
meristem structural organization	27	8	6.61	0.04494	1.34737	1.21029
ion transmembrane transport	306	76	74.87	0.04606	1.33668	1.01509
extrinsic component of organelle membrane	9	5	2.23	0.04675	1.33022	2.24215
lignin biosynthetic process	24	10	5.87	0.04767	1.32175	1.70358
ubiquitin-dependent protein catabolic process via the multivesicular body sorting pathway	18	7	4.4	0.04777	1.32084	1.59091
alpha-L-fucosidase activity	9	5	2.24	0.0479	1.31966	2.23214
calcium-dependent phospholipid binding	9	5	2.24	0.0479	1.31966	2.23214
aromatic compound catabolic process	157	31	38.42	0.0484	1.31515	0.806871
chloroplast inner membrane	27	11	6.68	0.04888	1.31087	1.64671
organelle localization by membrane tethering	40	13	9.79	0.04931	1.30706	1.32789
organelle fusion	51	15	12.48	0.04961	1.30443	1.20192
nucleobase-containing compound kinase activity	36	12	8.96	0.04999	1.30112	1.33929
