# Supplementary material for: Widespread turnover of a conserved cis-regulatory code across 589 grass species
Source: Mol Biol Evol. 2025 Dec 10;43(1):msaf324. doi: 10.1093/molbev/msaf324 (PMC12819352; doi:10.1093/molbev/msaf324)
Supplement: msaf324_Supplementary_Data [file msaf324_supplementary_data.zip › TableS4_GlobalAssociationResults.xlsx]

## Sheet: 500bpWindow
These are the results from the associaton models association global occurrence reates of motifs with environmental variables. This sheet contains results using a 500bp upstream window for motif scanning.
motif	phylo_explained	ePC	coef	log10pval	pval	p.fdr	permulation_pval
C2H2_DOF	0.894083	1	0.00708944	11.0073	9.83265773134207e-12	3.44143020596973e-09	0
DOF_CDF	0.899076	1	0.00296106	8.57054	2.68816072148011e-09	4.7042812625902e-07	0
NAC_C	0.889936	1	0.00502328	6.74389	1.8034927375424e-07	2.10407486046614e-05	0
HDZIP_PLINC_AHL	0.929148	1	0.00418028	5.21154	6.14407162361946e-06	0.000537606	0
BZIP	0.943401	2	0.00132858	4.69946	1.99773505206967e-05	0.00139841	0.002
CPP	0.956095	1	0.00252781	4.40569	3.92923899402329e-05	0.00229206	0.001
SMZ_RAP2_7_TOE2	0.870863	1	-0.000495466	4.03372	9.25297593316972e-05	0.00462649	0
RVE_ARR_GATA	0.935917	2	-0.00150764	3.48413	0.000328	0.0133807
BHLH_CAMTA	0.869815	1	-0.00282339	3.4624	0.000344824	0.0133807
MIKC	0.900689	1	0.00251529	3.41759	0.000382307	0.0133807
HSF_GARP	0.930077	1	0.00232391	3.17213	0.000672778	0.0214066
Tryptophan_cluster	0.908716	1	0.00188186	3.0808	0.000830226	0.0242149
MIKC	0.900689	2	-0.00264857	2.78703	0.00163294	0.0439639
WRKY	0.936878	1	0.000458697	2.59201	0.00255851	0.0639627
SPL_B	0.947537	2	-0.000621975	2.50564	0.00312151	0.068453
NAC_A	0.811884	6	0.000774316	2.50456	0.00312928	0.068453
CPP	0.956095	3	-0.0022129	2.44328	0.00360348	0.0735377
ARF_TCP	0.921206	2	0.00153245	2.42229	0.00378194	0.0735377
SPL_B	0.947537	5	-0.000843546	2.31894	0.004798	0.0883842
WRKY	0.936878	3	-0.000678614	2.19938	0.00631855	0.103422
NAC_B	0.825747	2	0.000542906	2.19434	0.00639229	0.103422
MYB	0.929637	10	0.000435744	2.18703	0.00650083	0.103422
SPL8	0.847528	1	0.000557714	2.155	0.00699843	0.106498
ABI	0.920691	1	-0.000473325	2.12889	0.00743199	0.108383
C2H2_DOF	0.894083	2	-0.00163838	2.0006	0.00998617	0.139806
C2H2_DOF	0.894083	6	-0.000161562	1.92842	0.0117919	0.149854
MIKC	0.900689	5	-0.00213228	1.92318	0.0119348	0.149854
BHLH_CAMTA	0.869815	7	-0.00100401	1.92027	0.0120152	0.149854
NAC_B	0.825747	10	-0.000385528	1.906	0.0124164	0.149854
CPP	0.956095	2	-0.00199962	1.74752	0.0178846	0.206384
MYB88	0.866589	1	-0.000597973	1.73391	0.018454	0.206384
ERF_DREB_B	0.921759	2	0.00400271	1.72424	0.0188694	0.206384
HSF_GARP	0.930077	6	0.000729881	1.68877	0.0204754	0.213905
MYB	0.929637	1	0.00109861	1.67604	0.0210843	0.213905
C2H2_DOF	0.894083	5	-0.00142174	1.66978	0.0213905	0.213905
HDZIP_PLINC_AHL	0.929148	3	-0.00247504	1.65678	0.0220404	0.214281
MIKC	0.900689	10	0.000985805	1.63041	0.0234202	0.215972
SMZ_RAP2_7_TOE2	0.870863	7	-0.000204836	1.62738	0.023584	0.215972
EIL_SBP	0.89496	2	-0.000357149	1.61451	0.0242934	0.215972
DOF_CDF	0.899076	5	-0.000830657	1.60761	0.0246826	0.215972
ARF_RAV	0.865686	10	-0.000408822	1.57173	0.0268082	0.22885
ERF9_AS2	0.929918	2	0.00176335	1.55947	0.0275762	0.229802
BZIP_TGA	0.856751	7	-0.000473513	1.53003	0.02951	0.240198
Tryptophan_cluster	0.908716	4	0.00134915	1.51593	0.0304836	0.242483
SPL15B	0.917371	3	-0.00035825	1.46344	0.0344003	0.257655
EIL_SBP	0.89496	6	0.000413282	1.45545	0.0350392	0.257655
ZAT10_SIZF2	0.853224	3	0.000341739	1.45227	0.0352967	0.257655
SPL_A	0.902154	3	0.000121526	1.45179	0.0353356	0.257655
C2H2_DOF	0.894083	10	0.000572917	1.42218	0.0378289	0.270206
BZIP	0.943401	10	-0.00028876	1.38714	0.0410067	0.287047
ERF_DREB_A	0.916162	2	0.00237155	1.33691	0.0460353	0.315929
EIL_SBP	0.89496	5	-0.000722836	1.32524	0.0472888	0.316794
RVE_ARR_GATA	0.935917	10	0.000625813	1.31901	0.0479717	0.316794
BPC	0.939447	5	-0.000408732	1.28769	0.0515593	0.334181
MYB_TRB	0.936771	7	0.001051	1.27349	0.053273	0.334196
BPC	0.939447	1	-0.000112924	1.26469	0.0543644	0.334196
BPC	0.939447	4	-0.00101591	1.26395	0.0544571	0.334196
ZAT10_SIZF2	0.853224	4	-0.000332477	1.25046	0.0561752	0.334196
MYB88	0.866589	6	-0.000194081	1.24831	0.0564538	0.334196
HSF_GARP	0.930077	2	-0.000819792	1.24107	0.0574018	0.334196
SMZ_RAP2_7_TOE2	0.870863	8	0.000412185	1.23474	0.0582456	0.334196
CPP	0.956095	10	0.000948415	1.20432	0.0624718	0.352663
SPL_A	0.902154	8	-3.12337e-05	1.18216	0.0657409	0.363248
BZIP_TGA	0.856751	4	0.000631435	1.17217	0.067271	0.363248
Tryptophan_cluster	0.908716	3	-0.00126629	1.16752	0.0679957	0.363248
NAC_C	0.889936	10	0.000720077	1.16432	0.0684982	0.363248
BZIP	0.943401	1	-0.0012074	1.14631	0.0713986	0.367815
MYB	0.929637	9	-0.000372968	1.14593	0.0714612	0.367815
RVE_ARR_GATA	0.935917	4	0.00055097	1.13108	0.0739464	0.37509
MIKC	0.900689	8	0.00290123	1.12001	0.0758557	0.379279
SMZ_RAP2_7_TOE2	0.870863	10	-0.000215503	1.10074	0.0792969	0.384208
Tryptophan_cluster	0.908716	6	0.000548457	1.09997	0.0794382	0.384208
NAC_C	0.889936	3	0.00193306	1.09098	0.0810994	0.384208
BZIP	0.943401	4	-0.000276139	1.09027	0.0812324	0.384208
CPP	0.956095	8	0.00165642	1.0792	0.0833298	0.388872
ZAT10_SIZF2	0.853224	10	-0.000242065	1.05966	0.0871649	0.397258
CPP	0.956095	4	0.00100252	1.05391	0.0883262	0.397258
ABI	0.920691	5	0.000304551	1.0529	0.0885317	0.397258
BHLH_CAMTA	0.869815	6	0.000754739	1.04264	0.0906478	0.401604
BZIP_TGA	0.856751	5	0.000778586	1.01773	0.0959994	0.419997
DOF_CDF	0.899076	2	-0.000141483	1.00739	0.0983139	0.424813
MYB_TRB	0.936771	4	-0.00102943	0.988156	0.102765	0.43863
HDZIP_PLINC_AHL	0.929148	4	0.00160123	0.977104	0.105414	0.439794
SPL_B	0.947537	9	-0.000506101	0.97189	0.106687	0.439794
DOF_CDF	0.899076	9	-0.000752644	0.971399	0.106807	0.439794
SPL8	0.847528	5	-0.000193074	0.965224	0.108337	0.440906
NAC_B	0.825747	4	-0.000489449	0.948846	0.112501	0.452588
HDZIP_PLINC_AHL	0.929148	2	-0.00120569	0.938988	0.115083	0.457717
HSF_GARP	0.930077	8	0.00133497	0.928805	0.117814	0.463312
JUB1	0.884685	6	-0.000118576	0.917974	0.120789	0.469734
BZIP_TGA	0.856751	3	-0.000896528	0.90918	0.123259	0.474074
HDZIP_PLINC_AHL	0.929148	6	0.00129924	0.894072	0.127623	0.485522
SPL8	0.847528	2	-4.19709e-05	0.887704	0.129508	0.487395
SPL15B	0.917371	4	0.000141191	0.880852	0.131567	0.489879
ARF_TCP	0.921206	8	-0.00108391	0.866921	0.135856	0.496081
BZIP	0.943401	3	-0.000510199	0.866244	0.136068	0.496081
ERF9_AS2	0.929918	8	-0.00158982	0.861241	0.137644	0.496456
NAC_C	0.889936	6	-0.000254183	0.856961	0.139008	0.496456
BZIP	0.943401	6	0.000143526	0.841126	0.14417	0.509691
CPP	0.956095	5	8.395562240692e-05	0.82589	0.149317	0.513097
RVE_ARR_GATA	0.935917	7	-0.000447352	0.821486	0.150839	0.513097
MYB_TRB	0.936771	5	0.00159693	0.818748	0.151793	0.513097
NAC_B	0.825747	8	0.000308029	0.818519	0.151873	0.513097
BZIP	0.943401	9	0.000541012	0.813199	0.153745	0.513097
MIKC	0.900689	6	-0.00115166	0.812679	0.153929	0.513097
WRKY	0.936878	8	0.000291027	0.80597	0.156326	0.51617
HDZIP_PLINC_AHL	0.929148	8	0.00129677	0.798007	0.159218	0.519263
ARF_TCP	0.921206	10	-0.000609935	0.795257	0.16023	0.519263
LBD13	0.858562	9	0.000199485	0.789494	0.16237	0.521372
NAC_B	0.825747	1	0.000424663	0.775675	0.16762	0.533335
NAC_B	0.825747	9	-0.00030441	0.76076	0.173476	0.546997
ABI	0.920691	10	-0.00034189	0.752713	0.176721	0.552252
BHLH_CAMTA	0.869815	10	-0.000237634	0.742244	0.181032	0.559175
HDZIP_PLINC_AHL	0.929148	10	0.000774137	0.739616	0.182131	0.559175
HSF_GARP	0.930077	10	0.00010562	0.72876	0.186741	0.560451
HDZIP_PLINC_AHL	0.929148	7	-0.000706854	0.728332	0.186925	0.560451
SPL_C	0.940616	9	-0.00041813	0.726922	0.187533	0.560451
HSF_GARP	0.930077	3	-0.000819154	0.723648	0.188952	0.560451
JUB1	0.884685	10	-0.000134434	0.710071	0.194953	0.571307
SPL_A	0.902154	1	0.000225629	0.708017	0.195877	0.571307
SPL15B	0.917371	1	-1.0471e-05	0.695041	0.201818	0.58102
NAC_A	0.811884	5	-0.000241168	0.690365	0.204002	0.58102
ARF_RAV	0.865686	3	0.000112635	0.689972	0.204187	0.58102
ZAT10_SIZF2	0.853224	5	-0.000189182	0.686304	0.205919	0.581223
BZIP_TGA	0.856751	10	-0.000185346	0.675635	0.21104	0.590912
DOF_CDF	0.899076	10	-0.000156907	0.658457	0.219555	0.609075
BPC	0.939447	8	-0.000512176	0.648714	0.224536	0.609075
RVE_ARR_GATA	0.935917	6	-0.00124326	0.648313	0.224743	0.609075
RVE_ARR_GATA	0.935917	8	0.000401679	0.646699	0.22558	0.609075
SPL8	0.847528	6	8.58331604550834e-06	0.644161	0.226903	0.609075
SPL_C	0.940616	5	-0.000251624	0.641584	0.228253	0.609075
ERF_DREB_B	0.921759	10	-0.00135283	0.638824	0.229708	0.609075
DOF_CDF	0.899076	6	-0.000576446	0.621297	0.239168	0.628387
ZAT10_SIZF2	0.853224	6	0.000223628	0.616845	0.241632	0.628387
ABI	0.920691	7	0.000654266	0.615507	0.242378	0.628387
ERF_DREB_B	0.921759	6	-7.59203e-05	0.604912	0.248364	0.633904
ARF_TCP	0.921206	3	0.000280713	0.602439	0.249782	0.633904
ERF_DREB_A	0.916162	6	2.15853779315417e-05	0.602165	0.249939	0.633904
RVE_ARR_GATA	0.935917	1	-0.000303439	0.591371	0.256229	0.645182
ERF_DREB_B	0.921759	1	-0.0119033	0.588155	0.258134	0.645335
SPL_B	0.947537	6	0.000351433	0.58007	0.262984	0.652798
SPL_A	0.902154	2	-0.000125812	0.568765	0.26992	0.660845
HSF_GARP	0.930077	4	0.000117615	0.565906	0.271703	0.660845
ERF9_AS2	0.929918	4	-8.27668e-05	0.565606	0.271891	0.660845
MYB88	0.866589	3	-0.000145142	0.559105	0.275991	0.661686
ERF_DREB_A	0.916162	8	-0.0026524	0.558033	0.276673	0.661686
HSF_GARP	0.930077	9	-0.0005002	0.556099	0.277908	0.661686
ARF_RAV	0.865686	5	0.000242033	0.549017	0.282477	0.66505
LBD13	0.858562	1	-0.000338462	0.545487	0.284782	0.66505
WRKY	0.936878	2	-1.57371e-05	0.542825	0.286534	0.66505
C2H2_DOF	0.894083	8	0.00182948	0.542237	0.286921	0.66505
ZAT10_SIZF2	0.853224	8	-3.28453e-05	0.535927	0.291121	0.666721
Tryptophan_cluster	0.908716	5	0.000948914	0.535432	0.291452	0.666721
EIL_SBP	0.89496	10	0.000183745	0.526641	0.297413	0.669183
WRKY	0.936878	5	0.000131156	0.525024	0.298521	0.669183
LBD13	0.858562	5	-0.000175784	0.524362	0.298977	0.669183
BZIP_TGA	0.856751	1	-0.000373197	0.522624	0.300176	0.669183
MIKC	0.900689	9	-0.000718683	0.509426	0.309438	0.673528
WRKY	0.936878	4	7.19165444790535e-05	0.505996	0.311892	0.673528
ARF_TCP	0.921206	6	4.59093688778023e-05	0.504831	0.312729	0.673528
EIL_SBP	0.89496	1	0.000841072	0.504157	0.313215	0.673528
NAC_A	0.811884	10	-0.000207815	0.502243	0.314599	0.673528
MYB_TRB	0.936771	8	-0.000536749	0.500241	0.316052	0.673528
JUB1	0.884685	7	-8.74352e-05	0.497863	0.317787	0.673528
ARF_TCP	0.921206	9	0.000559754	0.49658	0.318728	0.673528
ERF_DREB_B	0.921759	9	0.00221349	0.490105	0.323515	0.673528
MYB_TRB	0.936771	2	0.000966187	0.488841	0.324458	0.673528
BHLH_CAMTA	0.869815	4	0.000495108	0.487922	0.325145	0.673528
SPL_C	0.940616	10	-0.000142043	0.487826	0.325218	0.673528
NAC_A	0.811884	7	-4.87856e-05	0.4817	0.329838	0.673778
BPC	0.939447	7	0.000472608	0.480952	0.330406	0.673778
BZIP_TGA	0.856751	8	-0.000126534	0.47826	0.33246	0.673778
ERF9_AS2	0.929918	6	-0.000653408	0.477505	0.333039	0.673778
MYB	0.929637	7	0.000159312	0.473439	0.336172	0.674087
ABI	0.920691	8	-8.79882e-05	0.46851	0.340008	0.674087
SPL15B	0.917371	8	6.73232459185999e-05	0.467602	0.34072	0.674087
NAC_B	0.825747	3	-4.89234e-05	0.467299	0.340958	0.674087
NAC_C	0.889936	5	-0.00124829	0.464932	0.342822	0.674087
CPP	0.956095	7	2.56006073155653e-05	0.449728	0.355036	0.694205
MYB88	0.866589	4	-0.000197486	0.445582	0.358441	0.696969
ERF9_AS2	0.929918	9	0.000951535	0.438461	0.364367	0.698259
ERF_DREB_B	0.921759	3	0.00117815	0.437294	0.365347	0.698259
C2H2_DOF	0.894083	3	0.000321773	0.436319	0.366168	0.698259
JUB1	0.884685	9	0.000119797	0.428493	0.372826	0.698259
MYB88	0.866589	2	-2.51426e-05	0.426256	0.374752	0.698259
Tryptophan_cluster	0.908716	10	0.000168636	0.426251	0.374756	0.698259
SPL_A	0.902154	5	-9.20228e-05	0.425899	0.37506	0.698259
JUB1	0.884685	4	0.000181321	0.425894	0.375065	0.698259
ERF_DREB_B	0.921759	8	-0.00289405	0.423149	0.377443	0.698968
ARF_RAV	0.865686	4	-0.000291546	0.417274	0.382583	0.701724
ARF_RAV	0.865686	9	-0.000268993	0.416868	0.382941	0.701724
MYB	0.929637	4	-0.000218797	0.414061	0.385424	0.702596
SPL_C	0.940616	4	-0.000291936	0.405018	0.393534	0.713663
C2H2_DOF	0.894083	9	-0.000477772	0.401454	0.396777	0.713789
SPL_B	0.947537	1	0.000812007	0.398904	0.399113	0.713789
ERF_DREB_A	0.916162	5	6.30862226315677e-05	0.397107	0.400768	0.713789
ABI	0.920691	2	-0.000335398	0.396032	0.401761	0.713789
NAC_A	0.811884	2	-9.82377e-05	0.390096	0.407291	0.719622
Tryptophan_cluster	0.908716	8	0.000382053	0.388111	0.409156	0.719622
BZIP	0.943401	8	-0.0007947	0.380883	0.416023	0.72549
MYB88	0.866589	9	-0.000249122	0.379754	0.417106	0.72549
SPL15B	0.917371	9	-0.000122956	0.378085	0.418711	0.72549
SPL_A	0.902154	7	9.52682654742884e-05	0.375352	0.421355	0.726474
SMZ_RAP2_7_TOE2	0.870863	6	2.38157620033965e-05	0.368823	0.427737	0.733862
SMZ_RAP2_7_TOE2	0.870863	5	-0.000132682	0.358239	0.438289	0.7449
BHLH_CAMTA	0.869815	9	-0.00120192	0.358103	0.438427	0.7449
JUB1	0.884685	1	-0.000408466	0.3445	0.452377	0.759436
NAC_A	0.811884	4	0.000159397	0.343505	0.453414	0.759436
ERF_DREB_A	0.916162	10	-0.000304061	0.343431	0.453492	0.759436
SPL8	0.847528	10	3.84252069918356e-05	0.338809	0.458344	0.763906
SPL_A	0.902154	6	0.000195447	0.336195	0.46111	0.764874
ERF_DREB_B	0.921759	4	0.000351787	0.329083	0.468724	0.773291
NAC_A	0.811884	9	-0.000137694	0.325498	0.472609	0.773291
NAC_B	0.825747	6	7.13267213405652e-05	0.323928	0.474321	0.773291
LBD13	0.858562	2	4.19970207646353e-05	0.323287	0.475021	0.773291
BHLH_CAMTA	0.869815	8	-0.000518119	0.319294	0.479409	0.776042
MYB_TRB	0.936771	6	-0.00133303	0.317723	0.481146	0.776042
NAC_A	0.811884	8	-2.67064e-05	0.315679	0.483416	0.776127
SPL_C	0.940616	6	0.000116668	0.309662	0.49016	0.783361
SPL_A	0.902154	9	-0.000251542	0.306846	0.493349	0.784873
BZIP_TGA	0.856751	6	0.000413571	0.298498	0.502923	0.789823
ZAT10_SIZF2	0.853224	2	-2.83224e-05	0.298226	0.503239	0.789823
SPL_B	0.947537	3	0.00014568	0.295984	0.505843	0.789823
SPL_C	0.940616	1	0.000202292	0.294269	0.507845	0.789823
SPL8	0.847528	7	-0.000107197	0.291064	0.511607	0.789823
ARF_RAV	0.865686	6	0.000223806	0.290933	0.511761	0.789823
SPL8	0.847528	4	0.000104674	0.288421	0.514729	0.789823
EIL_SBP	0.89496	7	-0.000197015	0.286912	0.516521	0.789823
NAC_C	0.889936	8	0.000396293	0.286703	0.51677	0.789823
LBD13	0.858562	6	0.000180427	0.284188	0.519771	0.790956
Tryptophan_cluster	0.908716	2	0.000189278	0.279015	0.525999	0.794945
BPC	0.939447	2	-0.000785875	0.276492	0.529063	0.794945
NAC_A	0.811884	1	-0.000221388	0.275798	0.52991	0.794945
WRKY	0.936878	6	-7.56546e-05	0.274515	0.531478	0.794945
CPP	0.956095	6	-0.000508363	0.269223	0.537993	0.801266
WRKY	0.936878	10	-0.000100376	0.265564	0.542545	0.804621
ERF9_AS2	0.929918	3	0.00118029	0.260028	0.549505	0.811506
JUB1	0.884685	5	-6.22506e-06	0.25168	0.56017	0.821202
MYB	0.929637	8	-0.000148916	0.25122	0.560764	0.821202
NAC_B	0.825747	5	-0.000258445	0.237467	0.578806	0.83542
JUB1	0.884685	2	3.46290616247263e-05	0.233615	0.583963	0.83542
MYB88	0.866589	10	-5.93866e-05	0.232719	0.585168	0.83542
ARF_TCP	0.921206	5	-6.32363e-05	0.232304	0.585728	0.83542
MYB88	0.866589	8	-6.95619e-06	0.23195	0.586205	0.83542
ERF_DREB_A	0.916162	9	0.000497662	0.228991	0.590214	0.83542
MYB88	0.866589	5	0.000180603	0.228095	0.591432	0.83542
ERF9_AS2	0.929918	1	-0.00313094	0.226165	0.594067	0.83542
HDZIP_PLINC_AHL	0.929148	5	0.00118248	0.225896	0.594435	0.83542
ABI	0.920691	4	-0.000354141	0.225567	0.594885	0.83542
NAC_B	0.825747	7	2.18235043214361e-05	0.224223	0.596728	0.83542
NAC_A	0.811884	3	-0.000133848	0.219934	0.602651	0.837931
ERF_DREB_B	0.921759	7	-0.00168229	0.215451	0.608904	0.837931
Tryptophan_cluster	0.908716	7	-9.98485e-05	0.21516	0.609312	0.837931
SPL8	0.847528	3	9.13829887129019e-06	0.209487	0.617323	0.837931
MYB_TRB	0.936771	9	0.000345624	0.208466	0.618776	0.837931
NAC_C	0.889936	2	0.000675874	0.207989	0.619457	0.837931
NAC_C	0.889936	4	-0.000799297	0.207015	0.620847	0.837931
BHLH_CAMTA	0.869815	3	-0.000587276	0.205423	0.623128	0.837931
ARF_TCP	0.921206	1	-0.00287119	0.203028	0.626573	0.837931
ERF_DREB_A	0.916162	7	-0.000722604	0.202566	0.627241	0.837931
BHLH_CAMTA	0.869815	2	-7.19517e-05	0.200035	0.630906	0.837931
SPL15B	0.917371	5	0.000161424	0.198556	0.633059	0.837931
BHLH_CAMTA	0.869815	5	-0.000425441	0.197589	0.63447	0.837931
ERF_DREB_A	0.916162	4	0.000498894	0.195481	0.637557	0.837931
SMZ_RAP2_7_TOE2	0.870863	9	-0.000115817	0.195424	0.637641	0.837931
ABI	0.920691	9	-0.000198175	0.194711	0.638689	0.837931
ERF_DREB_A	0.916162	1	-0.00544826	0.192946	0.641289	0.837931
LBD13	0.858562	3	8.72921597645037e-05	0.192725	0.641616	0.837931
BPC	0.939447	10	4.63318047621573e-05	0.187421	0.6495	0.841084
ARF_RAV	0.865686	1	0.000508568	0.186759	0.65049	0.841084
Tryptophan_cluster	0.908716	9	0.000637517	0.184724	0.653546	0.841084
ARF_TCP	0.921206	4	0.000450291	0.18466	0.653642	0.841084
ARF_RAV	0.865686	2	-0.000166297	0.179042	0.662152	0.848912
ABI	0.920691	3	-0.000489377	0.17699	0.665289	0.849822
BZIP	0.943401	7	-9.116e-05	0.175297	0.667886	0.850037
ARF_TCP	0.921206	7	6.33123894707772e-05	0.173686	0.670369	0.850106
MYB_TRB	0.936771	3	0.00067344	0.164422	0.684822	0.862678
HSF_GARP	0.930077	5	0.000722988	0.162978	0.687104	0.862678
ARF_RAV	0.865686	8	-0.000287627	0.162111	0.688476	0.862678
SPL_C	0.940616	7	5.52758354435e-05	0.161061	0.690142	0.862678
SPL8	0.847528	9	-4.3435e-05	0.157358	0.696052	0.865912
MIKC	0.900689	3	0.000655092	0.155644	0.698804	0.865912
SMZ_RAP2_7_TOE2	0.870863	4	-0.000195312	0.154808	0.700152	0.865912
ERF9_AS2	0.929918	5	0.000836251	0.151676	0.705219	0.86757
MYB	0.929637	2	2.39647072125099e-05	0.150919	0.706449	0.86757
SMZ_RAP2_7_TOE2	0.870863	2	-8.21078e-05	0.147904	0.711371	0.870559
BZIP	0.943401	5	0.000163121	0.144841	0.716405	0.873665
MIKC	0.900689	7	0.000778226	0.139549	0.725188	0.879113
MYB_TRB	0.936771	10	-0.000322411	0.137729	0.728235	0.879113
ERF_DREB_A	0.916162	3	0.00165276	0.137625	0.728408	0.879113
JUB1	0.884685	3	8.38178111962639e-05	0.134802	0.733159	0.879162
JUB1	0.884685	8	-1.54526e-05	0.133884	0.73471	0.879162
SPL_C	0.940616	3	-7.21112e-05	0.133132	0.735984	0.879162
MYB_TRB	0.936771	1	-0.00210017	0.129674	0.741867	0.882009
MIKC	0.900689	4	-0.000619733	0.128773	0.743408	0.882009
ABI	0.920691	6	0.000176902	0.125649	0.748774	0.885174
BPC	0.939447	3	0.00114878	0.124283	0.751134	0.885174
MYB	0.929637	5	2.50725658937137e-05	0.118353	0.76146	0.8891
SPL_C	0.940616	8	-0.000133569	0.117902	0.762251	0.8891
MYB	0.929637	6	-9.67954e-05	0.116961	0.763905	0.8891
WRKY	0.936878	9	0.000180102	0.116551	0.764626	0.8891
SPL15B	0.917371	6	1.56072165084524e-05	0.11387	0.769361	0.891494
BZIP_TGA	0.856751	9	-0.000296742	0.112507	0.771779	0.891494
SPL_B	0.947537	8	-0.000177451	0.106678	0.782208	0.892866
ZAT10_SIZF2	0.853224	1	-0.000105738	0.106401	0.782706	0.892866
BZIP_TGA	0.856751	2	4.63664941157547e-05	0.105968	0.783487	0.892866
BPC	0.939447	6	-0.000652162	0.105266	0.784756	0.892866
HDZIP_PLINC_AHL	0.929148	9	-0.000206378	0.104731	0.785722	0.892866
RVE_ARR_GATA	0.935917	3	6.77969458374993e-05	0.102771	0.789277	0.894003
EIL_SBP	0.89496	9	4.91287618366048e-05	0.0964357	0.800874	0.90301
SPL15B	0.917371	2	4.88595667531866e-05	0.0956152	0.802389	0.90301
SPL_A	0.902154	4	-0.000121268	0.0940736	0.805242	0.903316
SMZ_RAP2_7_TOE2	0.870863	3	-3.31746e-05	0.0911872	0.810611	0.906435
SPL_B	0.947537	10	-0.000102227	0.0865104	0.819388	0.909641
LBD13	0.858562	10	6.34238668381619e-05	0.0831801	0.825695	0.909641
ZAT10_SIZF2	0.853224	7	0.000110828	0.0826155	0.82677	0.909641
BPC	0.939447	9	-2.18747e-05	0.0822812	0.827406	0.909641
DOF_CDF	0.899076	4	-0.000463333	0.0820664	0.827815	0.909641
EIL_SBP	0.89496	4	-0.000108811	0.0813375	0.829206	0.909641
NAC_C	0.889936	9	0.000450063	0.0787679	0.834127	0.909641
ERF_DREB_B	0.921759	5	0.00172912	0.0768104	0.837895	0.909641
NAC_C	0.889936	7	0.000100178	0.0752411	0.840928	0.909641
SPL_B	0.947537	7	0.000251979	0.0745079	0.842349	0.909641
ZAT10_SIZF2	0.853224	9	6.10430076283448e-05	0.0737509	0.843819	0.909641
ARF_RAV	0.865686	7	0.000299038	0.0728968	0.84548	0.909641
RVE_ARR_GATA	0.935917	5	0.000366784	0.0719805	0.847266	0.909641
LBD13	0.858562	4	8.07700309339553e-06	0.0688978	0.853301	0.913319
DOF_CDF	0.899076	3	0.000706045	0.0665711	0.857885	0.915426
ERF9_AS2	0.929918	7	-0.000715786	0.0641886	0.862604	0.917664
DOF_CDF	0.899076	7	0.000351167	0.0610799	0.868801	0.921455
RVE_ARR_GATA	0.935917	9	0.00021552	0.0579845	0.875015	0.925243
WRKY	0.936878	7	0.000256673	0.0535226	0.884051	0.931306
C2H2_DOF	0.894083	4	-0.00104318	0.0525315	0.886071	0.931306
SPL15B	0.917371	10	-0.000120191	0.0507463	0.889721	0.932342
ERF9_AS2	0.929918	10	0.000247419	0.0464821	0.8985	0.938731
EIL_SBP	0.89496	3	-0.00014608	0.0424236	0.906935	0.944724
SPL_B	0.947537	4	-0.000183254	0.0402241	0.91154	0.946704
SPL15B	0.917371	7	0.000175873	0.0350552	0.922454	0.95508
LBD13	0.858562	7	6.64484201174714e-05	0.0338284	0.925064	0.95508
CPP	0.956095	9	0.000249419	0.0270998	0.939507	0.965586
MYB88	0.866589	7	-3.62203e-06	0.0265228	0.940757	0.965586
C2H2_DOF	0.894083	7	0.000426389	0.0212147	0.952325	0.974602
LBD13	0.858562	8	-9.88169e-05	0.0183961	0.958526	0.978088
SPL_A	0.902154	10	0.00010033	0.015467	0.965013	0.980634
MYB	0.929637	3	-0.000176848	0.0147421	0.966625	0.980634
HSF_GARP	0.930077	7	0.000519316	0.0111782	0.97459	0.984272
DOF_CDF	0.899076	8	-9.85552e-05	0.00873928	0.980078	0.984272
EIL_SBP	0.89496	8	-0.000198483	0.00851297	0.980589	0.984272
SPL_C	0.940616	2	-1.71058e-05	0.00812763	0.981459	0.984272
SPL8	0.847528	8	-0.000137554	0.00683725	0.98438	0.98438

## Sheet: 1kbWindow
These are the results from the associaton models association global occurrence reates of motifs with environmental variables. This sheet contains results using a 1kb upstream window for motif scanning.
motif	phylo_explained	ePC	coef	log10pval	pval	p.fdr
C2H2_DOF	0.877577	1	0.0136597	17.762	1.7296712244466e-18	6.05384928556309e-16
DOF_CDF	0.905161	1	0.00805242	10.7514	1.77266991664859e-11	3.10217235413504e-09
HDZIP_PLINC_AHL	0.924609	1	0.00193022	9.70985	1.95053569984458e-10	2.27562498315201e-08
CPP	0.950885	1	0.00202527	9.53929	2.88873637235857e-10	2.52764432581374e-08
NAC_C	0.879683	1	0.00826573	6.89864	1.26286949325699e-07	8.84008645279893e-06
MIKC	0.880804	1	0.00289964	5.9947	1.0122804739668e-06	5.904969431473e-05
Tryptophan_cluster	0.920976	1	0.00171343	5.45198	3.53198078152296e-06	0.000176599
HSF_GARP	0.929375	1	0.00281537	4.96069	1.09474647790076e-05	0.000448496
SPL15B	0.937759	1	0.000456407	4.93807	1.15327606051683e-05	0.000448496
RVE_ARR_GATA	0.93596	2	-0.00327378	4.55173	2.80715580414535e-05	0.000982505
BHLH_CAMTA	0.872465	1	-0.00738207	4.45966	3.4700446042106e-05	0.00110411
WRKY	0.938876	1	0.000278348	4.14173	7.21552045591916e-05	0.00210453
SPL8	0.875623	1	0.00133267	3.86126	0.00013764	0.003408
MIKC	0.880804	2	-0.00524331	3.83608	0.000145854	0.003408
BZIP	0.914004	2	0.00209443	3.82541	0.000149482	0.003408
CPP	0.950885	3	-0.00259066	3.80745	0.000155794	0.003408
MIKC	0.880804	5	-0.00664243	3.68966	0.000204336	0.00420691
C2H2_DOF	0.877577	6	0.000965021	3.51341	0.000306613	0.00596193
WRKY	0.938876	3	-0.00114675	3.27967	0.000525203	0.0096748
SMZ_RAP2_7_TOE2	0.862747	1	-0.000633152	3.09862	0.000796862	0.0133852
SPL_B	0.958356	5	-0.00154409	3.09522	0.000803113	0.0133852
HDZIP_PLINC_AHL	0.924609	3	-0.00304796	3.03222	0.000928485	0.0147714
BZIP_TGA	0.903353	3	-0.00310695	2.97608	0.00105661	0.0160789
HDZIP_PLINC_AHL	0.924609	6	0.0046662	2.72918	0.00186559	0.0272065
LBD13	0.876824	1	-0.00106403	2.54918	0.00282371	0.039532
NAC_B	0.825762	3	0.000628571	2.51846	0.00303066	0.0407973
C2H2_DOF	0.877577	2	-0.00220823	2.48437	0.00327816	0.0424947
HSF_GARP	0.929375	6	0.00148355	2.44095	0.00362285	0.0452856
NAC_B	0.825762	1	0.000635049	2.40869	0.00390218	0.0470952
C2H2_DOF	0.877577	5	-0.00296849	2.33394	0.00463513	0.0532882
DOF_CDF	0.905161	5	-0.00230687	2.32608	0.00471981	0.0532882
RVE_ARR_GATA	0.93596	1	-0.0012225	2.25441	0.00556663	0.0594908
EIL_SBP	0.917004	5	-0.00171807	2.24756	0.00565504	0.0594908
NAC_C	0.879683	3	0.00691793	2.23814	0.00577911	0.0594908
BZIP_TGA	0.903353	6	-0.00118822	2.20304	0.00626553	0.0607487
SPL_B	0.958356	2	-0.000679149	2.19866	0.00632914	0.0607487
Tryptophan_cluster	0.920976	6	0.00164867	2.18664	0.00650668	0.0607487
MYB88	0.841652	1	-0.000490571	2.18075	0.00659557	0.0607487
CPP	0.950885	5	0.00127988	2.14536	0.00715547	0.0642158
ARF_TCP	0.869742	2	0.00229442	2.09429	0.0080484	0.0704235
CPP	0.950885	2	-0.0025925	2.05854	0.0087389	0.0746004
HSF_GARP	0.929375	2	-0.00152182	1.96321	0.010884	0.0907002
DOF_CDF	0.905161	6	0.000210639	1.90808	0.0123572	0.100074
ARF_TCP	0.869742	1	-0.00528803	1.90029	0.0125808	0.100074
C2H2_DOF	0.877577	10	0.00220059	1.87363	0.0133774	0.102747
MYB	0.924496	3	0.000500427	1.86344	0.0136948	0.102747
MIKC	0.880804	6	-0.00105949	1.8602	0.0137975	0.102747
DOF_CDF	0.905161	2	-0.00118999	1.83952	0.0144703	0.105513
NAC_B	0.825762	2	0.000666765	1.8159	0.0152791	0.109136
NAC_B	0.825762	6	-0.000557143	1.78795	0.016295	0.114065
HDZIP_PLINC_AHL	0.924609	2	-0.00199856	1.75463	0.0175943	0.120397
JUB1	0.88918	6	-0.000460894	1.74745	0.0178875	0.120397
SPL8	0.875623	5	-0.00040826	1.73773	0.0182923	0.120798
ERF_DREB_B	0.898909	2	0.006142	1.70166	0.0198763	0.127295
WRKY	0.938876	8	0.001368	1.69889	0.0200035	0.127295
NAC_B	0.825762	8	0.00110782	1.64782	0.0224997	0.140623
MIKC	0.880804	10	0.00194155	1.61156	0.0244588	0.150186
BZIP	0.914004	10	-0.000637182	1.59975	0.0251333	0.151666
BZIP_TGA	0.903353	2	0.00212573	1.58356	0.0260881	0.15476
MYB	0.924496	4	-0.00105431	1.56825	0.0270243	0.155054
BPC	0.942772	1	0.0014794	1.56186	0.0274244	0.155054
NAC_C	0.879683	10	0.00227281	1.56082	0.0274901	0.155054
SPL_A	0.913706	1	-0.000594589	1.55425	0.0279096	0.155054
WRKY	0.938876	5	5.34209710358428e-05	1.54536	0.0284865	0.155785
CPP	0.950885	10	0.00222766	1.53251	0.0293421	0.157996
BZIP	0.914004	1	-0.00121897	1.48936	0.0324069	0.171855
BHLH_CAMTA	0.872465	6	0.000290992	1.47488	0.0335056	0.175029
SMZ_RAP2_7_TOE2	0.862747	10	-0.000490157	1.46001	0.0346731	0.178176
CPP	0.950885	6	9.28177587786195e-05	1.45291	0.0352442	0.178176
SPL15B	0.937759	6	0.000448736	1.4447	0.0359174	0.178176
NAC_B	0.825762	10	-0.000530961	1.44196	0.0361442	0.178176
MYB	0.924496	10	0.000593037	1.42001	0.0380182	0.184811
RVE_ARR_GATA	0.93596	4	0.00146141	1.41245	0.0386857	0.185479
ABI	0.934306	1	-0.00179759	1.39563	0.0402133	0.190198
ERF9_AS2	0.917434	2	0.00187204	1.36523	0.0431288	0.201268
ARF_TCP	0.869742	3	-0.00208387	1.34333	0.0453598	0.208894
WRKY	0.938876	6	0.00027986	1.33706	0.0460197	0.20918
NAC_C	0.879683	6	-0.000315889	1.3102	0.0489555	0.209708
SPL15B	0.937759	3	-0.000422695	1.30781	0.0492251	0.209708
ERF_DREB_B	0.898909	1	-0.0137477	1.30699	0.0493188	0.209708
BZIP_TGA	0.903353	4	0.00175489	1.3065	0.0493737	0.209708
BZIP	0.914004	6	9.98395663919114e-05	1.30517	0.0495256	0.209708
SPL15B	0.937759	7	-0.000404246	1.30337	0.0497308	0.209708
SMZ_RAP2_7_TOE2	0.862747	6	-0.000260216	1.24651	0.0566883	0.236201
SPL_C	0.946252	5	-0.000954197	1.22972	0.0589219	0.24262
MYB88	0.841652	6	-0.000238386	1.2161	0.0608	0.245411
BPC	0.942772	5	-0.00130412	1.2058	0.0622592	0.245411
RVE_ARR_GATA	0.93596	7	-0.00129407	1.20373	0.0625558	0.245411
DOF_CDF	0.905161	4	-0.00397834	1.20362	0.0625726	0.245411
NAC_A	0.742063	7	-0.000868375	1.19562	0.0637349	0.245411
ERF_DREB_A	0.907664	2	0.00273045	1.19454	0.0638933	0.245411
HDZIP_PLINC_AHL	0.924609	10	0.00219798	1.19039	0.0645081	0.245411
SPL_C	0.946252	6	-0.000414368	1.17778	0.0664073	0.24659
Tryptophan_cluster	0.920976	4	0.00228679	1.17745	0.0664588	0.24659
SPL_A	0.913706	3	0.000323401	1.17437	0.0669315	0.24659
MYB_TRB	0.942986	7	0.00145574	1.16384	0.0685746	0.247509
DOF_CDF	0.905161	10	0.000515161	1.1637	0.0685954	0.247509
SPL_A	0.913706	4	0.000494285	1.15682	0.0696913	0.248898
RVE_ARR_GATA	0.93596	10	0.000882877	1.14342	0.071875	0.250234
ERF_DREB_A	0.907664	1	-0.00678048	1.14214	0.0720882	0.250234
MYB	0.924496	9	-0.000651191	1.1414	0.0722103	0.250234
HDZIP_PLINC_AHL	0.924609	7	-0.00347734	1.12922	0.074264	0.254828
ERF_DREB_B	0.898909	3	-0.00810649	1.09892	0.0796315	0.270592
ZAT10_SIZF2	0.811242	4	-0.000403508	1.07812	0.0835378	0.281137
SPL15B	0.937759	9	-0.000498492	1.06668	0.0857663	0.283663
ERF_DREB_A	0.907664	3	-0.00500498	1.06596	0.0859093	0.283663
NAC_C	0.879683	7	-0.00274562	1.05934	0.0872292	0.285329
BZIP_TGA	0.903353	10	-0.000748596	1.04337	0.0904965	0.293276
NAC_B	0.825762	4	-0.00103315	1.02254	0.0949418	0.302511
SPL_C	0.946252	3	0.000571643	1.02193	0.0950749	0.302511
BPC	0.942772	2	-0.00325414	1.01594	0.0963965	0.303382
ERF9_AS2	0.917434	3	-0.00237086	1.01286	0.0970823	0.303382
BHLH_CAMTA	0.872465	4	0.00273556	0.991388	0.102003	0.315938
EIL_SBP	0.917004	1	0.00102298	0.979769	0.104769	0.321658
LBD13	0.876824	3	-0.00063182	0.967488	0.107773	0.32702
WRKY	0.938876	4	0.000406206	0.965036	0.108384	0.32702
ERF_DREB_A	0.907664	6	-0.00121237	0.957501	0.11028	0.329899
MYB_TRB	0.942986	4	-0.0019247	0.953796	0.111225	0.329906
SPL8	0.875623	2	5.75393189761711e-05	0.948802	0.112512	0.330917
BPC	0.942772	7	0.00150446	0.941846	0.114328	0.333458
HDZIP_PLINC_AHL	0.924609	4	0.00379552	0.933311	0.116597	0.334515
SPL_A	0.913706	7	-0.00019661	0.932089	0.116926	0.334515
SMZ_RAP2_7_TOE2	0.862747	2	0.00026776	0.929748	0.117558	0.334515
HSF_GARP	0.929375	3	-0.000384735	0.913493	0.122041	0.344472
CPP	0.950885	8	0.00195443	0.88203	0.131211	0.364763
SPL_B	0.958356	1	0.000858361	0.881686	0.131315	0.364763
ZAT10_SIZF2	0.811242	7	0.00052641	0.877709	0.132523	0.365221
CPP	0.950885	4	0.00158414	0.870713	0.134675	0.367173
ARF_RAV	0.897315	6	-0.000227883	0.868608	0.135329	0.367173
RVE_ARR_GATA	0.93596	5	0.000178776	0.850645	0.141044	0.379735
BHLH_CAMTA	0.872465	7	-0.00143503	0.842599	0.143681	0.38117
ERF_DREB_B	0.898909	10	-0.00309544	0.841619	0.144006	0.38117
HSF_GARP	0.929375	5	-0.000257509	0.839098	0.144845	0.38117
SMZ_RAP2_7_TOE2	0.862747	4	0.000216001	0.827128	0.148892	0.388745
LBD13	0.876824	6	0.000113562	0.824069	0.149945	0.388745
HDZIP_PLINC_AHL	0.924609	5	0.00375797	0.820135	0.151309	0.389399
Tryptophan_cluster	0.920976	3	-7.64167e-05	0.806009	0.156312	0.399336
JUB1	0.88918	2	0.000204956	0.793009	0.161061	0.40762
ABI	0.934306	5	0.000659668	0.790798	0.161883	0.40762
HSF_GARP	0.929375	9	-0.00105087	0.78303	0.164805	0.412012
JUB1	0.88918	10	-0.000165134	0.767911	0.170643	0.420821
SPL_B	0.958356	9	-0.000723522	0.767682	0.170733	0.420821
ERF_DREB_A	0.907664	10	-0.00160685	0.754568	0.175967	0.430254
BZIP	0.914004	5	0.000464893	0.751981	0.177019	0.430254
EIL_SBP	0.917004	6	0.000263891	0.743734	0.180412	0.435478
SMZ_RAP2_7_TOE2	0.862747	8	0.000591254	0.740297	0.181846	0.435931
NAC_A	0.742063	4	0.000941131	0.714573	0.192942	0.455869
ERF_DREB_B	0.898909	6	0.000683511	0.713568	0.193389	0.455869
JUB1	0.88918	1	-0.000194394	0.712041	0.19407	0.455869
MYB	0.924496	6	-0.000558923	0.681781	0.208074	0.485507
EIL_SBP	0.917004	10	0.000247623	0.67461	0.211539	0.490322
C2H2_DOF	0.877577	4	-0.00485629	0.656542	0.220525	0.507787
MYB_TRB	0.942986	6	-0.00351031	0.650392	0.22367	0.509321
BPC	0.942772	4	-0.000898652	0.649556	0.224101	0.509321
ARF_TCP	0.869742	8	-0.00109952	0.644992	0.226469	0.511381
NAC_A	0.742063	6	0.000681941	0.632521	0.233066	0.517804
BZIP_TGA	0.903353	5	0.00119244	0.630752	0.234018	0.517804
DOF_CDF	0.905161	8	0.00139397	0.620871	0.239403	0.517804
EIL_SBP	0.917004	2	0.000429522	0.620712	0.239491	0.517804
ARF_TCP	0.869742	10	-0.00065082	0.620711	0.239491	0.517804
MYB88	0.841652	2	-1.95027e-05	0.618899	0.240492	0.517804
MYB	0.924496	1	0.00190982	0.617529	0.241252	0.517804
SPL8	0.875623	6	-0.000287528	0.615994	0.242106	0.517804
MYB_TRB	0.942986	8	-0.00109181	0.615059	0.242628	0.517804
HSF_GARP	0.929375	8	0.00135221	0.609159	0.245947	0.521705
BZIP	0.914004	9	0.000683239	0.600972	0.250627	0.525757
MIKC	0.880804	8	0.00219409	0.600566	0.250861	0.525757
MYB88	0.841652	10	-0.000223416	0.581238	0.262278	0.545061
LBD13	0.876824	4	0.000463544	0.579737	0.263186	0.545061
ERF9_AS2	0.917434	1	-0.00445906	0.573897	0.266749	0.549189
JUB1	0.88918	9	0.000241411	0.548987	0.282496	0.578209
BHLH_CAMTA	0.872465	10	-3.26205e-05	0.542667	0.286638	0.583274
C2H2_DOF	0.877577	8	0.00155222	0.5312	0.294306	0.595417
SPL8	0.875623	10	9.7002445719442e-06	0.52555	0.29816	0.599257
NAC_C	0.879683	2	0.000977317	0.522769	0.300076	0.599257
ARF_RAV	0.897315	10	-0.000313094	0.519426	0.302395	0.599257
C2H2_DOF	0.877577	7	-0.00147864	0.517339	0.303852	0.599257
SPL_B	0.958356	3	0.0010635	0.516035	0.304765	0.599257
SPL_C	0.946252	9	-0.00070637	0.510091	0.308965	0.6032
MYB	0.924496	2	-0.00035117	0.508334	0.310217	0.6032
ARF_TCP	0.869742	6	0.000947023	0.503526	0.313671	0.604171
ABI	0.934306	6	-0.000309874	0.502296	0.31456	0.604171
BZIP	0.914004	8	-0.00127193	0.498346	0.317435	0.604171
SPL_A	0.913706	2	-0.000155606	0.495225	0.319724	0.604171
RVE_ARR_GATA	0.93596	8	0.000327736	0.49322	0.321203	0.604171
JUB1	0.88918	8	0.000415736	0.491832	0.322232	0.604171
ERF9_AS2	0.917434	7	0.000762841	0.48522	0.327175	0.604171
DOF_CDF	0.905161	9	-0.000566524	0.483423	0.328532	0.604171
EIL_SBP	0.917004	9	-0.000360628	0.480503	0.330748	0.604171
BHLH_CAMTA	0.872465	2	0.00126872	0.476036	0.334167	0.604171
ERF9_AS2	0.917434	10	-0.00054761	0.474645	0.33524	0.604171
ARF_TCP	0.869742	7	0.000722416	0.474248	0.335546	0.604171
Tryptophan_cluster	0.920976	2	0.00125954	0.473123	0.336416	0.604171
ABI	0.934306	7	0.00108057	0.472074	0.33723	0.604171
NAC_C	0.879683	4	-0.00220793	0.471877	0.337383	0.604171
SPL_B	0.958356	10	2.24165408271898e-05	0.470595	0.33838	0.604171
ABI	0.934306	4	-0.000749576	0.468442	0.340062	0.604171
NAC_A	0.742063	8	-0.00106066	0.463821	0.343699	0.606022
MYB_TRB	0.942986	5	0.00209022	0.461649	0.345423	0.606022
SPL15B	0.937759	4	0.000122104	0.46055	0.346298	0.606022
CPP	0.950885	7	-3.91038e-05	0.458113	0.348247	0.6064
LBD13	0.876824	10	-2.87956e-05	0.449721	0.355041	0.614985
EIL_SBP	0.917004	7	-0.000465002	0.447707	0.356691	0.614985
SPL_A	0.913706	8	-0.000404424	0.43947	0.363522	0.623689
SPL8	0.875623	4	-0.0006222	0.436052	0.366394	0.62555
SPL8	0.875623	8	9.95305443178167e-05	0.427347	0.373811	0.635116
ERF9_AS2	0.917434	6	-0.000419391	0.423622	0.377032	0.637494
LBD13	0.876824	2	-3.91294e-05	0.418543	0.381467	0.641891
Tryptophan_cluster	0.920976	7	-0.000422077	0.415607	0.384055	0.643154
WRKY	0.938876	7	0.00141065	0.410084	0.38897	0.643665
MIKC	0.880804	4	-0.00338897	0.409594	0.389409	0.643665
HDZIP_PLINC_AHL	0.924609	8	-0.000917791	0.407632	0.391172	0.643665
BPC	0.942772	8	3.4622479054257e-05	0.406218	0.392448	0.643665
BHLH_CAMTA	0.872465	5	-0.00185355	0.404442	0.394056	0.643665
EIL_SBP	0.917004	8	-0.00130622	0.401055	0.397141	0.643665
MYB88	0.841652	5	0.000243435	0.400955	0.397233	0.643665
SPL_A	0.913706	10	-7.30513e-05	0.394482	0.403197	0.647613
ZAT10_SIZF2	0.811242	5	-0.000244796	0.394296	0.40337	0.647613
ERF_DREB_B	0.898909	5	0.00612815	0.381319	0.415605	0.664059
ARF_RAV	0.897315	3	1.56681986588767e-05	0.376999	0.41976	0.664059
ZAT10_SIZF2	0.811242	3	0.000244235	0.375536	0.421177	0.664059
ZAT10_SIZF2	0.811242	10	-0.000179609	0.373058	0.423587	0.664059
ARF_RAV	0.897315	8	-0.00116312	0.370325	0.42626	0.664059
NAC_C	0.879683	9	0.00323696	0.369073	0.427491	0.664059
MYB_TRB	0.942986	2	0.00187221	0.369027	0.427536	0.664059
BPC	0.942772	9	-0.000802559	0.366419	0.430111	0.664059
BZIP	0.914004	4	5.49526547268271e-05	0.365835	0.43069	0.664059
HSF_GARP	0.929375	7	0.000249388	0.357755	0.438778	0.671198
WRKY	0.938876	2	0.000602139	0.357382	0.439155	0.671198
SPL_A	0.913706	6	0.000329358	0.35302	0.443588	0.675025
ZAT10_SIZF2	0.811242	6	0.000191067	0.347827	0.448924	0.680188
NAC_C	0.879683	5	-0.00205331	0.341964	0.455025	0.686461
MYB_TRB	0.942986	3	-0.000472837	0.339608	0.457501	0.687233
ARF_RAV	0.897315	1	0.00123302	0.333154	0.464351	0.694542
ERF9_AS2	0.917434	8	0.000243369	0.330537	0.467158	0.695767
RVE_ARR_GATA	0.93596	9	-0.000223927	0.322885	0.475461	0.700908
SPL15B	0.937759	5	0.000796629	0.321195	0.477315	0.700908
ZAT10_SIZF2	0.811242	9	0.000283328	0.320969	0.477564	0.700908
DOF_CDF	0.905161	7	-5.62241e-05	0.320009	0.47862	0.700908
SPL8	0.875623	3	0.000449167	0.315944	0.483122	0.704552
HDZIP_PLINC_AHL	0.924609	9	-0.000807367	0.311483	0.488109	0.708872
ERF9_AS2	0.917434	4	0.000156741	0.303255	0.497445	0.715467
Tryptophan_cluster	0.920976	5	0.000448764	0.301171	0.499838	0.715467
MYB88	0.841652	7	0.00016397	0.300718	0.500359	0.715467
MIKC	0.880804	9	-0.000291474	0.300309	0.500831	0.715467
ERF9_AS2	0.917434	5	0.0026442	0.294758	0.507273	0.715467
ERF9_AS2	0.917434	9	0.000821047	0.292182	0.510291	0.715467
SPL_A	0.913706	5	-0.000127265	0.291315	0.511311	0.715467
ABI	0.934306	10	-0.000401888	0.289857	0.51303	0.715467
NAC_C	0.879683	8	0.000258428	0.289837	0.513054	0.715467
CPP	0.950885	9	-7.5812e-05	0.288266	0.514914	0.715467
Tryptophan_cluster	0.920976	10	-0.000614834	0.284598	0.519281	0.715467
NAC_A	0.742063	2	5.5392680693005e-05	0.283813	0.520219	0.715467
BZIP_TGA	0.903353	8	-0.00189327	0.282271	0.52207	0.715467
ARF_TCP	0.869742	5	0.000796333	0.28161	0.522866	0.715467
ARF_RAV	0.897315	4	-0.000259934	0.279696	0.525175	0.715467
BPC	0.942772	3	0.00152473	0.279545	0.525357	0.715467
ERF_DREB_B	0.898909	7	0.00210656	0.272859	0.533508	0.723752
BPC	0.942772	6	9.21694091517984e-05	0.265336	0.54283	0.733554
MYB_TRB	0.942986	9	0.000719568	0.252083	0.559651	0.753376
JUB1	0.88918	7	-0.000102258	0.243639	0.570638	0.765223
ZAT10_SIZF2	0.811242	1	3.60995114982735e-05	0.238307	0.577687	0.771719
ARF_RAV	0.897315	7	0.000416786	0.230071	0.588747	0.783504
EIL_SBP	0.917004	4	-0.000478592	0.228412	0.591001	0.783524
C2H2_DOF	0.877577	9	0.000399891	0.224049	0.596967	0.788447
ARF_TCP	0.869742	9	-7.46358e-05	0.215448	0.608909	0.801196
NAC_B	0.825762	5	-0.000639066	0.213291	0.61194	0.802069
ERF_DREB_B	0.898909	9	0.000281583	0.210318	0.616143	0.802069
ERF_DREB_A	0.907664	7	0.000946463	0.210104	0.616448	0.802069
MIKC	0.880804	7	-0.000223456	0.20052	0.630202	0.805191
WRKY	0.938876	9	0.000767116	0.199191	0.632133	0.805191
MYB	0.924496	8	0.000215565	0.199025	0.632375	0.805191
SPL8	0.875623	9	-6.16248e-05	0.198804	0.632698	0.805191
BZIP_TGA	0.903353	7	-1.61591e-06	0.198052	0.633794	0.805191
ARF_RAV	0.897315	5	7.53606709466874e-05	0.195956	0.636859	0.805191
DOF_CDF	0.905161	3	0.00299606	0.195816	0.637065	0.805191
HSF_GARP	0.929375	10	-0.00159377	0.195689	0.637251	0.805191
MYB	0.924496	7	0.00026836	0.185641	0.652167	0.820096
ARF_RAV	0.897315	9	-0.000389384	0.183405	0.655534	0.820096
HSF_GARP	0.929375	4	-0.0008848	0.183045	0.656077	0.820096
ABI	0.934306	3	-0.000565974	0.179403	0.661602	0.82406
Tryptophan_cluster	0.920976	8	-0.000670544	0.174031	0.669837	0.831358
BZIP_TGA	0.903353	1	-0.000954013	0.169261	0.677235	0.835838
NAC_A	0.742063	5	-0.000277264	0.167632	0.679779	0.835838
BPC	0.942772	10	0.000306755	0.167101	0.680611	0.835838
BZIP	0.914004	7	-0.00034061	0.161572	0.689331	0.843587
SPL_B	0.958356	4	-0.000210065	0.157844	0.695273	0.847894
SPL_C	0.946252	2	-0.000267496	0.15622	0.697878	0.848116
JUB1	0.88918	3	0.000184287	0.152088	0.704551	0.852425
MYB_TRB	0.942986	1	-0.00291358	0.14968	0.708467	0.852425
SMZ_RAP2_7_TOE2	0.862747	5	6.89697310860567e-05	0.149519	0.708731	0.852425
NAC_A	0.742063	1	-0.00110108	0.147912	0.711357	0.852654
ERF_DREB_B	0.898909	8	0.000978618	0.141802	0.721436	0.861784
SPL_C	0.946252	4	-0.000268649	0.134818	0.733132	0.86835
ERF_DREB_A	0.907664	8	7.99699178159155e-05	0.134424	0.733796	0.86835
ZAT10_SIZF2	0.811242	2	7.97085708101977e-05	0.133034	0.736149	0.86835
MIKC	0.880804	3	0.00565526	0.132617	0.736857	0.86835
SPL15B	0.937759	2	0.000630268	0.126281	0.747686	0.87605
MYB	0.924496	5	5.29060997373844e-05	0.125868	0.748397	0.87605
SPL_C	0.946252	7	-2.01271e-06	0.122683	0.753906	0.879557
JUB1	0.88918	4	6.79662568069119e-05	0.120294	0.758065	0.879742
C2H2_DOF	0.877577	3	0.00609566	0.118427	0.761331	0.879742
EIL_SBP	0.917004	3	0.000236299	0.117324	0.763267	0.879742
LBD13	0.876824	8	0.00014608	0.116839	0.764119	0.879742
SPL_C	0.946252	10	9.67202443038697e-05	0.112144	0.772425	0.886389
BHLH_CAMTA	0.872465	9	-0.000696661	0.109042	0.777961	0.889824
NAC_A	0.742063	3	-1.50367e-05	0.102624	0.789543	0.894999
SPL_B	0.958356	6	-0.000210562	0.101022	0.792461	0.894999
BZIP	0.914004	3	-9.54793e-05	0.100987	0.792526	0.894999
ERF_DREB_A	0.907664	9	-0.000623037	0.100884	0.792713	0.894999
SPL8	0.875623	7	0.000114506	0.0990967	0.795982	0.8958
WRKY	0.938876	10	-0.000865994	0.0807396	0.830348	0.931481
ABI	0.934306	8	-0.00152273	0.0783025	0.835021	0.933592
SPL_B	0.958356	8	-0.000856284	0.0761357	0.839198	0.933592
SPL_C	0.946252	1	0.00113492	0.0744787	0.842406	0.933592
LBD13	0.876824	5	-4.47302e-05	0.0742239	0.8429	0.933592
NAC_B	0.825762	9	-5.69938e-05	0.0676034	0.855848	0.944942
BZIP_TGA	0.903353	9	-3.45764e-06	0.0638124	0.863351	0.949194
BHLH_CAMTA	0.872465	8	-0.00250727	0.0620438	0.866874	0.949194
SPL_B	0.958356	7	0.00050014	0.0615631	0.867835	0.949194
NAC_A	0.742063	9	0.000155025	0.0582298	0.874521	0.953527
RVE_ARR_GATA	0.93596	6	-0.00179764	0.0549365	0.881178	0.956706
LBD13	0.876824	7	2.58674485171901e-05	0.0513362	0.888513	0.956706
ZAT10_SIZF2	0.811242	8	-0.000422622	0.0466973	0.898055	0.956706
NAC_A	0.742063	10	9.77180706161837e-05	0.0429276	0.905884	0.956706
NAC_B	0.825762	7	0.000325499	0.0423908	0.907004	0.956706
SMZ_RAP2_7_TOE2	0.862747	3	-0.000159542	0.0404746	0.911015	0.956706
JUB1	0.88918	5	0.00013176	0.0397105	0.912619	0.956706
BHLH_CAMTA	0.872465	3	-0.000562027	0.0394087	0.913253	0.956706
MYB_TRB	0.942986	10	-0.000764068	0.0386832	0.91478	0.956706
LBD13	0.876824	9	-0.000193661	0.0383201	0.915545	0.956706
MYB88	0.841652	4	-9.19673e-05	0.0380436	0.916129	0.956706
ERF_DREB_A	0.907664	4	0.00188822	0.0373788	0.917532	0.956706
SPL_C	0.946252	8	-0.000174205	0.0371371	0.918043	0.956706
SPL_A	0.913706	9	-0.000137864	0.0354153	0.92169	0.956706
MYB88	0.841652	9	-0.0001356	0.0353017	0.921931	0.956706
MYB88	0.841652	3	-9.17127e-05	0.0347014	0.923206	0.956706
ERF_DREB_A	0.907664	5	0.00158594	0.0343731	0.923904	0.956706
SMZ_RAP2_7_TOE2	0.862747	9	-0.000117799	0.0300895	0.933062	0.961638
MYB88	0.841652	8	0.00033024	0.0295776	0.934162	0.961638
Tryptophan_cluster	0.920976	9	0.0012018	0.018088	0.959206	0.984522
ERF_DREB_B	0.898909	4	0.00269775	0.0156496	0.964607	0.987171
ARF_TCP	0.869742	4	0.000981737	0.00938827	0.978615	0.996711
ARF_RAV	0.897315	2	-3.71174e-05	0.0089404	0.979624	0.996711
SMZ_RAP2_7_TOE2	0.862747	7	0.000185517	0.00721481	0.983525	0.997778
ABI	0.934306	9	9.05599714465662e-05	0.00588445	0.986542	0.997947
ABI	0.934306	2	0.000420625	0.00301273	0.993087	0.999234
SPL15B	0.937759	8	-0.000284366	0.00282139	0.993525	0.999234
RVE_ARR_GATA	0.93596	3	0.00175193	0.000667813	0.998463	0.999316
SPL15B	0.937759	10	-0.000325843	0.000297321	0.999316	0.999316
