# Supplementary material for: Widespread turnover of a conserved cis-regulatory code across 589 grass species
Source: Mol Biol Evol. 2025 Dec 10;43(1):msaf324. doi: 10.1093/molbev/msaf324 (PMC12819352; doi:10.1093/molbev/msaf324)
Supplement: msaf324_Supplementary_Data [file msaf324_supplementary_data.zip › TableS5_TopHits_OGSpecific.xlsx]

## Sheet: 500bpWindow
Association model results for the top hits from our motif x orthogroup models. This sheet has results using 500bp upstream windows for motif scanning.
OG	motif	phylo_explained	envPC	coef	log10pval	pval	p.fdr	pval_permulatedNull	ZmID	desc
OG0008883	WRKY	0.918432	4	0.0203951	44.6562	2.20719e-45	1.12093e-38	0	Zm00001eb329490	TVP38/TMEM64 family membrane protein slr0305; SNARE associated Golgi protein family; Integral membrane protein-like; Transmembrane protein 64-like
OG0008883	WRKY	0.918432	7	-0.05319	44.2438	5.70464e-45	1.44857e-38	0	Zm00001eb329490	TVP38/TMEM64 family membrane protein slr0305; SNARE associated Golgi protein family; Integral membrane protein-like; Transmembrane protein 64-like
OG0013320	SPL_A	0.661271	10	-0.0811894	39.4791	3.31845e-40	5.61765e-34	0	Zm00001eb046690	Pectate lyase
OG0003835	RVE_ARR_GATA	0.99793	10	-0.0578885	39.329	4.68807e-40	5.95217e-34	0	Zm00001eb106230	Rab-GAP TBC domain-containing protein; GTPase activating protein-like; RabGAP/TBC domain-containing protein, putative, expressed; TBC1 domain family member 15; Rab-GTPase-TBC domain; Ypt/Rab-GAP domain of gyp1p superfamily protein
OG0003148	ARF_RAV	0.71922	7	0.155361	34.0487	8.93934e-35	9.0798e-29	0	Zm00001eb103560	ER lumen protein retaining receptor
OG0003148	ARF_RAV	0.71922	9	-0.178454	31.8624	1.37287e-32	1.16203e-26	0	Zm00001eb103560	ER lumen protein retaining receptor
OG0003835	RVE_ARR_GATA	0.99793	4	0.0061639	28.723	1.89253e-29	1.37305e-23	0	Zm00001eb106230	Rab-GAP TBC domain-containing protein; GTPase activating protein-like; RabGAP/TBC domain-containing protein, putative, expressed; TBC1 domain family member 15; Rab-GTPase-TBC domain; Ypt/Rab-GAP domain of gyp1p superfamily protein
OG0003835	RVE_ARR_GATA	0.99793	7	-0.0467337	27.2394	5.76223e-28	3.65798e-22	0	Zm00001eb106230	Rab-GAP TBC domain-containing protein; GTPase activating protein-like; RabGAP/TBC domain-containing protein, putative, expressed; TBC1 domain family member 15; Rab-GTPase-TBC domain; Ypt/Rab-GAP domain of gyp1p superfamily protein
OG0008883	WRKY	0.918432	10	-0.059707	27.0159	9.64158e-28	5.44059e-22	0	Zm00001eb329490	TVP38/TMEM64 family membrane protein slr0305; SNARE associated Golgi protein family; Integral membrane protein-like; Transmembrane protein 64-like
OG0008734	SPL15B	0.934365	10	-0.0572301	24.3044	4.96165e-25	2.5198e-19	0	Zm00001eb000170	MSC domain-containing protein; Putative inner nuclear membrane protein MAN1; Man1-src1p-carboxy-terminal domain protein; LEM domain-containing protein 2 (Fragment); Expressed protein (Fragment); Inner nuclear membrane protein MAN
OG0010109	JUB1	0.907491	10	-0.0357086	22.878	1.32432e-23	6.11423e-18	0	Zm00001eb099470	Phytochrome-interacting factor 3; BHLH domain-containing protein; Transcription factor bHLH66; Transcription factor bHLH69; HLH domain-containing protein
OG0008178	BZIP	0.887121	7	0.0389018	22.4927	3.21621e-23	1.36114e-17	0	Zm00001eb128000	NAC4 transcription factor; NAC domain-containing protein; NAC domain-containing protein 89; NAC domain containing protein 50
OG0010818	ABI	0.594109	9	-0.0896286	21.8873	1.29622e-22	5.05657e-17	0	Zm00001eb289530	NA
OG0006302	SMZ_RAP2-7_TOE2	0.998611	4	0.0312447	21.8558	1.39394e-22	5.05657e-17	0.009	Zm00001eb118930	D-amino-acid transaminase, chloroplastic isoform X1; D-amino-acid transaminase, chloroplastic; Branched-chain amino acid aminotransferase-like; Branched-chain-amino-acid aminotransferase-like protein 3; Branched-chain-amino-acid aminotransferase-like protein; D-aminoacid aminotransferase-like PLP-dependent enzymes superfamily protein; D-amino-acid transaminase; Aminotransferase, class IV; Putativ…
OG0005256	LBD13	0.999701	10	0.0758433	21.4797	3.31379e-22	1.12195e-16	0.181	Zm00001eb099790	Gamma-glutamyl peptidase 3; Glutamine amidotransferase type-1 domain-containing protein; Putative GDP-L-fucose synthase 2-like; GMP synthase
OG0008178	BZIP	0.887121	4	0.0211195	21.4058	3.9286e-22	1.24698e-16	0	Zm00001eb128000	NAC4 transcription factor; NAC domain-containing protein; NAC domain-containing protein 89; NAC domain containing protein 50
OG0026334	SPL15B	0.999616	4	0.0189574	20.114	7.69068e-21	2.2975e-15	0	NA	NA
OG0004501	LBD13	0.99989	10	0.0178101	19.5386	2.89307e-20	8.16258e-15	0.034	Zm00001eb142250	HMA domain-containing protein; Pollen-specific leucine-rich repeat extensin-like protein 1; Heavy metal-associated isoprenylated plant protein 33; Heavy metal transport/detoxification superfamily protein
OG0013320	SPL_A	0.661271	7	-0.0349244	19.4915	3.22481e-20	8.61968e-15	0.002	Zm00001eb046690	Pectate lyase
OG0026334	SPL15B	0.999616	10	-0.0246598	19.4655	3.42359e-20	8.6746e-15	0	NA	NA
OG0007921	NAC_A	0.865912	7	0.0608418	19.4453	3.58697e-20	8.6746e-15	0	Zm00001eb113360	Indole-3-acetic acid-amido synthetase GH3.17; GH3 auxin-responsive promoter; Auxin-responsive GH3 family protein
OG0003922	EIL_SBP	0.999982	10	-0.0266484	19.4038	3.94655e-20	9.11035e-15	0.262	Zm00001eb259160	t-SNARE coiled-coil homology domain-containing protein; Target SNARE coiled-coil domain
OG0008178	BZIP	0.887121	6	-0.0313277	19.0385	9.15122e-20	1.97981e-14	0	Zm00001eb128000	NAC4 transcription factor; NAC domain-containing protein; NAC domain-containing protein 89; NAC domain containing protein 50
OG0026334	SPL15B	0.999616	7	-0.0163964	19.0289	9.35609e-20	1.97981e-14	0	NA	NA
OG0013320	SPL_A	0.661271	4	0.040765	18.4111	3.88048e-19	7.8829e-14	0.001	Zm00001eb046690	Pectate lyase
OG0008664	HDZIP_PLINC_AHL	0.576205	10	-0.115286	18.3893	4.08061e-19	7.97063e-14	0	Zm00001eb079890	NA
OG0003922	EIL_SBP	0.999982	4	0.00488111	18.2836	5.20448e-19	9.78935e-14	0.001	Zm00001eb259160	t-SNARE coiled-coil homology domain-containing protein; Target SNARE coiled-coil domain
OG0008233	SMZ_RAP2-7_TOE2	0.999999	10	0.0204345	18.0876	8.17388e-19	1.48256e-13	0.001	Zm00001eb083490	RING-type E3 ubiquitin transferase; U-box domain-containing protein
OG0010319	MYB88	0.999998	10	-0.0187232	17.7505	1.77625e-18	3.11062e-13	0	Zm00001eb119430	S-type anion channel SLAH3; C4-dicarboxylate transporter/malic acid transport protein; Tellurite resistance protein tehA
OG0021049	SPL_C	0.999999	10	-0.0202036	17.3846	4.1251e-18	6.98318e-13	0	Zm00001eb043020	NA
OG0012373	JUB1	0.955384	10	-0.0506117	17.2064	6.21765e-18	1.0186e-12	0	Zm00001eb208710	RNA polymerase II transcription factor B subunit 4; Basal transcription factor complex subunit-related isoform 1; TFIIH subunit Tfb4/p34; general transcription and DNA repair factor IIH subunit TFB4; [RNA-polymerase]-subunit kinase
OG0008178	BZIP	0.887121	9	-0.0350794	17.1351	7.3262e-18	1.1627e-12	0	Zm00001eb128000	NAC4 transcription factor; NAC domain-containing protein; NAC domain-containing protein 89; NAC domain containing protein 50
OG0001593	ERF_DREB_A	0.672861	6	-0.22347	16.9908	1.0215e-17	1.57205e-12	0	Zm00001eb030030	Premnaspirodiene oxygenase; 5-epiaristolochene 1,3-dihydroxylase; Cytochrome P450 monooxygenase; Geraniol 8-hydroxylase; Premnaspirodiene oxygenase-like
OG0003148	ARF_RAV	0.71922	4	0.0858266	16.8127	1.53925e-17	2.29917e-12	0	Zm00001eb103560	ER lumen protein retaining receptor
OG0007921	ERF_DREB_A	0.760715	9	-0.102319	16.7305	1.86003e-17	2.69894e-12	0	Zm00001eb113360	Indole-3-acetic acid-amido synthetase GH3.17; GH3 auxin-responsive promoter; Auxin-responsive GH3 family protein
OG0008734	SPL15B	0.934365	7	-0.0254281	16.0645	8.62077e-17	1.21614e-11	0	Zm00001eb000170	MSC domain-containing protein; Putative inner nuclear membrane protein MAN1; Man1-src1p-carboxy-terminal domain protein; LEM domain-containing protein 2 (Fragment); Expressed protein (Fragment); Inner nuclear membrane protein MAN
OG0003148	ERF_DREB_A	0.732662	7	0.183152	16.0054	9.87558e-17	1.35551e-11	0	Zm00001eb103560	ER lumen protein retaining receptor
OG0002332	ZAT10_SIZF2	0.999174	4	0.0367669	15.9553	1.10843e-16	1.46899e-11	0.001	Zm00001eb296540	Phospholipase A1
OG0011266	JUB1	0.98233	10	-0.0332622	15.9477	1.12809e-16	1.46899e-11	0	Zm00001eb181840	RING-type E3 ubiquitin transferase; U-box domain-containing protein 26; U-box domain-containing protein
OG0014125	MYB88	0.999992	10	-0.026082	15.9165	1.21211e-16	1.53894e-11	0.003	Zm00001eb001360	Fe2OG dioxygenase domain-containing protein; 2-oxoglutarate and Fe(II)-dependent oxygenase superfamily protein isoform 1; Prolyl 4-hydroxylase, alpha subunit; Oxidoreductase; 2-oxoglutarate (2OG) and Fe(II)-dependent oxygenase superfamily protein
OG0001593	ERF_DREB_A	0.672861	9	-0.265926	15.7994	1.58707e-16	1.96586e-11	0	Zm00001eb030030	Premnaspirodiene oxygenase; 5-epiaristolochene 1,3-dihydroxylase; Cytochrome P450 monooxygenase; Geraniol 8-hydroxylase; Premnaspirodiene oxygenase-like
OG0014187	JUB1	0.963632	7	0.039742	15.7836	1.64595e-16	1.99025e-11	0	Zm00001eb340670	Alkaline/neutral invertase
OG0012628	RVE_ARR_GATA	0.995994	9	0.101508	15.7133	1.93515e-16	2.28553e-11	0	Zm00001eb004340	ABC transporter domain-containing protein; ABC-2 type transporter family protein; ATP-binding cassette transporter, putative
OG0020098	SMZ_RAP2-7_TOE2	0.955461	10	-0.0301324	15.6773	2.10219e-16	2.42639e-11	0	Zm00001eb432710	NA
OG0003148	ARF_RAV	0.71922	6	-0.0714672	15.6516	2.23046e-16	2.51723e-11	0	Zm00001eb103560	ER lumen protein retaining receptor
OG0006902	LBD13	0.999996	4	0.0112082	15.4371	3.65523e-16	4.0355e-11	0	Zm00001eb286890	Plant calmodulin-binding protein-related
OG0001665	ARF_RAV	0.511962	7	0.128195	15.2043	6.2471e-16	6.75027e-11	0	Zm00001eb145520	Cytochrome c, class IA/ IB; Cytochrome c, monohaem; Cytochrome c domain-containing protein
OG0012812	EIL_SBP	0.942641	4	0.0361028	15.0225	9.49445e-16	1.00454e-10	0	Zm00001eb249900	Tripeptidyl-peptidase II; Tripeptidyl-peptidase 2
OG0009066	MYB88	0.945349	10	-0.0648476	14.9287	1.17838e-15	1.22132e-10	0	Zm00001eb144120	BTB/POZ and TAZ domain-containing protein 2-like; BTB domain-containing protein; BTB/POZ and TAZ domain-containing protein 1; CREB binding protein/P300; Histone acetyltransferase HAC12; TAZ-type domain-containing protein; Protein maternal effect lethal 26; Zinc finger protein
OG0001665	ARF_RAV	0.511962	9	-0.147541	14.6414	2.2833e-15	2.31917e-10	0	Zm00001eb145520	Cytochrome c, class IA/ IB; Cytochrome c, monohaem; Cytochrome c domain-containing protein
OG0003121	EIL_SBP	0.9918	4	-0.0420036	14.6204	2.39649e-15	2.38641e-10	0	Zm00001eb227400	Mitogen-activated protein kinase
OG0011531	SMZ_RAP2-7_TOE2	0.99999	10	-0.0184469	14.4564	3.49608e-15	3.41443e-10	0	Zm00001eb297820	Peptidase A1 domain-containing protein; Pepsin A; Aspartic proteinase nepenthesin-2; Eukaryotic aspartyl protease family protein
OG0002232	LBD13	0.999983	10	-0.0193066	14.4415	3.61814e-15	3.46697e-10	0.105	Zm00001eb015700	Zinc finger CCCH domain-containing protein 22; RRM domain-containing protein
OG0003922	EIL_SBP	0.999982	7	-0.0200876	14.342	4.55007e-15	4.27922e-10	0.205	Zm00001eb259160	t-SNARE coiled-coil homology domain-containing protein; Target SNARE coiled-coil domain
OG0001593	ARF_TCP	4.1377e-08	9	-0.0875595	14.305	4.95419e-15	4.57457e-10	0	Zm00001eb030030	Premnaspirodiene oxygenase; 5-epiaristolochene 1,3-dihydroxylase; Cytochrome P450 monooxygenase; Geraniol 8-hydroxylase; Premnaspirodiene oxygenase-like
OG0007921	ERF_DREB_B	0.878169	4	0.0815024	14.2478	5.65205e-15	5.12576e-10	0	Zm00001eb113360	Indole-3-acetic acid-amido synthetase GH3.17; GH3 auxin-responsive promoter; Auxin-responsive GH3 family protein
OG0004535	SPL_A	0.817883	4	0.0603717	14.1618	6.8895e-15	6.13838e-10	0	Zm00001eb140600	Putative calcium-binding protein CML31; Calcium-binding protein CML38; Putative calcium-binding protein CML25/26; Putative calcium-binding protein CML19; Putative calcium-binding protein CML23
OG0006902	LBD13	0.999996	10	-0.0225781	14.0935	8.06308e-15	7.06015e-10	0	Zm00001eb286890	Plant calmodulin-binding protein-related
OG0012318	ABI	0.999997	10	0.0185041	14.0141	9.68005e-15	8.31676e-10	0	Zm00001eb365640	CMP-sialic acid transporter 3; UDP-galactose/UDP-N-acetylglucosamine transporter, putative; Putative UDP-sugar transporter protein SLC35A4; Putative UDP-sugar transporter protein SLC35A5
OG0003148	ERF_DREB_A	0.732662	9	-0.224048	14.0076	9.82572e-15	8.31676e-10	0	Zm00001eb103560	ER lumen protein retaining receptor
OG0013360	NAC_B	0.906913	10	-0.0770145	13.5767	2.65007e-14	2.20632e-09	0	Zm00001eb059040	Kinesin-like protein KIN-8B
OG0002722	SMZ_RAP2-7_TOE2	0.995485	10	0.1551	13.5618	2.74268e-14	2.24659e-09	0.002	Zm00001eb220050	26S proteasome regulatory subunit 4 like B; AAA domain-containing protein; Putative mitochondrial chaperone bcs1; ATP-dependent zinc metalloprotease FTSH 4, mitochondrial; AAA-type ATPase
OG0015112	BZIP	1	4	-0.0343408	13.5281	2.96434e-14	2.38961e-09	0.08	Zm00001eb295610	Photosystem I reaction center subunit VI, chloroplastic; Photosystem I PsaH
OG0008664	CPP	0.806638	10	-0.0971273	13.3689	4.27623e-14	3.3933e-09	0	Zm00001eb079890	NA
OG0007921	ERF_DREB_B	0.878169	9	-0.135928	13.3537	4.42898e-14	3.46043e-09	0	Zm00001eb113360	Indole-3-acetic acid-amido synthetase GH3.17; GH3 auxin-responsive promoter; Auxin-responsive GH3 family protein
OG0006880	ERF_DREB_B	0.532468	9	-0.142898	13.3317	4.65907e-14	3.58506e-09	0	Zm00001eb318480	DNA polymerase delta subunit 4
OG0010818	ABI	0.594109	7	0.0543731	13.2504	5.61762e-14	4.25812e-09	0	Zm00001eb289530	NA
OG0023082	WRKY	0.878274	4	0.0241863	13.1545	7.00694e-14	5.23311e-09	0	Zm00001eb321020	NA
OG0017958	NAC_A	0.999994	10	-0.0142358	13.0856	8.21026e-14	6.04294e-09	0.001	Zm00001eb280640	1-phosphatidylinositol-3-phosphate 5-kinase; Putative 1-phosphatidylinositol-3-phosphate 5-kinase FAB1C
OG0019692	ARF_TCP	0.761542	10	-0.0850311	13.0122	9.72388e-14	7.05476e-09	0	NA	NA
OG0025810	EIL_SBP	0.960821	7	-0.0693571	12.9713	1.06824e-13	7.64102e-09	0	Zm00001eb327410	Proteasome subunit alpha type; N-terminal nucleophile aminohydrolase
OG0026334	MYB88	0.999996	7	0.027297	12.8531	1.40259e-13	9.89327e-09	0.03	NA	NA
OG0012149	ARF_TCP	0.856133	4	0.071272	12.8269	1.48955e-13	1.03627e-08	0	Zm00001eb311320	OCRE domain-containing protein; CD2 antigen cytoplasmic tail-binding protein 2; angiogenic factor with G patch and FHA domains 1 isoform X2; CD2-binding protein-related
OG0003835	SPL_C	0.661766	4	0.0282877	12.7893	1.62437e-13	1.11479e-08	0	Zm00001eb106230	Rab-GAP TBC domain-containing protein; GTPase activating protein-like; RabGAP/TBC domain-containing protein, putative, expressed; TBC1 domain family member 15; Rab-GTPase-TBC domain; Ypt/Rab-GAP domain of gyp1p superfamily protein
OG0012585	JUB1	0.997336	4	0.0823996	12.7418	1.81236e-13	1.22722e-08	0.001	Zm00001eb054510	Phospholipase A2-alpha
OG0010733	NAC_B	0.871898	4	0.0450229	12.7123	1.93947e-13	1.29602e-08	0	Zm00001eb317460	Transcription factor bHLH62; BHLH domain-containing protein; Transcription factor bHLH78
OG0014623	ZAT10_SIZF2	0.999994	10	-0.0184567	12.6987	2.00136e-13	1.32e-08	0	NA	NA
OG0008883	Tryptophan_cluster	0.661028	7	-0.0714175	12.6246	2.37354e-13	1.5454e-08	0	Zm00001eb329490	TVP38/TMEM64 family membrane protein slr0305; SNARE associated Golgi protein family; Integral membrane protein-like; Transmembrane protein 64-like
OG0001593	ARF_RAV	0.617619	9	-0.181652	12.5699	2.69239e-13	1.72471e-08	0	Zm00001eb030030	Premnaspirodiene oxygenase; 5-epiaristolochene 1,3-dihydroxylase; Cytochrome P450 monooxygenase; Geraniol 8-hydroxylase; Premnaspirodiene oxygenase-like
OG0021934	ABI	0.999154	8	0.0564471	12.5659	2.71686e-13	1.72471e-08	0	Zm00001eb387870	Cellulose synthase
OG0010121	LBD13	0.941522	7	0.0309549	12.4445	3.59334e-13	2.25296e-08	0	Zm00001eb096870	Photosystem I reaction center subunit IV A
OG0011093	BZIP	0.77306	4	0.0422	12.318	4.80858e-13	2.97717e-08	0	Zm00001eb112610	NA
OG0018967	SPL15B	0.99833	9	0.0513279	12.3129	4.86566e-13	2.97717e-08	0.003	Zm00001eb088830	Pectate lyase
OG0011149	SPL8	0.872771	10	-0.0876419	12.2307	5.87873e-13	3.54403e-08	0	Zm00001eb057000	Shikimate O-hydroxycinnamoyltransferase; rosmarinate synthase-like; Hydroxycinnamoyl-Coenzyme A shikimate/quinate hydroxycinnamoyltransferase (Fragment); Transferase; HXXXD-type acyl-transferase family protein
OG0009626	SPL8	0.766352	10	-0.0454699	12.2268	5.93166e-13	3.54403e-08	0	Zm00001eb142030	HAP3 subunit of HAP complex; Nuclear transcription factor Y subunit B-5; Transcription factor, CBFA/NFYB, DNA topoisomerase
OG0011972	MYB	0.903192	9	-0.0843859	12.2072	6.20568e-13	3.66464e-08	0	Zm00001eb331000	C2C2-Dof transcription factor (Fragment); Cyclic dof factor 2; Dof-type domain-containing protein; Dof-type zinc finger protein 8
OG0005362	LBD13	0.918712	10	-0.0619914	12.1939	6.39887e-13	3.71209e-08	0	Zm00001eb043000	Pyrophosphate--fructose 6-phosphate 1-phosphotransferase subunit alpha; Phosphofructose kinase2; PFK domain-containing protein
OG0007921	ERF_DREB_A	0.760715	4	0.0452628	12.1916	6.43222e-13	3.71209e-08	0	Zm00001eb113360	Indole-3-acetic acid-amido synthetase GH3.17; GH3 auxin-responsive promoter; Auxin-responsive GH3 family protein
OG0003148	ERF_DREB_A	0.732662	4	0.162667	12.1162	7.65217e-13	4.36652e-08	0	Zm00001eb103560	ER lumen protein retaining receptor
OG0026334	MYB88	0.999996	10	0.0367476	12.0314	9.30188e-13	5.20448e-08	0.578	NA	NA
OG0012451	BHLH_CAMTA	0.955515	10	-0.15873	12.0303	9.32563e-13	5.20448e-08	0	Zm00001eb174170	Bromo domain-containing protein; Bromodomain-containing factor 2; Bromodomain-containing protein 4B; bromodomain-containing protein 4-like isoform X2; Bromodomain-containing protein, putative; Bromodomain domain-containing protein; Bromodomain-containing protein 4; DNA-binding bromodomain-containing protein
OG0007921	ERF_DREB_A	0.760715	6	-0.0471632	12.0061	9.86002e-13	5.4429e-08	0	Zm00001eb113360	Indole-3-acetic acid-amido synthetase GH3.17; GH3 auxin-responsive promoter; Auxin-responsive GH3 family protein
OG0014441	ABI	0.790219	4	0.0418114	11.996	1.00929e-12	5.51152e-08	0	Zm00001eb350920	leucine-rich repeat receptor-like serine/threonine-protein kinase At2g14510; Serine-threonine protein kinase, plant-type, putative isoform 2; Leucine-rich repeat receptor-like serine/threonine-protein kinase; probable LRR receptor-like serine/threonine-protein kinase At1g67720; Serine-threonine protein kinase, plant-type; Serine-threonine protein kinase, plant-type, putative; Malectin-like carboh…
OG0011111	MYB	0.999999	10	-0.0192444	11.9676	1.07754e-12	5.82166e-08	0	Zm00001eb024330	Transcription factor MYC2; Transcription factor bHLH2; BHLH domain-containing protein; Basic helix loop helix (BHLH) family transcription factor; Putative HLH DNA-binding domain superfamily protein
OG0001593	ARF_TCP	4.1377e-08	7	0.0703536	11.8918	1.28302e-12	6.85883e-08	0	Zm00001eb030030	Premnaspirodiene oxygenase; 5-epiaristolochene 1,3-dihydroxylase; Cytochrome P450 monooxygenase; Geraniol 8-hydroxylase; Premnaspirodiene oxygenase-like
OG0007620	ZAT10_SIZF2	0.911305	4	0.255458	11.8655	1.36287e-12	7.20983e-08	0	NA	NA
OG0013345	SPL_A	0.999969	10	-0.0250376	11.8561	1.39271e-12	7.29174e-08	0.01	Zm00001eb054650	ATP-dependent RNA helicase DDX23; DEAD-box ATP-dependent RNA helicase 21; DNA/RNA helicase, DEAD/DEAH box type, N-terminal; Putative P-loop containing nucleoside triphosphate hydrolases superfamily protein
OG0007921	ERF_DREB_A	0.760715	7	0.0562533	11.8503	1.41153e-12	7.31481e-08	0	Zm00001eb113360	Indole-3-acetic acid-amido synthetase GH3.17; GH3 auxin-responsive promoter; Auxin-responsive GH3 family protein
OG0010868	SMZ_RAP2-7_TOE2	0.978167	4	0.0292966	11.8119	1.54214e-12	7.91098e-08	0	Zm00001eb373920	CTC-interacting domain 7 isoform 1; DNA primase (Fragment)
OG0004535	SPL_A	0.817883	7	-0.0501622	11.7968	1.59679e-12	8.10937e-08	0	Zm00001eb140600	Putative calcium-binding protein CML31; Calcium-binding protein CML38; Putative calcium-binding protein CML25/26; Putative calcium-binding protein CML19; Putative calcium-binding protein CML23
OG0018997	JUB1	0.994694	4	-0.0162455	11.7895	1.62349e-12	8.16337e-08	0	Zm00001eb020450	NA
OG0025810	EIL_SBP	0.960821	4	0.0553919	11.679	2.09401e-12	1.04261e-07	0	Zm00001eb327410	Proteasome subunit alpha type; N-terminal nucleophile aminohydrolase
OG0023097	SPL_C	0.959192	10	-0.0645105	11.5732	2.67179e-12	1.31736e-07	0	Zm00001eb213630	Actin-depolymerizing factor 6; ADF-H domain-containing protein; Actin-depolymerizing factor; Actin depolymerizing factor 6; Putative ADF/Cofilin, ADF-H/Gelsolin-like domain-containing protein; Actin-depolymerizing factor 1; Actin depolymerizing factor
OG0003835	SPL_C	0.661766	7	-0.0715611	11.4669	3.41298e-12	1.66664e-07	0	Zm00001eb106230	Rab-GAP TBC domain-containing protein; GTPase activating protein-like; RabGAP/TBC domain-containing protein, putative, expressed; TBC1 domain family member 15; Rab-GTPase-TBC domain; Ypt/Rab-GAP domain of gyp1p superfamily protein
OG0012489	MYB	0.897875	7	0.0573877	11.4517	3.53387e-12	1.70924e-07	0	Zm00001eb075840	probable polyol transporter 4; MFS domain-containing protein; Sugar/inositol transporter; Arabinose-proton symporter; Major facilitator superfamily protein
OG0003375	SMZ_RAP2-7_TOE2	0.747818	7	0.0619044	11.3759	4.20823e-12	2.0162e-07	0	Zm00001eb281500	Reticulon-like protein (Fragment)
OG0001593	ERF_DREB_A	0.672861	7	0.199548	11.3594	4.37077e-12	2.07451e-07	0	Zm00001eb030030	Premnaspirodiene oxygenase; 5-epiaristolochene 1,3-dihydroxylase; Cytochrome P450 monooxygenase; Geraniol 8-hydroxylase; Premnaspirodiene oxygenase-like
OG0012373	JUB1	0.955384	4	0.0230471	11.3424	4.54526e-12	2.12843e-07	0	Zm00001eb208710	RNA polymerase II transcription factor B subunit 4; Basal transcription factor complex subunit-related isoform 1; TFIIH subunit Tfb4/p34; general transcription and DNA repair factor IIH subunit TFB4; [RNA-polymerase]-subunit kinase
OG0014553	JUB1	0.674136	9	-0.0573262	11.3403	4.5682e-12	2.12843e-07	0	Zm00001eb214790	Initiator of meiotic double stranded breaks SPO11-1; Topoisomerase-like enzyme1; Phytochrome; Meiotic recombination protein SPO11-1; Spo11/DNA topoisomerase VI, subunit A; meiotic recombination protein SPO11-1; Type 2 dna topoisomerase 6 subunit a
OG0003148	ERF_DREB_A	0.732662	6	-0.130572	11.2943	5.07764e-12	2.34428e-07	0	Zm00001eb103560	ER lumen protein retaining receptor
OG0004752	CPP	0.992288	4	0.0285159	11.2878	5.15479e-12	2.35846e-07	0	Zm00001eb265430	IQ-domain 3; IQ-domain 1; IQ motif, EF-hand binding site
OG0024772	NAC_C	0.99981	6	0.0813256	11.2828	5.21442e-12	2.36444e-07	0.001	NA	NA
OG0006302	SMZ_RAP2-7_TOE2	0.998611	9	0.0284357	11.2728	5.33605e-12	2.39818e-07	0.006	Zm00001eb118930	D-amino-acid transaminase, chloroplastic isoform X1; D-amino-acid transaminase, chloroplastic; Branched-chain amino acid aminotransferase-like; Branched-chain-amino-acid aminotransferase-like protein 3; Branched-chain-amino-acid aminotransferase-like protein; D-aminoacid aminotransferase-like PLP-dependent enzymes superfamily protein; D-amino-acid transaminase; Aminotransferase, class IV; Putativ…
OG0013354	ZAT10_SIZF2	0.994303	4	0.0192712	11.2425	5.72085e-12	2.54857e-07	0	Zm00001eb057960	Putative WRKY transcription factor 26
OG0018599	ERF_DREB_B	0.746833	4	0.0376428	11.227	5.92897e-12	2.60364e-07	0	Zm00001eb305470	Actin cytoskeleton-regulatory complex protein pan1-like; Asparagine synthase (Glutamine-hydrolyzing)
OG0029267	SMZ_RAP2-7_TOE2	0.999999	10	-0.0181684	11.2257	5.947e-12	2.60364e-07	0.004	Zm00001eb116380	Procollagen-proline 4-dioxygenase; Prolyl 4-hydroxylase 4; Fe2OG dioxygenase domain-containing protein
OG0001057	NAC_B	0.930069	10	-0.0598169	11.2169	6.06946e-12	2.63454e-07	0	Zm00001eb081850	Putative methyltransferase PMT21; S-adenosyl-L-methionine-dependent methyltransferase
OG0003962	ZAT10_SIZF2	0.991097	4	0.0414639	11.1339	7.34757e-12	3.16229e-07	0	Zm00001eb357610	Histidine-rich glycoprotein-like
OG0011531	ARF_RAV	0.95646	10	-0.099615	11.1194	7.5961e-12	3.24178e-07	0	Zm00001eb297820	Peptidase A1 domain-containing protein; Pepsin A; Aspartic proteinase nepenthesin-2; Eukaryotic aspartyl protease family protein
OG0017282	NAC_B	0.999997	4	-0.0250524	11.1082	7.79402e-12	3.29853e-07	0.011	Zm00001eb207700	NA
OG0012373	JUB1	0.955384	7	-0.0294725	11.0997	7.94938e-12	3.33648e-07	0	Zm00001eb208710	RNA polymerase II transcription factor B subunit 4; Basal transcription factor complex subunit-related isoform 1; TFIIH subunit Tfb4/p34; general transcription and DNA repair factor IIH subunit TFB4; [RNA-polymerase]-subunit kinase
OG0011531	ARF_RAV	0.95646	7	-0.0636511	11.0132	9.70015e-12	4.03793e-07	0	Zm00001eb297820	Peptidase A1 domain-containing protein; Pepsin A; Aspartic proteinase nepenthesin-2; Eukaryotic aspartyl protease family protein
OG0014809	JUB1	0.99681	10	0.0344973	11.0068	9.84416e-12	4.06457e-07	0.002	Zm00001eb022900	Late embryogenesis abundant (LEA) hydroxyproline-rich glycoprotein family
OG0011858	SPL_C	0.597833	4	0.0407243	10.9985	1.00344e-11	4.10971e-07	0	Zm00001eb213630	Actin-depolymerizing factor 6; ADF-H domain-containing protein; Actin-depolymerizing factor; Actin depolymerizing factor 6; Putative ADF/Cofilin, ADF-H/Gelsolin-like domain-containing protein; Actin-depolymerizing factor 1; Actin depolymerizing factor
OG0011858	SPL_B	0.995051	7	-0.0387291	10.9525	1.11549e-11	4.53208e-07	0	Zm00001eb213630	Actin-depolymerizing factor 6; ADF-H domain-containing protein; Actin-depolymerizing factor; Actin depolymerizing factor 6; Putative ADF/Cofilin, ADF-H/Gelsolin-like domain-containing protein; Actin-depolymerizing factor 1; Actin depolymerizing factor
OG0016102	ABI	0.850663	10	-0.0262538	10.9364	1.15771e-11	4.66627e-07	0	Zm00001eb020320	Membrane-anchored ubiquitin-fold protein 1; Membrane-anchored ubiquitin-fold protein; Membrane-anchored ubiquitin-fold protein 6
OG0003835	RVE_ARR_GATA	0.99793	8	0.0297097	10.8834	1.30808e-11	5.23083e-07	0	Zm00001eb106230	Rab-GAP TBC domain-containing protein; GTPase activating protein-like; RabGAP/TBC domain-containing protein, putative, expressed; TBC1 domain family member 15; Rab-GTPase-TBC domain; Ypt/Rab-GAP domain of gyp1p superfamily protein
OG0007079	SPL_A	0.829972	10	-0.0367384	10.8463	1.42474e-11	5.65283e-07	0	Zm00001eb119470	Putative membrane-associated kinase regulator 2
OG0003758	BHLH_CAMTA	0.889627	10	-0.0303705	10.736	1.83668e-11	7.20615e-07	0	Zm00001eb145440	KH domain-containing protein; K Homology domain
OG0007921	ERF_DREB_B	0.878169	7	0.0864437	10.7341	1.84462e-11	7.20615e-07	0	Zm00001eb113360	Indole-3-acetic acid-amido synthetase GH3.17; GH3 auxin-responsive promoter; Auxin-responsive GH3 family protein
OG0009130	ZAT10_SIZF2	0.983327	9	-0.0579119	10.7039	1.97762e-11	7.66676e-07	0	Zm00001eb118760	WRKY domain-containing protein; WRKY transcription factor 6
OG0011972	MYB	0.903192	4	0.0435123	10.6872	2.05513e-11	7.90688e-07	0	Zm00001eb331000	C2C2-Dof transcription factor (Fragment); Cyclic dof factor 2; Dof-type domain-containing protein; Dof-type zinc finger protein 8
OG0007261	MYB88	0.971719	4	0.0273273	10.5439	2.85829e-11	1.09143e-06	0	Zm00001eb323770	Receptor-like serine/threonine-protein kinase
OG0013050	SPL_A	0.814023	10	-0.0398018	10.5403	2.88171e-11	1.09216e-06	0	Zm00001eb376630	RING-type E3 ubiquitin ligase; E3 ubiquitin-protein ligase GW2; RING/U-box superfamily protein isoform 3; RING-type domain-containing protein
OG0002114	WRKY	0.757984	10	-0.0543092	10.4966	3.18687e-11	1.19887e-06	0	Zm00001eb174670	Myosin heavy chain-related; polyamine-modulated factor 1-binding protein 1-like isoform X3; DNA repair ATPase-related family protein
OG0014983	JUB1	0.965883	10	-0.0351451	10.4741	3.35634e-11	1.25334e-06	0	Zm00001eb250010	RING-H2 finger protein ATL5J; RING-H2 finger protein ATL54; E3 ubiquitin-protein ligase EL5-like; RING-type domain-containing protein
OG0018637	ZAT10_SIZF2	0.999982	10	0.01801	10.4643	3.4336e-11	1.27283e-06	0.016	Zm00001eb407020	TLDc domain-containing protein; TLD domain-containing protein 1; MTOR-associated protein MEAK7; TLD-domain containing nucleolar protein; Parvalbumin; EF-hand domain; Calcium-binding EF-hand; Oxidation resistance protein 1; TLD-domain nucleolar protein
OG0014809	JUB1	0.99681	9	0.026804	10.4535	3.5198e-11	1.29533e-06	0.01	Zm00001eb022900	Late embryogenesis abundant (LEA) hydroxyproline-rich glycoprotein family
OG0006284	LBD13	0.74062	9	-0.0633415	10.3929	4.04698e-11	1.47862e-06	0	Zm00001eb296650	Fe2OG dioxygenase domain-containing protein; probable 2-oxoglutarate-dependent dioxygenase AOP1
OG0007493	SPL_C	0.967083	4	0.0742852	10.3747	4.21967e-11	1.5307e-06	0	Zm00001eb311540	Protein kinase domain-containing protein; Putative inactive receptor kinase
OG0008829	SMZ_RAP2-7_TOE2	0.806875	4	0.0683137	10.3662	4.30339e-11	1.55e-06	0	Zm00001eb232320	NA
OG0011948	ABI	0.523238	8	0.0664398	10.3354	4.61976e-11	1.65223e-06	0	Zm00001eb013690	Mitochondrial import inner membrane translocase subunit TIM22-1
OG0012812	EIL_SBP	0.942641	7	-0.0313979	10.3164	4.82655e-11	1.71412e-06	0.006	Zm00001eb249900	Tripeptidyl-peptidase II; Tripeptidyl-peptidase 2
OG0018997	JUB1	0.994694	8	-0.0255504	10.2963	5.05509e-11	1.78256e-06	0	Zm00001eb020450	NA
OG0013980	JUB1	0.998429	4	-0.0279233	10.2933	5.08945e-11	1.78256e-06	0.007	Zm00001eb079330	Initiation factor eIF-4 gamma, MA3; Programmed cell death protein 4
OG0017971	SPL_B	0.661984	10	-0.0594475	10.2695	5.37591e-11	1.86999e-06	0	Zm00001eb362370	Protein COFACTOR ASSEMBLY OF COMPLEX C SUBUNIT B CCB3, chloroplastic; Putative membrane protein ylmG
OG0011095	SPL15B	0.993206	7	-0.0578423	10.2309	5.87596e-11	2.03003e-06	0.006	Zm00001eb170360	Coiled-coil domain-containing protein SCD2; coiled-coil domain-containing protein SCD2-like; coiled-coil domain-containing protein SCD2-like isoform X1
OG0016717	SMZ_RAP2-7_TOE2	0.932267	4	0.0334983	10.1815	6.58433e-11	2.25939e-06	0	Zm00001eb167780	Putative inactive leucine-rich repeat receptor-like protein kinase; Protein kinase domain-containing protein; Similar to receptor protein kinase-like protein; Leucine Rich Repeat family protein, expressed
OG0006880	ERF9_AS2	5.25771e-08	7	0.0410774	10.1561	6.98013e-11	2.37913e-06	0	Zm00001eb318480	DNA polymerase delta subunit 4
OG0009137	LBD13	0.569816	10	-0.0952577	10.1493	7.09158e-11	2.401e-06	0	Zm00001eb120100	sodium/calcium exchanger NCL; Sodium/calcium exchanger NCL2; Sodium/calcium exchanger family protein / calcium-binding EF hand family protein; Parvalbumin; Vacuolar calcium ion transporter
OG0012478	ERF_DREB_B	0.897166	7	-0.024315	10.0959	8.01854e-11	2.69686e-06	0	Zm00001eb423400	LURP1-related protein domain containing protein
OG0014983	SPL8	0.457782	5	0.0528858	10.0832	8.25582e-11	2.7584e-06	0	Zm00001eb250010	RING-H2 finger protein ATL5J; RING-H2 finger protein ATL54; E3 ubiquitin-protein ligase EL5-like; RING-type domain-containing protein
OG0002722	SMZ_RAP2-7_TOE2	0.995485	1	0.0719904	10.0748	8.41694e-11	2.79385e-06	0	Zm00001eb220050	26S proteasome regulatory subunit 4 like B; AAA domain-containing protein; Putative mitochondrial chaperone bcs1; ATP-dependent zinc metalloprotease FTSH 4, mitochondrial; AAA-type ATPase
OG0006976	HDZIP_PLINC_AHL	0.92395	7	0.187203	10.0495	8.92378e-11	2.94285e-06	0	Zm00001eb201850	NA
OG0016976	Tryptophan_cluster	0.999698	6	0.267063	10.0438	9.04077e-11	2.9622e-06	0.009	Zm00001eb431350	Homeobox-leucine zipper protein ROC2; Homeobox-leucine zipper protein ROC1; Homeobox-leucine zipper protein PROTODERMAL FACTOR 2; Homeobox-leucine zipper protein ROC7; Putative transcription factor & lipid binding Homobox-WOX family; HB transcription factor; START domain-containing protein
OG0016194	ARF_TCP	0.885402	4	0.0896602	9.93468	1.16231e-10	3.78389e-06	0	Zm00001eb203380	Adrenodoxin-NADP(+) reductase
OG0012274	SPL_A	0.978704	7	-0.0435889	9.90442	1.24618e-10	4.03109e-06	0.001	Zm00001eb382010	NA
OG0011858	SPL_B	0.995051	4	0.032442	9.81049	1.54707e-10	4.9727e-06	0.001	Zm00001eb213630	Actin-depolymerizing factor 6; ADF-H domain-containing protein; Actin-depolymerizing factor; Actin depolymerizing factor 6; Putative ADF/Cofilin, ADF-H/Gelsolin-like domain-containing protein; Actin-depolymerizing factor 1; Actin depolymerizing factor
OG0018453	WRKY	0.941147	8	0.150858	9.79591	1.59989e-10	5.0804e-06	0	Zm00001eb016750	E3 ubiquitin-protein ligase MIEL1; RING finger and CHY zinc finger domain-containing protein 1
OG0021725	NAC_B	0.694938	9	-0.161435	9.79572	1.60058e-10	5.0804e-06	0	Zm00001eb107750	Glycosyltransferase; Anthocyanidin 3-O-glucosyltransferase; UDPGT domain-containing protein; UDP-glycosyltransferase 78D2; Anthocyanidin 3-O-glucosyltransferase-like
OG0006302	SMZ_RAP2-7_TOE2	0.998611	8	0.036672	9.78041	1.65801e-10	5.22999e-06	0.008	Zm00001eb118930	D-amino-acid transaminase, chloroplastic isoform X1; D-amino-acid transaminase, chloroplastic; Branched-chain amino acid aminotransferase-like; Branched-chain-amino-acid aminotransferase-like protein 3; Branched-chain-amino-acid aminotransferase-like protein; D-aminoacid aminotransferase-like PLP-dependent enzymes superfamily protein; D-amino-acid transaminase; Aminotransferase, class IV; Putativ…
OG0018991	BZIP	0.988754	3	-0.0628824	9.73693	1.83261e-10	5.74507e-06	0	Zm00001eb395980	GDSL-like Lipase/Acylhydrolase family protein, expressed; GDSL esterase/lipase; GDSL-like Lipase/Acylhydrolase superfamily protein; Triacylglycerol lipase; Zinc finger protein, putative
OG0017339	SPL8	0.533083	9	-0.0482975	9.72068	1.90247e-10	5.9275e-06	0	Zm00001eb102230	NADH dehydrogenase [ubiquinone] 1 alpha subcomplex subunit 12
OG0020098	SMZ_RAP2-7_TOE2	0.955461	4	0.00828378	9.71512	1.92698e-10	5.96725e-06	0	Zm00001eb432710	NA
OG0012858	SMZ_RAP2-7_TOE2	0.999999	10	-0.0177817	9.69783	2.00527e-10	6.17204e-06	0	Zm00001eb324550	NAC domain-containing protein
OG0023097	SPL_C	0.959192	4	0.0313274	9.63295	2.32836e-10	7.12333e-06	0	Zm00001eb213630	Actin-depolymerizing factor 6; ADF-H domain-containing protein; Actin-depolymerizing factor; Actin depolymerizing factor 6; Putative ADF/Cofilin, ADF-H/Gelsolin-like domain-containing protein; Actin-depolymerizing factor 1; Actin depolymerizing factor
OG0013887	ERF_DREB_A	0.954983	10	-0.144351	9.61913	2.40363e-10	7.30958e-06	0	Zm00001eb160430	Lycopene epsilon cyclase1; Protein kinase protein with adenine nucleotide alpha hydrolase-like domain; U-box domain-containing protein 52-like isoform X2; U-box domain-containing protein 52; U-box domain-containing protein 34; U box domain-containing protein 35; U-box domain-containing protein 51; Protein kinase domain-containing protein; U-box domain-containing protein 35-like
OG0023082	WRKY	0.878274	7	0.0390896	9.54845	2.82847e-10	8.55033e-06	0.001	Zm00001eb321020	NA
OG0008734	SPL15B	0.934365	4	0.0166615	9.5387	2.89265e-10	8.6926e-06	0	Zm00001eb000170	MSC domain-containing protein; Putative inner nuclear membrane protein MAN1; Man1-src1p-carboxy-terminal domain protein; LEM domain-containing protein 2 (Fragment); Expressed protein (Fragment); Inner nuclear membrane protein MAN
OG0012972	MYB88	0.730152	10	-0.0789337	9.51081	3.08455e-10	9.21475e-06	0	Zm00001eb352600	Putative E3 ubiquitin-protein ligase RING1a; RING-type domain-containing protein
OG0002111	ERF_DREB_A	0.793004	4	0.141921	9.5062	3.11747e-10	9.23263e-06	0	Zm00001eb016200	BHLH transcription factor; DNA binding protein; ACT domain-containing protein
OG0016272	BZIP	0.977927	10	-0.0258146	9.50489	3.12689e-10	9.23263e-06	0.002	Zm00001eb319800	Collagen, type IV, alpha 5; Basic proline-rich protein-like
OG0016345	LBD13	0.87687	10	-0.0593594	9.49027	3.23394e-10	9.49351e-06	0	Zm00001eb012550	VOC domain-containing protein; Dessication-induced 1VOC superfamily protein; Glyoxalase family protein superfamily; Lactoylglutathione lyase family protein; Putative glyoxalase/Bleomycin resistance protein/Dihydroxybiphenyl dioxygenase; Glyoxalase-like domain containing protein
OG0003679	SPL_A	0.869336	10	-0.0376312	9.48377	3.28267e-10	9.51511e-06	0.002	Zm00001eb130180	Homeobox protein liguleless 3; KN1-type homeobox transcription factor; Homeotic protein knotted-1; Knotted related homeobox5; ELK domain-containing protein
OG0012927	SPL_C	0.899744	10	-0.0550084	9.4823	3.29383e-10	9.51511e-06	0	Zm00001eb410840	Zinc finger, PHD-type; Histone-lysine N-methyltransferase HRX; PHD finger family protein isoform 2; Putative transcription factor HALR/MLL3, involved in embryonic development; Histone-lysine N-methyltransferase 2B; histone-lysine N-methyltransferase 2C-like; PHD-type domain-containing protein; Histone-lysine N-methyltransferase MLL4; Histone-lysine N-methyltransferase ATX3; Putative histone-lysin…
OG0007814	SPL15B	0.993396	4	0.0220915	9.48181	3.29751e-10	9.51511e-06	0.006	Zm00001eb376730	Orphans transcription factor; B-box zinc finger protein 22; Profilin homolog5; B box-type domain-containing protein
OG0014101	ABI	0.809185	10	-0.0259523	9.4633	3.44109e-10	9.76693e-06	0.001	Zm00001eb212460	chaperonin-like RbcX protein 2, chloroplastic; Armadillo repeat-containing protein 8
OG0013026	SMZ_RAP2-7_TOE2	0.929203	4	0.0243554	9.46222	3.44968e-10	9.76693e-06	0.001	Zm00001eb385970	Acyl transferase 7; 3'-N-debenzoyl-2'-deoxytaxol N-benzoyltransferase; 10-deacetylbaccatin III 10-O-acetyltransferase
OG0012967	LBD13	0.971205	9	-0.0336947	9.46075	3.46142e-10	9.76693e-06	0.003	Zm00001eb282260	RING-H2 finger protein ATL40; RING-type E3 ubiquitin transferase; RING-type domain-containing protein
OG0009624	EIL_SBP	0.791793	7	-0.0373955	9.46071	3.4617e-10	9.76693e-06	0.003	Zm00001eb140030	Ribonuclease P
OG0006080	SMZ_RAP2-7_TOE2	0.710811	4	0.0445459	9.40884	3.90082e-10	1.09451e-05	0	Zm00001eb201770	Nicotianamine aminotransferase A; probable aminotransferase TAT2; Aromatic amino acid aminotransferase 2; tyrosine aminotransferase-like isoform X2; Tyrosine aminotransferase
OG0026334	MYB88	0.999996	4	-0.0241136	9.38706	4.10148e-10	1.14448e-05	0.073	NA	NA
OG0007650	SPL_C	0.989003	2	0.0299983	9.3797	4.1716e-10	1.15769e-05	0	Zm00001eb216090	Histidine kinase
OG0010325	EIL_SBP	0.571529	10	-0.121852	9.3662	4.30329e-10	1.18775e-05	0.001	Zm00001eb337890	NA
OG0006834	SPL_A	0.957658	10	-0.0719366	9.35336	4.43236e-10	1.21676e-05	0	Zm00001eb023830	NA
OG0003751	JUB1	0.995498	1	0.0789151	9.34954	4.4716e-10	1.22093e-05	0	Zm00001eb163790	cell division control protein 2 homolog C; Protein kinase domain-containing protein; Cyclin-dependent kinase-like protein; Protein kinase, ATP binding site-containing protein
OG0009270	Tryptophan_cluster	0.87456	10	-0.09357	9.34652	4.50277e-10	1.22287e-05	0	Zm00001eb062130	transcription factor bHLH106; Basic helix-loop-helix transcription factor; BHLH domain-containing protein; Helix-loop-helix DNA-binding domain containing protein, expressed; DNA binding protein
OG0008664	HDZIP_PLINC_AHL	0.576205	7	-0.0534147	9.34041	4.56659e-10	1.2336e-05	0	Zm00001eb079890	NA
OG0004535	SPL_A	0.817883	10	-0.067109	9.33742	4.59813e-10	1.23555e-05	0	Zm00001eb140600	Putative calcium-binding protein CML31; Calcium-binding protein CML38; Putative calcium-binding protein CML25/26; Putative calcium-binding protein CML19; Putative calcium-binding protein CML23
OG0013184	JUB1	0.999999	10	0.0170328	9.33295	4.64566e-10	1.24175e-05	0.18	Zm00001eb036570	HCaRG; COMM domain-containing protein
OG0014794	ERF9_AS2	0.00503278	10	-0.0480407	9.29745	5.04135e-10	1.34046e-05	0.001	Zm00001eb062540	Zinc finger protein ZAT11; C2H2-type domain-containing protein
OG0004400	SPL_A	0.800489	4	0.0999189	9.28823	5.14954e-10	1.3621e-05	0	Zm00001eb141880	Xylanase inhibitor TAXI-IV; Peptidase A1 domain-containing protein; Basic 7S globulin 2; Aspartic proteinase nepenthesin-2-like; Eukaryotic aspartyl protease family protein
OG0018004	SPL_A	0.628689	4	0.0682565	9.23457	5.82674e-10	1.53203e-05	0	Zm00001eb312220	E3 ubiquitin ligase; Protein kinase domain-containing protein
OG0018967	SPL15B	0.99833	7	0.0178774	9.23267	5.85232e-10	1.53203e-05	0.01	Zm00001eb088830	Pectate lyase
OG0017282	NAC_B	0.999997	7	0.0173868	9.19963	6.31498e-10	1.64467e-05	0.032	Zm00001eb207700	NA
OG0014042	SPL15B	0.882014	4	0.0547635	9.19584	6.37031e-10	1.65061e-05	0	Zm00001eb223710	NA
OG0017099	NAC_A	0.992791	5	0.174381	9.19266	6.41707e-10	1.65429e-05	0	Zm00001eb198990	Plant UBX domain-containing protein 11
OG0020644	LBD13	0.603342	9	-0.0397473	9.14308	7.19319e-10	1.845e-05	0	Zm00001eb025770	Proline-rich receptor-like protein kinase PERK4; Proline-rich receptor-like protein kinase PERK5; putative proline-rich receptor-like protein kinase PERK6 isoform X2; Protein kinase domain-containing protein; Somatic embryogenesis receptor kinase, putative
OG0001576	SMZ_RAP2-7_TOE2	0.938665	7	-0.0305585	9.1267	7.46966e-10	1.90629e-05	0.002	Zm00001eb423900	NA
OG0018976	HDZIP_PLINC_AHL	0.832726	4	0.159106	9.11875	7.60758e-10	1.929e-05	0	Zm00001eb215290	Magnesium-dependent phosphatase 1; Magnesium-dependent phosphatase-1 type; Magnesium-dependent phosphatase-1 family protein, expressed; Magnesium-dependent phosphatase, putative; Haloacid dehalogenase-like hydrolase (HAD) superfamily protein; Haloacid dehalogenase-like hydrolase superfamily protein isoform 2
OG0017828	SMZ_RAP2-7_TOE2	1	4	0.0200354	9.11721	7.63463e-10	1.929e-05	0.032	Zm00001eb254450	Photosynthetic NDH subunit of subcomplex B 4, chloroplastic; Hydroxyacylglutathione hydrolase; Photosynthetic NDH subunit of subcomplex B 4 chloroplastic
OG0012927	BZIP_TGA	0.83938	4	0.0513571	9.10958	7.77e-10	1.95349e-05	0	Zm00001eb410840	Zinc finger, PHD-type; Histone-lysine N-methyltransferase HRX; PHD finger family protein isoform 2; Putative transcription factor HALR/MLL3, involved in embryonic development; Histone-lysine N-methyltransferase 2B; histone-lysine N-methyltransferase 2C-like; PHD-type domain-containing protein; Histone-lysine N-methyltransferase MLL4; Histone-lysine N-methyltransferase ATX3; Putative histone-lysin…
OG0016083	SPL_C	0.800015	7	-0.0696041	9.0954	8.0278e-10	2.00836e-05	0	Zm00001eb012670	Arginine biosynthesis bifunctional protein ArgJ, chloroplastic; Glutamate N-acetyltransferase (Fragment)
OG0011149	SPL8	0.872771	4	0.0494263	9.07027	8.50615e-10	2.1176e-05	0.001	Zm00001eb057000	Shikimate O-hydroxycinnamoyltransferase; rosmarinate synthase-like; Hydroxycinnamoyl-Coenzyme A shikimate/quinate hydroxycinnamoyltransferase (Fragment); Transferase; HXXXD-type acyl-transferase family protein
OG0012801	NAC_B	0.942909	1	-0.158862	9.06787	8.55329e-10	2.11894e-05	0	Zm00001eb183610	serine/threonine-protein kinase STY13; Serine/threonine-protein kinase HT1; Protein kinase domain-containing protein
OG0012804	SPL8	0.992796	10	-0.032252	9.05422	8.82634e-10	2.16576e-05	0.001	Zm00001eb406810	Tetrapyrrole-binding protein, chloroplastic; GUN4 domain-containing protein; Enzyme binding,tetrapyrrole binding; Tetrapyrrole-binding protein; tetrapyrrole-binding protein, chloroplastic-like
OG0005327	ARF_TCP	0.936092	7	-0.0726434	9.05416	8.82754e-10	2.16576e-05	0	Zm00001eb015840	ABC transporter of the mitochondrion 3; ABC transporter B family member 25; ABC transmembrane type-1 domain-containing protein; Putative cadmium-transporting ATPase
OG0016668	JUB1	0.995945	4	0.0124764	9.05095	8.89299e-10	2.17133e-05	0	Zm00001eb006300	Phytoene dehydrogenase
OG0006189	JUB1	0.975524	2	0.0387006	9.0443	9.0303e-10	2.1943e-05	0	Zm00001eb269290	Pentatricopeptide repeat-containing protein; Putative tetratricopeptide-like helical domain-containing protein
OG0018976	CPP	0.803869	7	-0.138912	9.01374	9.68865e-10	2.34201e-05	0	Zm00001eb215290	Magnesium-dependent phosphatase 1; Magnesium-dependent phosphatase-1 type; Magnesium-dependent phosphatase-1 family protein, expressed; Magnesium-dependent phosphatase, putative; Haloacid dehalogenase-like hydrolase (HAD) superfamily protein; Haloacid dehalogenase-like hydrolase superfamily protein isoform 2
OG0003130	LBD13	0.997222	1	-0.126666	9.01187	9.73041e-10	2.34201e-05	0	Zm00001eb241190	Putative UDP-N-acetylglucosamine--peptide N-acetylglucosaminyltransferase SEC; Probable UDP-N-acetylglucosamine--peptide N-acetylglucosaminyltransferase SPINDLY; Protein O-GlcNAc transferase
OG0011852	MYB	0.902284	7	0.0674159	8.99865	1.0031e-09	2.40298e-05	0	Zm00001eb057190	DNA-directed RNA polymerase subunit beta; Serine hydroxymethyltransferase
OG0008734	SPL15B	0.934365	9	-0.0313989	8.99473	1.0122e-09	2.41339e-05	0.006	Zm00001eb000170	MSC domain-containing protein; Putative inner nuclear membrane protein MAN1; Man1-src1p-carboxy-terminal domain protein; LEM domain-containing protein 2 (Fragment); Expressed protein (Fragment); Inner nuclear membrane protein MAN
OG0019315	MYB_TRB	0.903199	4	0.310834	8.97555	1.05791e-09	2.51059e-05	0	Zm00001eb343510	NA
OG0001820	NAC_A	0.871045	10	-0.0817321	8.95027	1.12132e-09	2.64869e-05	0	Zm00001eb037730	Protein indeterminate-domain 14; Protein SHOOT GRAVITROPISM 5; Protein indeterminate-domain 16; Putative zinc finger protein ID1; C2H2-type domain-containing protein; C2H2L domain class transcription factor
OG0016776	HDZIP_PLINC_AHL	0.8756	4	0.0817187	8.93855	1.15198e-09	2.70852e-05	0	Zm00001eb182460	Glyoxylate reductase 1; Glyoxylate/succinic semialdehyde reductase 1; Gamma hydroxybutyrate dehydrogenase-like protein; 6-phosphogluconate dehydrogenase; Putative oxidoreductase GLYR1
OG0011796	MYB	0.856935	10	-0.0667878	8.9356	1.15986e-09	2.71447e-05	0.001	Zm00001eb066320	Thioredoxin domain-containing protein
OG0008934	JUB1	0.815393	10	-0.0468638	8.93119	1.17168e-09	2.72955e-05	0.001	Zm00001eb098540	Protein kinase domain-containing protein; probable serine/threonine-protein kinase PIX7; probable serine/threonine-protein kinase PIX7 isoform X1
OG0009870	BZIP	0.791113	10	-0.0503723	8.91607	1.21321e-09	2.80873e-05	0	Zm00001eb212610	Lipid phosphate phosphatase delta; acidPPc domain-containing protein; Dihydrosphingosine 1-phosphate phosphatase; Sphingosine-1-phosphate phosphatase 1; Phosphoric ester hydrolase
OG0001593	ARF_TCP	4.1377e-08	6	-0.0553078	8.91481	1.21672e-09	2.80873e-05	0	Zm00001eb030030	Premnaspirodiene oxygenase; 5-epiaristolochene 1,3-dihydroxylase; Cytochrome P450 monooxygenase; Geraniol 8-hydroxylase; Premnaspirodiene oxygenase-like
OG0012979	SPL_C	0.968065	10	-0.0414532	8.91216	1.22418e-09	2.80954e-05	0.001	Zm00001eb266400	nucleolin 2; RNA-binding protein 34; Putative transcription factor interactor and regulator CCHC(Zn) family
OG0018612	BZIP	0.984489	4	0.0357892	8.91075	1.22814e-09	2.80954e-05	0	Zm00001eb001600	Putative heme chaperone; Oxygen-independent coproporphyrinogen III oxidase-like protein sll1917; Elongator complex protein 3
OG0013809	NAC_B	0.921893	4	0.0185647	8.90466	1.24548e-09	2.83643e-05	0.002	Zm00001eb215080	Sulfate adenylyltransferase; ATP-sulfurylase 3, chloroplastic
OG0002722	SMZ_RAP2-7_TOE2	0.995485	9	-0.125301	8.88943	1.28993e-09	2.92454e-05	0.001	Zm00001eb220050	26S proteasome regulatory subunit 4 like B; AAA domain-containing protein; Putative mitochondrial chaperone bcs1; ATP-dependent zinc metalloprotease FTSH 4, mitochondrial; AAA-type ATPase
OG0006902	LBD13	0.999996	8	0.0192882	8.86953	1.35044e-09	3.04812e-05	0	Zm00001eb286890	Plant calmodulin-binding protein-related
OG0010205	NAC_B	0.970698	4	0.0203839	8.85803	1.38666e-09	3.11603e-05	0	Zm00001eb386840	Protein kinase domain-containing protein; PB1 domain-containing protein; Serine/threonine-protein kinase CTR1; Trithorax group protein osa-like
OG0013542	WRKY	0.972888	4	0.0243642	8.84395	1.43234e-09	3.2045e-05	0	Zm00001eb240910	Cinnamate 4-hydroxylase; Trans-cinnamate 4-monooxygenase; Cinnamic acid 4-hydroxylase; Cytochrome P450, E-class, group I
OG0016709	NAC_B	0.923987	7	0.140645	8.83531	1.46114e-09	3.25461e-05	0	Zm00001eb154120	Pathogenesis-related family protein isoform 1; pathogen-related protein-like
OG0016959	LBD13	0.917865	4	0.0718249	8.80867	1.55355e-09	3.44533e-05	0	Zm00001eb144980	Metallophos domain-containing protein; Calcineurin-like metallo-phosphoesterase superfamily protein; Putative metallophosphoesterase; Transmembrane protein 62
OG0002111	ERF_DREB_A	0.793004	10	-0.135827	8.78067	1.65703e-09	3.65883e-05	0	Zm00001eb016200	BHLH transcription factor; DNA binding protein; ACT domain-containing protein
OG0003361	BZIP_TGA	0.983161	9	0.0463824	8.77651	1.67297e-09	3.67804e-05	0	Zm00001eb015490	Myb-related protein 2; HTH myb-type domain-containing protein; myb-related protein 2 isoform X1; Myb family transcription factor APL
OG0007921	ERF_DREB_B	0.878169	6	-0.0488656	8.75625	1.75288e-09	3.83712e-05	0	Zm00001eb113360	Indole-3-acetic acid-amido synthetase GH3.17; GH3 auxin-responsive promoter; Auxin-responsive GH3 family protein
OG0005362	SPL_C	0.851606	10	-0.0871469	8.73986	1.82027e-09	3.96754e-05	0	Zm00001eb043000	Pyrophosphate--fructose 6-phosphate 1-phosphotransferase subunit alpha; Phosphofructose kinase2; PFK domain-containing protein
OG0012401	SMZ_RAP2-7_TOE2	0.999906	9	0.117853	8.73581	1.83733e-09	3.9876e-05	0.364	Zm00001eb338910	Putative inactive receptor kinase; Protein kinase domain-containing protein; ATP binding protein, putative; Leucine-rich repeat-containing protein
OG0008585	JUB1	0.545682	9	-0.0530472	8.70734	1.96184e-09	4.23971e-05	0	Zm00001eb332890	NEDD8-activating enzyme E1 catalytic subunit
OG0001665	ARF_RAV	0.511962	4	0.0759799	8.69611	2.01321e-09	4.33228e-05	0	Zm00001eb145520	Cytochrome c, class IA/ IB; Cytochrome c, monohaem; Cytochrome c domain-containing protein
OG0016145	SPL_A	0.956291	4	0.0290711	8.67182	2.129e-09	4.56213e-05	0	NA	NA
OG0013405	JUB1	0.946226	7	-0.0286974	8.65593	2.20835e-09	4.71228e-05	0	Zm00001eb011460	Phosphatidylinositol 4-phosphate 5-kinase
OG0008829	SMZ_RAP2-7_TOE2	0.806875	7	-0.0559438	8.63225	2.33212e-09	4.95557e-05	0.001	Zm00001eb232320	NA
OG0006880	ERF_DREB_B	0.532468	7	0.102679	8.62501	2.37132e-09	5.01788e-05	0	Zm00001eb318480	DNA polymerase delta subunit 4
OG0016380	ARF_TCP	0.747539	10	-0.0334144	8.60592	2.47785e-09	5.22154e-05	0	Zm00001eb236480	NA
OG0005362	LBD13	0.918712	4	0.0351992	8.60127	2.50454e-09	5.25598e-05	0	Zm00001eb043000	Pyrophosphate--fructose 6-phosphate 1-phosphotransferase subunit alpha; Phosphofructose kinase2; PFK domain-containing protein
OG0013774	BZIP_TGA	0.694241	10	-0.206093	8.58348	2.60928e-09	5.45325e-05	0	Zm00001eb266300	Beta-hexosaminidase
OG0017833	ARF_TCP	0.915552	10	-0.0879752	8.55136	2.80958e-09	5.8478e-05	0	Zm00001eb193500	Putative tetratricopeptide-like helical domain-containing protein; Pentatricopeptide repeat-containing protein, chloroplastic; Selenium-binding protein-like; Pentatricopeptide repeat-containing protein; Proteasome endopeptidase complex; PPR containing plant-like protein
OG0008664	CPP	0.806638	7	-0.052659	8.54927	2.82314e-09	5.85203e-05	0	Zm00001eb079890	NA
OG0011801	ARF_TCP	0.633563	9	-0.0762697	8.54301	2.86409e-09	5.91278e-05	0	Zm00001eb201390	1-aminocyclopropane-1-carboxylate oxidase; Fe2OG dioxygenase domain-containing protein; Aminocyclopropanecarboxylate oxidase
OG0019924	ARF_TCP	0.939432	10	0.0194828	8.53115	2.94342e-09	6.05195e-05	0.001	Zm00001eb167520	DEAD-box ATP-dependent RNA helicase 37; P-loop containing nucleoside triphosphate hydrolases superfamily protein; Dead box ATP-dependent RNA helicase, putative
OG0013889	BZIP	0.996717	3	0.043299	8.5199	3.02064e-09	6.18569e-05	0	Zm00001eb162230	PITH domain-containing protein; Thioredoxin family Trp26; Galactose-binding domain-like protein; Putative Galactose-binding domain-containing protein
OG0013839	SPL_C	0.816041	7	-0.0467527	8.50577	3.12057e-09	6.36465e-05	0	Zm00001eb365210	Ceramide glucosyltransferase
OG0017595	MYB88	0.600758	10	0.0646125	8.49784	3.17803e-09	6.45592e-05	0	Zm00001eb069190	YnbB; Cystathionine beta-lyase family protein; Methionine gamma-lyase; Aluminum resistance protein
OG0002109	DOF_CDF	0.871586	10	-0.167391	8.49271	3.21584e-09	6.50671e-05	0	Zm00001eb189190	WD-repeat protein-like; WD repeat-containing protein-like protein
OG0016557	BPC	0.883568	1	0.302058	8.48378	3.28262e-09	6.61547e-05	0	Zm00001eb077710	Protein root UVB sensitive 2 chloroplastic; Glutamate N-acetyltransferase / amino-acid N-acetyltransferase; Vitamin B6 photo-protection and homoeostasis; DUF647 domain-containing protein
OG0003148	ARF_RAV	0.71922	3	0.0845086	8.48006	3.31083e-09	6.6406e-05	0.001	Zm00001eb103560	ER lumen protein retaining receptor
OG0014708	SPL_C	0.660505	3	0.108114	8.4787	3.32124e-09	6.6406e-05	0	Zm00001eb014130	Exonuclease domain-containing protein; DNA polymerase III PolC-type
OG0009072	NAC_A	0.998182	7	0.0666327	8.47607	3.34144e-09	6.65478e-05	0	Zm00001eb145640	HUN domain-containing protein; Wound-responsive family protein; Ubinuclein-1 isoform A
OG0018976	HDZIP_PLINC_AHL	0.832726	7	-0.120076	8.46265	3.4463e-09	6.83681e-05	0	Zm00001eb215290	Magnesium-dependent phosphatase 1; Magnesium-dependent phosphatase-1 type; Magnesium-dependent phosphatase-1 family protein, expressed; Magnesium-dependent phosphatase, putative; Haloacid dehalogenase-like hydrolase (HAD) superfamily protein; Haloacid dehalogenase-like hydrolase superfamily protein isoform 2
OG0019842	LBD13	0.843598	10	-0.0375333	8.4556	3.50267e-09	6.92161e-05	0	Zm00001eb330260	CW-type Zinc Finger; CW-type domain-containing protein
OG0007921	ERF_DREB_A	0.760715	3	0.0449585	8.45321	3.52197e-09	6.93277e-05	0.001	Zm00001eb113360	Indole-3-acetic acid-amido synthetase GH3.17; GH3 auxin-responsive promoter; Auxin-responsive GH3 family protein
OG0009627	WRKY	0.873201	4	0.0700124	8.42491	3.75918e-09	7.34874e-05	0	Zm00001eb142190	Mitochondrial thiamine pyrophosphate carrier; Mitochondrial adenine nucleotide transporter ADNT1; Endoplasmic reticulum-adenine nucleotide transporter; Solute carrier family 25
OG0020376	SMZ_RAP2-7_TOE2	0.953322	2	0.0265591	8.42455	3.76223e-09	7.34874e-05	0	Zm00001eb404730	Vacuolar amino acid transporter 1
OG0011011	NAC_B	0.995907	3	-0.105192	8.42114	3.79193e-09	7.37837e-05	0.002	Zm00001eb041430	Myb-related protein 2; Transcription factor; Putative transfactor; Myb family transcription factor APL; HTH myb-type domain-containing protein; two-component response regulator ARR18-like isoform X2; Homeodomain-like superfamily protein isoform 1; SANT/Myb domain-containing protein
OG0003130	LBD13	0.997222	10	0.0961586	8.4075	3.91295e-09	7.58479e-05	0	Zm00001eb241190	Putative UDP-N-acetylglucosamine--peptide N-acetylglucosaminyltransferase SEC; Probable UDP-N-acetylglucosamine--peptide N-acetylglucosaminyltransferase SPINDLY; Protein O-GlcNAc transferase
OG0009071	SPL_C	0.673581	10	-0.0484054	8.39721	4.00669e-09	7.72368e-05	0	Zm00001eb145270	NA
OG0006902	LBD13	0.999996	7	-0.00668213	8.39487	4.02834e-09	7.72368e-05	0	Zm00001eb286890	Plant calmodulin-binding protein-related
OG0009280	Tryptophan_cluster	0.981046	4	0.0556096	8.39467	4.03023e-09	7.72368e-05	0	Zm00001eb391030	probable serine/threonine-protein kinase cdc7 isoform X1; Protein kinase domain-containing protein
OG0008178	BZIP	0.887121	3	0.0171803	8.37493	4.21762e-09	8.05242e-05	0.001	Zm00001eb128000	NAC4 transcription factor; NAC domain-containing protein; NAC domain-containing protein 89; NAC domain containing protein 50
OG0004501	LBD13	0.99989	7	0.00857891	8.3651	4.31416e-09	8.20589e-05	0.001	Zm00001eb142250	HMA domain-containing protein; Pollen-specific leucine-rich repeat extensin-like protein 1; Heavy metal-associated isoprenylated plant protein 33; Heavy metal transport/detoxification superfamily protein
OG0008883	WRKY	0.918432	3	0.00115703	8.34883	4.47887e-09	8.48739e-05	0.005	Zm00001eb329490	TVP38/TMEM64 family membrane protein slr0305; SNARE associated Golgi protein family; Integral membrane protein-like; Transmembrane protein 64-like
OG0008664	Tryptophan_cluster	0.769652	10	-0.0539453	8.32943	4.6835e-09	8.84217e-05	0	Zm00001eb079890	NA
OG0009751	SMZ_RAP2-7_TOE2	0.961077	4	0.035581	8.32591	4.72159e-09	8.88107e-05	0	Zm00001eb171810	NA
OG0000897	ERF9_AS2	0.895532	4	0.0187268	8.31845	4.80338e-09	9.00157e-05	0	Zm00001eb333760	Non-specific serine/threonine protein kinase
OG0018311	BZIP	0.905954	9	-0.0579401	8.31654	4.8246e-09	9.0081e-05	0	Zm00001eb297890	G1/S-specific cyclin-E protein; DNA-directed RNA polymerase subunit beta
OG0010781	JUB1	0.898814	7	-0.0349083	8.30872	4.91221e-09	9.1182e-05	0	Zm00001eb286650	NA
OG0021725	NAC_B	0.694938	7	0.145228	8.30793	4.92116e-09	9.1182e-05	0.001	Zm00001eb107750	Glycosyltransferase; Anthocyanidin 3-O-glucosyltransferase; UDPGT domain-containing protein; UDP-glycosyltransferase 78D2; Anthocyanidin 3-O-glucosyltransferase-like
OG0008555	NAC_B	0.915563	10	-0.0664963	8.3065	4.93743e-09	9.1182e-05	0	Zm00001eb149570	WRKY-type transcription factor (Fragment); WRKY domain-containing protein
OG0013026	SMZ_RAP2-7_TOE2	0.929203	7	-0.0225747	8.28943	5.13538e-09	9.43572e-05	0	Zm00001eb385970	Acyl transferase 7; 3'-N-debenzoyl-2'-deoxytaxol N-benzoyltransferase; 10-deacetylbaccatin III 10-O-acetyltransferase
OG0009216	SPL15B	1.01193e-07	10	-0.0537103	8.28849	5.14653e-09	9.43572e-05	0.001	Zm00001eb434330	NA
OG0018453	JUB1	0.990366	4	-0.0400006	8.2845	5.19395e-09	9.48841e-05	0	Zm00001eb016750	E3 ubiquitin-protein ligase MIEL1; RING finger and CHY zinc finger domain-containing protein 1
OG0020918	LBD13	0.600142	10	-0.0366707	8.27455	5.31436e-09	9.67358e-05	0	Zm00001eb043180	NA
OG0017565	ERF9_AS2	0.997384	6	-0.265436	8.25996	5.4959e-09	9.9683e-05	0	Zm00001eb419570	Subtilase family protein, expressed; Serine protease
OG0014125	MYB88	0.999992	7	-0.016676	8.25726	5.53024e-09	9.9949e-05	0	Zm00001eb001360	Fe2OG dioxygenase domain-containing protein; 2-oxoglutarate and Fe(II)-dependent oxygenase superfamily protein isoform 1; Prolyl 4-hydroxylase, alpha subunit; Oxidoreductase; 2-oxoglutarate (2OG) and Fe(II)-dependent oxygenase superfamily protein
OG0002087	LBD13	0.922344	7	-0.0449268	8.24791	5.65058e-09	0.000101762	0	Zm00001eb328730	Protein-serine/threonine kinase
OG0017519	CPP	0.699602	7	0.131493	8.24357	5.70729e-09	0.000101905	0	Zm00001eb130290	DOG1 domain-containing protein; RESPONSE TO ABA AND SALT 1; Transcription factor TGA5-like
OG0012689	NAC_B	0.786953	10	0.122357	8.24324	5.71165e-09	0.000101905	0.001	Zm00001eb422350	Exocyst complex component SEC5
OG0023082	WRKY	0.878274	9	-0.036992	8.2427	5.71873e-09	0.000101905	0.004	Zm00001eb321020	NA
OG0012875	MYB_TRB	0.581043	4	0.111364	8.20682	6.21126e-09	0.000110295	0	Zm00001eb295870	NA
OG0014553	JUB1	0.674136	7	0.040991	8.20059	6.30098e-09	0.000111498	0	Zm00001eb214790	Initiator of meiotic double stranded breaks SPO11-1; Topoisomerase-like enzyme1; Phytochrome; Meiotic recombination protein SPO11-1; Spo11/DNA topoisomerase VI, subunit A; meiotic recombination protein SPO11-1; Type 2 dna topoisomerase 6 subunit a
OG0013026	SMZ_RAP2-7_TOE2	0.929203	10	-0.0322419	8.19513	6.3807e-09	0.000112517	0	Zm00001eb385970	Acyl transferase 7; 3'-N-debenzoyl-2'-deoxytaxol N-benzoyltransferase; 10-deacetylbaccatin III 10-O-acetyltransferase
OG0002042	SPL8	0.724307	4	0.0581199	8.18771	6.49074e-09	0.000114061	0	Zm00001eb165640	NA
OG0016646	C2H2_DOF	0.964698	4	0.135763	8.18214	6.57445e-09	0.000115134	0	Zm00001eb394170	NA
OG0018048	BZIP	0.925432	4	0.0165909	8.1772	6.64964e-09	0.00011605	0	Zm00001eb420660	Methyltransferase-like protein 13; eEF1A lysine and N-terminal methyltransferase; S-adenosylmethionine-dependent methyltransferase, putative; S-adenosylmethionine-dependent methyltransferase
OG0006012	MYB88	0.847307	9	0.040883	8.16735	6.80216e-09	0.000117889	0.024	Zm00001eb417320	PTI1-like tyrosine-protein kinase 3; Pto-interacting protein 1; pto-interacting protein 1 isoform X2; Pto kinase interactor 1; pto-interacting protein 1-like; Protein kinase domain-containing protein
OG0012126	WRKY	0.395914	5	0.056749	8.16567	6.8285e-09	0.000117889	0	Zm00001eb319460	B-box zinc finger protein 19; Salt-tolerance protein, putative; B box-type domain-containing protein
OG0009701	SMZ_RAP2-7_TOE2	0.965753	4	0.0430636	8.16477	6.84267e-09	0.000117889	0	Zm00001eb334540	NA
OG0008175	ARF_RAV	0.95527	10	-0.0409884	8.16445	6.84784e-09	0.000117889	0	Zm00001eb129970	Polygalacturonase; Glycoside hydrolase
OG0011111	MYB	0.999999	7	-0.0127622	8.15569	6.98725e-09	0.000119882	0	Zm00001eb024330	Transcription factor MYC2; Transcription factor bHLH2; BHLH domain-containing protein; Basic helix loop helix (BHLH) family transcription factor; Putative HLH DNA-binding domain superfamily protein
OG0012502	ABI	0.399435	7	0.0369243	8.15131	7.05819e-09	0.000120681	0	Zm00001eb430070	UV-B-induced protein, chloroplastic; UV-B-induced protein; UV-B-induced protein chloroplastic; Sel1 repeat-containing protein 1; Alanine--tRNA ligase
OG0017178	CPP	0.883268	4	0.0404634	8.14988	7.08136e-09	0.000120681	0	Zm00001eb003400	RPM1 interacting protein 13
OG0018817	SPL_A	0.986125	7	-0.0290651	8.14567	7.15047e-09	0.000121452	0	Zm00001eb235970	Portal 56; Flowering time control protein FPA-like
OG0003751	JUB1	0.995498	7	-0.0793767	8.14287	7.19657e-09	0.000121827	0.005	Zm00001eb163790	cell division control protein 2 homolog C; Protein kinase domain-containing protein; Cyclin-dependent kinase-like protein; Protein kinase, ATP binding site-containing protein
OG0024205	MYB88	0.999987	10	0.0116359	8.13034	7.4073e-09	0.000124978	0	Zm00001eb045930	Protein kinase domain-containing protein
OG0018972	ERF9_AS2	0.77752	10	-0.137914	8.12605	7.48083e-09	0.000125045	0	Zm00001eb217400	EVE domain-containing protein; Thymocyte nuclear protein 1
OG0016948	JUB1	0.815745	10	-0.0478991	8.12588	7.48375e-09	0.000125045	0	Zm00001eb377900	SNARE-interacting protein KEULE-like isoform X1; SNARE-interacting protein KEULE; Vesicle trafficking protein Sec1; SNARE-interacting protein KEULE-like; Secretory 1A; Sec1 domain-containing protein; Syntaxin-binding protein
OG0017971	SPL_B	0.661984	7	-0.0308212	8.1258	7.48513e-09	0.000125045	0.001	Zm00001eb362370	Protein COFACTOR ASSEMBLY OF COMPLEX C SUBUNIT B CCB3, chloroplastic; Putative membrane protein ylmG
OG0005256	ERF_DREB_B	0.946952	10	-0.441425	8.1238	7.51965e-09	0.00012521	0	Zm00001eb099790	Gamma-glutamyl peptidase 3; Glutamine amidotransferase type-1 domain-containing protein; Putative GDP-L-fucose synthase 2-like; GMP synthase
OG0006597	SPL_A	0.979262	5	-0.148102	8.12019	7.5825e-09	0.000125844	0	Zm00001eb157060	NA
OG0012815	ERF_DREB_A	0.899005	4	0.183284	8.1036	7.8777e-09	0.000130317	0	Zm00001eb250300	THUMP domain-containing protein 1; THUMP domain-containing protein
OG0011149	SPL_B	0.86178	10	-0.110451	8.09872	7.96673e-09	0.000131362	0	Zm00001eb057000	Shikimate O-hydroxycinnamoyltransferase; rosmarinate synthase-like; Hydroxycinnamoyl-Coenzyme A shikimate/quinate hydroxycinnamoyltransferase (Fragment); Transferase; HXXXD-type acyl-transferase family protein
OG0011977	JUB1	0.977599	2	0.0467594	8.07925	8.332e-09	0.00013694	0	Zm00001eb025460	Methyltransferase; Ubiquitin-conjugating enzyme, E2
OG0000877	DOF_CDF	0.840095	10	-0.100701	8.0674	8.56242e-09	0.000140273	0	Zm00001eb406100	Non-specific lipid-transfer protein; Non-specific lipid-transfer protein 2; Non-specific lipid-transfer protein 1; AAI domain-containing protein (Fragment)
OG0023824	RVE_ARR_GATA	0.686473	9	-0.0487404	8.06477	8.61444e-09	0.000140672	0	Zm00001eb250180	DUF632 domain-containing protein; nitrate regulatory gene2 protein-like; BZIP transcription factor
OG0004653	ERF9_AS2	0.826489	7	-0.049404	8.04798	8.95406e-09	0.000145749	0.001	Zm00001eb030640	cAMP-regulated phosphoprotein 19-related protein isoform 2; Negatively light-regulated protein; Putative endosulphine; Delta-type opioid receptor
OG0013397	ZAT10_SIZF2	0.649395	10	-0.0365244	8.03478	9.23033e-09	0.00014931	0	Zm00001eb015090	Alkaline/neutral invertase
OG0017560	SPL_C	0.815959	7	-0.118373	8.03472	9.23165e-09	0.00014931	0	Zm00001eb260090	DUF679 domain membrane protein 7; Putative Late embryoproteinsis abundant protein group 8 protein; DEAD-box ATP-dependent RNA helicase; Lipoyl synthase
OG0010902	BZIP	0.971179	4	-0.050702	8.03004	9.33169e-09	0.000150449	0.001	Zm00001eb147420	Protein-serine/threonine phosphatase
OG0010529	MYB	0.912346	4	0.0228442	8.01666	9.62367e-09	0.000154666	0	Zm00001eb006590	Hepatoma-derived growth factor-related protein 2-like
OG0006098	MIKC	0.935787	6	-0.564937	8.01408	9.68104e-09	0.000155097	0	Zm00001eb006770	Alcohol dehydrogenase-like 7; Cinnamyl-alcohol dehydrogenase
OG0009871	SPL15B	0.939024	10	-0.0303781	8.00644	9.8528e-09	0.000157352	0	Zm00001eb061820	Remorin; DNA binding protein-like; Putative leucine-rich repeat containing protein
OG0009626	SPL8	0.766352	7	-0.0260002	8.00045	9.98965e-09	0.000159038	0.003	Zm00001eb142030	HAP3 subunit of HAP complex; Nuclear transcription factor Y subunit B-5; Transcription factor, CBFA/NFYB, DNA topoisomerase
OG0014441	ABI	0.790219	7	0.059947	7.99238	1.01769e-08	0.000161512	0	Zm00001eb350920	leucine-rich repeat receptor-like serine/threonine-protein kinase At2g14510; Serine-threonine protein kinase, plant-type, putative isoform 2; Leucine-rich repeat receptor-like serine/threonine-protein kinase; probable LRR receptor-like serine/threonine-protein kinase At1g67720; Serine-threonine protein kinase, plant-type; Serine-threonine protein kinase, plant-type, putative; Malectin-like carboh…
OG0014860	SPL_C	0.955111	10	-0.0412266	7.98559	1.03373e-08	0.000163547	0	Zm00001eb394910	Lazarus; Organic solute transporter Ost-alpha; Transmembrane protein 184C; Transmembrane protein 184
OG0023776	NAC_B	0.449095	9	-0.058746	7.96916	1.0736e-08	0.000169327	0	NA	NA
OG0001532	HSF_GARP	0.805697	4	0.0742128	7.96423	1.08586e-08	0.000170731	0	Zm00001eb393720	Tobamovirus multiplication protein 3; protein TOM THREE HOMOLOG 1; DUF1084 domain-containing protein (Fragment)
OG0008989	MYB	0.947732	2	0.0447709	7.93903	1.15071e-08	0.00018037	0	Zm00001eb290130	Inactive receptor-like protein kinase; Putative LRR receptor-like serine/threonine-protein kinase MRH1; Protein kinase domain-containing protein; Protein MALE DISCOVERER 2
OG0009531	JUB1	0.982544	3	-0.0497593	7.93596	1.15889e-08	0.000181091	0	Zm00001eb408640	Zinc finger CCCH domain-containing protein 65
OG0001541	SPL8	0.747214	4	0.036465	7.92963	1.17589e-08	0.000183185	0	Zm00001eb301140	AAI domain-containing protein; Bifunctional inhibitor/plant lipid transfer protein/seed storage helical domain; Protease inhibitor/seed storage/LTP family protein, expressed; Bifunctional inhibitor/lipid-transfer protein/seed storage 2S albumin superfamily protein; non-specific lipid-transfer protein-like protein At2g13820; Non-specific lipid-transfer protein-like protein
OG0015297	WRKY	0.868613	4	0.0932703	7.92683	1.18349e-08	0.000183805	0	Zm00001eb120830	WD repeat-containing protein 53; Cellulose synthase A; WD40 repeat-containing protein
OG0015827	SPL15B	0.774116	9	0.0422953	7.92389	1.19154e-08	0.000184171	0.008	Zm00001eb364400	SNF1-related protein kinase regulatory subunit gamma-1; CBS domain; CBS domain-containing protein
OG0012490	NAC_C	0.929583	10	-0.090978	7.92332	1.1931e-08	0.000184171	0	Zm00001eb075210	COPII coat assembly protein like; Chaperone protein like
OG0016361	ABI	0.999999	7	-0.0159014	7.9163	1.21254e-08	0.000186605	0.054	Zm00001eb417150	Long chain acyl-CoA synthetase 1; Fatty acyl-CoA synthetase B; AMP-binding domain-containing protein; 4-coumarate--CoA ligase; AMP-dependent synthetase/ligase
OG0008112	SMZ_RAP2-7_TOE2	0.977042	4	0.0327222	7.91158	1.22579e-08	0.000188074	0	Zm00001eb120090	SPOROCYTELESS-like EAR-containing protein 2
OG0024200	BZIP	0.403522	5	0.0717833	7.90811	1.23563e-08	0.000189013	0	NA	NA
OG0015071	SMZ_RAP2-7_TOE2	0.812476	10	-0.0637759	7.90565	1.24266e-08	0.000189517	0	Zm00001eb300670	probable carboxylesterase 15; Gibberellin receptor GID1; Arylacetamide deacetylase; Alpha/beta-Hydrolases superfamily protein
OG0014217	WRKY	0.795607	7	0.119086	7.89192	1.28258e-08	0.000194885	0.001	Zm00001eb319380	Mediator of RNA polymerase II transcription subunit 10
OG0030079	ERF_DREB_B	0.987656	1	-0.164798	7.89092	1.28553e-08	0.000194885	0	Zm00001eb320240	DNA-directed primase/polymerase protein; DNA-directed primase/polymerase protein isoform X1; DNA primases; DNA primase, UL52/UL70 type, Herpesviridae; DNA-directed primase/polymerase protein-like; GST C-terminal domain-containing protein
OG0002770	SPL15B	0.745499	4	0.06044	7.88929	1.29037e-08	0.000195036	0	Zm00001eb051030	NA
OG0008178	ERF_DREB_B	0.96471	6	-0.0669269	7.88349	1.3077e-08	0.000196924	0	Zm00001eb128000	NAC4 transcription factor; NAC domain-containing protein; NAC domain-containing protein 89; NAC domain containing protein 50
OG0012993	ZAT10_SIZF2	0.999996	9	0.0193321	7.88253	1.31061e-08	0.000196924	0	Zm00001eb408320	probable serine/threonine-protein kinase PBL6; Proline-rich receptor-like protein kinase PERK13; Protein kinase domain-containing protein; probable receptor-like serine/threonine-protein kinase At5g57670
OG0008460	MYB	0.925304	7	-0.0948282	7.87209	1.34249e-08	0.000201118	0.023	Zm00001eb301210	Ribose-5-phosphate isomerase
OG0010837	SPL_A	0.971081	4	0.0356228	7.86933	1.35105e-08	0.000201123	0	Zm00001eb226820	Subtilisin-like protease; Subtilase; Peptidase S8/S53 domain-containing protein; Subtilisin-like protease-like protein (Fragment); Peptidase S8
OG0014623	ZAT10_SIZF2	0.999994	4	0.00856296	7.86895	1.35223e-08	0.000201123	0.004	NA	NA
OG0013752	ARF_RAV	0.980048	10	0.0393426	7.86596	1.36156e-08	0.000201123	0.001	Zm00001eb283130	Adenine nucleotide transporter BT1, chloroplastic/mitochondrial; Protein brittle-1, chloroplastic/amyloplastic; Mitochondrial carrier protein
OG0010915	WRKY	0.975762	2	-0.062656	7.86544	1.3632e-08	0.000201123	0	Zm00001eb151690	MATH domain-containing protein; Meprin and TRAF homology domain-containing protein-like
OG0010205	NAC_B	0.970698	9	-0.0371994	7.8652	1.36394e-08	0.000201123	0	Zm00001eb386840	Protein kinase domain-containing protein; PB1 domain-containing protein; Serine/threonine-protein kinase CTR1; Trithorax group protein osa-like
OG0011858	SPL_C	0.597833	10	-0.0452471	7.86446	1.36628e-08	0.000201123	0	Zm00001eb213630	Actin-depolymerizing factor 6; ADF-H domain-containing protein; Actin-depolymerizing factor; Actin depolymerizing factor 6; Putative ADF/Cofilin, ADF-H/Gelsolin-like domain-containing protein; Actin-depolymerizing factor 1; Actin depolymerizing factor
OG0012692	DOF_CDF	0.996844	3	-0.156642	7.8579	1.38706e-08	0.000203592	0.005	Zm00001eb102160	protein CUP-SHAPED COTYLEDON 3; NAC domain-containing protein; Transcription factor
OG0002722	SMZ_RAP2-7_TOE2	0.995485	7	0.00761154	7.84782	1.41964e-08	0.000207773	0.001	Zm00001eb220050	26S proteasome regulatory subunit 4 like B; AAA domain-containing protein; Putative mitochondrial chaperone bcs1; ATP-dependent zinc metalloprotease FTSH 4, mitochondrial; AAA-type ATPase
OG0009473	MYB	0.830416	10	-0.0520787	7.84631	1.42458e-08	0.000207898	0	NA	NA
OG0020532	Tryptophan_cluster	0.99611	7	-0.0293831	7.83559	1.46021e-08	0.000212486	0.006	Zm00001eb434740	Cytochrome c biogenesis FN; Cytochrome c biogenesis protein ccmFN
OG0008305	HDZIP_PLINC_AHL	0.936506	4	0.114507	7.831	1.47569e-08	0.000214126	0	Zm00001eb002440	Nucleoside-triphosphatase THEP1; AAA domain-containing protein
OG0004505	NAC_A	0.78893	9	-0.0860405	7.82579	1.49352e-08	0.000216095	0	Zm00001eb148240	Laccase
OG0016709	NAC_B	0.923987	9	-0.12596	7.81791	1.52087e-08	0.000219427	0	Zm00001eb154120	Pathogenesis-related family protein isoform 1; pathogen-related protein-like
OG0011858	SPL_C	0.597833	7	-0.0239974	7.81082	1.54589e-08	0.000222405	0	Zm00001eb213630	Actin-depolymerizing factor 6; ADF-H domain-containing protein; Actin-depolymerizing factor; Actin depolymerizing factor 6; Putative ADF/Cofilin, ADF-H/Gelsolin-like domain-containing protein; Actin-depolymerizing factor 1; Actin depolymerizing factor
OG0002530	BZIP	0.723542	10	-0.0456762	7.80479	1.5675e-08	0.000224877	0.001	Zm00001eb351000	Succinate dehydrogenase subunit 4, mitochondrial
OG0016959	NAC_B	0.762342	3	0.070551	7.80328	1.57297e-08	0.000225026	0	Zm00001eb144980	Metallophos domain-containing protein; Calcineurin-like metallo-phosphoesterase superfamily protein; Putative metallophosphoesterase; Transmembrane protein 62
OG0008233	SMZ_RAP2-7_TOE2	0.999999	4	-0.00915008	7.79098	1.61816e-08	0.000230228	0.006	Zm00001eb083490	RING-type E3 ubiquitin transferase; U-box domain-containing protein
OG0007461	JUB1	0.970722	10	-0.0225802	7.79091	1.6184e-08	0.000230228	0.003	Zm00001eb239920	Protein-serine/threonine phosphatase; PPM-type phosphatase domain-containing protein
OG0001108	SPL_A	0.837516	7	0.130514	7.78649	1.63495e-08	0.000231933	0	Zm00001eb291800	NA
OG0011477	JUB1	0.999457	4	-0.0244338	7.78416	1.64377e-08	0.000232534	0.029	Zm00001eb302760	AAI domain-containing protein; Putative protease inhibitor; Non-specific lipid-transfer protein-like protein; Lipid transfer protein-like
OG0021406	JUB1	0.844557	10	-0.026638	7.78141	1.65422e-08	0.000233362	0	Zm00001eb322500	glycine-rich cell wall structural protein 1-like
OG0003835	RVE_ARR_GATA	0.99793	9	0.00791998	7.7798	1.66035e-08	0.000233578	0	Zm00001eb106230	Rab-GAP TBC domain-containing protein; GTPase activating protein-like; RabGAP/TBC domain-containing protein, putative, expressed; TBC1 domain family member 15; Rab-GTPase-TBC domain; Ypt/Rab-GAP domain of gyp1p superfamily protein
OG0007206	ZAT10_SIZF2	0.903348	10	-0.0346503	7.77773	1.66828e-08	0.000234046	0	Zm00001eb302910	NA
OG0003661	LBD13	0.930912	10	-0.0547461	7.77053	1.69616e-08	0.000237302	0	Zm00001eb016410	Phylloplanin-like
OG0004113	NAC_B	0.80218	4	0.057403	7.75791	1.74619e-08	0.00024363	0	Zm00001eb064990	PGR5-like protein 1A, chloroplastic
OG0000317	LBD13	0.921991	10	-0.0277219	7.74898	1.78245e-08	0.000248008	0.004	Zm00001eb077610	NA
OG0017959	SPL_B	0.87412	7	-0.0671708	7.74116	1.81486e-08	0.0002517	0	Zm00001eb371640	Probable alanine--tRNA ligase, chloroplastic; Alanine--tRNA ligase
OG0007969	SPL_A	0.946304	7	-0.0272251	7.74019	1.8189e-08	0.0002517	0	Zm00001eb234310	ATP synthase subunit b (Fragment)
OG0023724	SPL_A	0.906163	4	0.032989	7.73642	1.83477e-08	0.000253206	0	Zm00001eb128040	Calmodulin; Calmodulin-2; Calmodulin-7; EF hand calcium-binding family protein; Calmodulin-like protein (Fragment)
OG0008756	WRKY	0.814955	10	-0.07915	7.73447	1.84301e-08	0.000253654	0	Zm00001eb323620	V-type proton ATPase subunit H; RRM domain-containing protein
OG0018242	JUB1	0.960035	4	0.0124493	7.72969	1.86343e-08	0.000255771	0	Zm00001eb187910	4-coumarate--CoA ligase; AMP-dependent synthetase/ligase; AMP dependent CoA ligase, putative; AMP-binding domain-containing protein
OG0014905	ZAT10_SIZF2	0.876533	8	0.177471	7.72557	1.88119e-08	0.000257513	0	Zm00001eb108670	Glucose and ribitol dehydrogenase; NAD(P)-binding Rossmann-fold superfamily protein; 3-oxoacyl-[acyl-carrier-protein] reductase; General stress protein 39; Short-chain dehydrogenase/reductase SDR; Short-chain dehydrogenase/reductase; Short chain dehydrogenase
OG0016976	Tryptophan_cluster	0.999698	3	-0.177049	7.72353	1.89003e-08	0.000257678	0.018	Zm00001eb431350	Homeobox-leucine zipper protein ROC2; Homeobox-leucine zipper protein ROC1; Homeobox-leucine zipper protein PROTODERMAL FACTOR 2; Homeobox-leucine zipper protein ROC7; Putative transcription factor & lipid binding Homobox-WOX family; HB transcription factor; START domain-containing protein
OG0009626	NAC_C	0.959704	10	-0.132649	7.72208	1.89636e-08	0.000257678	0	Zm00001eb142030	HAP3 subunit of HAP complex; Nuclear transcription factor Y subunit B-5; Transcription factor, CBFA/NFYB, DNA topoisomerase
OG0018045	BZIP_TGA	0.582086	4	0.203359	7.72033	1.90401e-08	0.000257678	0	Zm00001eb420380	Short-chain dehydrogenase TIC 32, chloroplastic; Retinol dehydrogenase 13; Short-chain dehydrogenase, putative; NAD(P)-binding Rossmann-fold superfamily protein; Dehydrogenase/reductase SDR family member X; Short-chain dehydrogenase/reductase; Putative oxidoreductase
OG0007725	SPL_C	0.874183	7	-0.0424155	7.71974	1.90659e-08	0.000257678	0	Zm00001eb191110	Putative leucine-rich repeat receptor-like protein kinase At4g00330; Protein kinase domain-containing protein; Putative LRR receptor-like serine/threonine-protein kinase; ATP binding protein, putative
OG0018131	HSF_GARP	0.86873	1	-0.376393	7.71861	1.91156e-08	0.000257678	0	Zm00001eb394460	alpha-N-acetylglucosaminidase isoform X1; Alpha-N-acetylglucosaminidase family / NAGLU family; Alpha-N-acetylglucosaminidase; Alpha-N-acetylglucosaminidase family protein; Putative alpha-N-acetylglucosaminidase
OG0014629	SPL_A	0.862437	4	0.0420336	7.71832	1.91284e-08	0.000257678	0	Zm00001eb104990	Filamin A-interacting protein; Pentatricopeptide repeat-containing, mitochondrial-like protein
OG0012801	SPL_A	0.987689	7	-0.0360172	7.71473	1.92872e-08	0.00025913	0.008	Zm00001eb183610	serine/threonine-protein kinase STY13; Serine/threonine-protein kinase HT1; Protein kinase domain-containing protein
OG0002202	NAC_B	0.926794	8	0.0334086	7.70499	1.97246e-08	0.000264242	0	Zm00001eb194490	NA
OG0009598	SPL15B	0.991255	7	-0.0529136	7.70396	1.97717e-08	0.000264242	0	Zm00001eb384660	Pleiotropic drug resistance protein 12; ABC transporter domain-containing protein; Putative sulfate-transporting ATPase; ABC-2 and Plant PDR ABC-type transporter family protein
OG0017282	BZIP	0.946693	6	0.116432	7.69883	2.00065e-08	0.000266678	0	Zm00001eb207700	NA
OG0000950	ARF_RAV	0.658681	7	-0.0774607	7.69156	2.03441e-08	0.000270468	0	NA	NA
OG0013542	DOF_CDF	0.935582	4	0.06696	7.68426	2.0689e-08	0.000274335	0	Zm00001eb240910	Cinnamate 4-hydroxylase; Trans-cinnamate 4-monooxygenase; Cinnamic acid 4-hydroxylase; Cytochrome P450, E-class, group I
OG0002265	EIL_SBP	0.988189	4	0.0533073	7.68133	2.08293e-08	0.000275476	0	Zm00001eb371070	GATA transcription factor; GATA-type domain-containing protein
OG0017940	MYB	0.81869	6	-0.0515666	7.67995	2.08955e-08	0.000275634	0	Zm00001eb386630	110 kDa U5 small nuclear ribonucleoprotein component CLO; Tr-type G domain-containing protein; GTP_EFTU domain-containing protein/EFG_C domain-containing protein/GTP_EFTU_D2 domain-containing protein/EFG_IV domain-containing protein; Ribosomal protein S5/Elongation factor G/III/V family protein; Translation elongation factor
OG0003130	LBD13	0.997222	9	0.0598664	7.67852	2.09642e-08	0.000275824	0	Zm00001eb241190	Putative UDP-N-acetylglucosamine--peptide N-acetylglucosaminyltransferase SEC; Probable UDP-N-acetylglucosamine--peptide N-acetylglucosaminyltransferase SPINDLY; Protein O-GlcNAc transferase
OG0010380	ERF_DREB_A	0.987277	7	0.147877	7.67474	2.11477e-08	0.000277518	0	Zm00001eb085780	NA
OG0021725	NAC_B	0.694938	4	0.0372708	7.67293	2.12358e-08	0.000277957	0	Zm00001eb107750	Glycosyltransferase; Anthocyanidin 3-O-glucosyltransferase; UDPGT domain-containing protein; UDP-glycosyltransferase 78D2; Anthocyanidin 3-O-glucosyltransferase-like
OG0027737	EIL_SBP	0.909328	8	0.157479	7.6682	2.14684e-08	0.000280279	0	Zm00001eb333990	rRNA processing protein-related; AATF-Che1 domain-containing protein; Apoptosis-antagonizing transcription factor; Detected protein of confused Function
OG0012812	EIL_SBP	0.942641	10	-0.0462451	7.66072	2.18416e-08	0.00028442	0	Zm00001eb249900	Tripeptidyl-peptidase II; Tripeptidyl-peptidase 2
OG0015910	JUB1	0.961514	9	0.0598443	7.65531	2.2115e-08	0.000287244	0.013	Zm00001eb034980	Ethylene signal transcription factor; EIL transcription factor
OG0011582	ZAT10_SIZF2	0.996992	4	-0.0271041	7.65076	2.23481e-08	0.00028953	0.004	Zm00001eb388960	Heptahelical transmembrane protein 2; Adiponectin receptor protein
OG0017956	SPL_C	0.994666	8	0.0462361	7.64508	2.26421e-08	0.000292594	0	Zm00001eb381770	Selenoprotein O
OG0018453	WRKY	0.941147	4	0.104796	7.62556	2.3683e-08	0.000305268	0.042	Zm00001eb016750	E3 ubiquitin-protein ligase MIEL1; RING finger and CHY zinc finger domain-containing protein 1
OG0003274	SPL_C	0.909138	7	-0.0619702	7.62246	2.38531e-08	0.000306682	0	Zm00001eb403330	Type IV inositol polyphosphate 5-phosphatase 7; IPPc domain-containing protein; Type I inositol-1,4,5-trisphosphate 5-phosphatase CVP2; Endo/exonuclease/phosphatase domain-containing protein; Type I inositol 1,4,5-trisphosphate 5-phosphatase CVP2; Type I inositol-1,4,5-trisphosphate 5-phosphatase CVP2, putative, expressed; Putative phosphoric monoester hydrolase
OG0007639	SPL8	0.458935	7	-0.109931	7.6203	2.3972e-08	0.000307267	0	Zm00001eb214360	Aspartate-semialdehyde dehydrogenase
OG0016668	JUB1	0.995945	8	0.0282058	7.61943	2.40196e-08	0.000307267	0	Zm00001eb006300	Phytoene dehydrogenase
OG0012491	ZAT10_SIZF2	0.858488	1	-0.0881744	7.61187	2.44418e-08	0.000311882	0	Zm00001eb075160	Mannosyltransferase
OG0003451	SPL_C	0.821283	9	-0.0832057	7.59997	2.51206e-08	0.000319741	0	Zm00001eb339130	Putative ferulate 5-hydroxylase
OG0003828	BZIP	0.935522	4	0.0576619	7.59654	2.53198e-08	0.000321471	0	Zm00001eb428670	Cytochrome P450 family 87 subfamily A polypeptide 2; Cytochrome P450, E-class, group I
OG0014600	NAC_B	0.967772	7	0.0500654	7.59349	2.5498e-08	0.000322926	0.001	Zm00001eb127940	Kinesin motor domain-containing protein; Kinesin-like calmodulin-binding protein (Fragment); p-loop containing nucleoside triphosphate hydrolase superfamily protein; kinesin-like protein KIN-14T isoform X2; Kinesin-4; kinesin-like protein KIN-14B isoform X1; Kinesin-like protein KIFC3
OG0014217	WRKY	0.795607	9	-0.120454	7.57619	2.65342e-08	0.000335213	0	Zm00001eb319380	Mediator of RNA polymerase II transcription subunit 10
OG0012274	SPL_A	0.978704	4	0.0106036	7.57335	2.67084e-08	0.000336577	0	Zm00001eb382010	NA
OG0002332	ZAT10_SIZF2	0.999174	8	0.0229633	7.57088	2.6861e-08	0.000337662	0	Zm00001eb296540	Phospholipase A1
OG0014833	MYB	0.895586	6	-0.066068	7.56303	2.73509e-08	0.000342499	0	Zm00001eb397080	transmembrane protein 209; VWFA domain-containing protein; Cytochrome B561, amino-terminal protein
OG0012339	NAC_C	0.960372	6	0.213237	7.56255	2.73807e-08	0.000342499	0	Zm00001eb152200	probable indole-3-acetic acid-amido synthetase GH3.1; GH3 auxin-responsive promoter; Indole-3-acetic acid amido synthetase
OG0015799	MYB88	0.999991	7	-0.0138751	7.56047	2.75124e-08	0.000342766	0	Zm00001eb385850	NA
OG0019949	SMZ_RAP2-7_TOE2	0.991822	4	0.0798379	7.56008	2.7537e-08	0.000342766	0.005	Zm00001eb230770	tRNA (guanine(26)-N(2))-dimethyltransferase
OG0015241	SPL_A	0.989325	7	0.0448674	7.54493	2.8515e-08	0.000354071	0	Zm00001eb368510	Vesicle-associated protein 1-3; Ankyrin repeat family protein; Putative exodeoxyribonuclease VII; Ankyrin repeat-containing protein
OG0017178	CPP	0.883268	10	-0.0504714	7.5374	2.90136e-08	0.000359384	0	Zm00001eb003400	RPM1 interacting protein 13
OG0018242	JUB1	0.960035	7	-0.019416	7.53463	2.91992e-08	0.000360803	0.001	Zm00001eb187910	4-coumarate--CoA ligase; AMP-dependent synthetase/ligase; AMP dependent CoA ligase, putative; AMP-binding domain-containing protein
OG0011654	SPL15B	0.86921	5	0.0375284	7.52844	2.96184e-08	0.000364611	0	Zm00001eb361110	High affinity nitrate transporter 2.5; MFS domain-containing protein; Major facilitator superfamily
OG0010686	NAC_B	0.944967	7	0.0804736	7.52737	2.96917e-08	0.000364611	0	Zm00001eb191370	Auxin-responsive protein IAA10; Auxin-responsive protein
OG0016709	NAC_B	0.923987	6	-0.113969	7.52677	2.97325e-08	0.000364611	0.001	Zm00001eb154120	Pathogenesis-related family protein isoform 1; pathogen-related protein-like
OG0017164	SPL15B	0.527385	10	-0.0345243	7.52586	2.97946e-08	0.000364611	0	Zm00001eb213570	Ribose-5-phosphate isomerase
OG0010733	NAC_B	0.871898	8	0.0566031	7.51482	3.05618e-08	0.000373101	0	Zm00001eb317460	Transcription factor bHLH62; BHLH domain-containing protein; Transcription factor bHLH78
OG0007859	MYB88	0.885036	7	-0.0427685	7.51124	3.08148e-08	0.000375288	0.001	Zm00001eb337990	Nuclear pore complex protein NUP35; RRM Nup35-type domain-containing protein
OG0021801	SMZ_RAP2-7_TOE2	0.907981	3	0.0661208	7.50934	3.095e-08	0.000376032	0	Zm00001eb190120	3-ketoacyl-CoA synthase
OG0009828	ERF9_AS2	0.978732	4	-0.0917572	7.50746	3.10842e-08	0.000376761	0	Zm00001eb144720	Pentatricopeptide repeat-containing protein; Pentatricopeptide, putative, expressed
OG0009624	EIL_SBP	0.791793	4	0.0393679	7.50573	3.12084e-08	0.000377366	0.003	Zm00001eb140030	Ribonuclease P
OG0006834	SPL_A	0.957658	4	0.0122532	7.50389	3.13407e-08	0.000378066	0	Zm00001eb023830	NA
OG0013542	DOF_CDF	0.935582	10	-0.0895085	7.49947	3.16611e-08	0.000381025	0	Zm00001eb240910	Cinnamate 4-hydroxylase; Trans-cinnamate 4-monooxygenase; Cinnamic acid 4-hydroxylase; Cytochrome P450, E-class, group I
OG0001593	ARF_RAV	0.617619	7	0.114736	7.49585	3.19265e-08	0.000383312	0	Zm00001eb030030	Premnaspirodiene oxygenase; 5-epiaristolochene 1,3-dihydroxylase; Cytochrome P450 monooxygenase; Geraniol 8-hydroxylase; Premnaspirodiene oxygenase-like
OG0011412	SMZ_RAP2-7_TOE2	0.738444	4	0.03258	7.49368	3.20863e-08	0.000384321	0	Zm00001eb109490	SAP domain-containing protein; Zinc finger CCCH domain-containing protein 62-like; zinc finger CCCH domain-containing protein 62 isoform X1
OG0020098	SMZ_RAP2-7_TOE2	0.955461	7	-0.0230147	7.47002	3.38831e-08	0.000404865	0	Zm00001eb432710	NA
OG0012126	NAC_C	0.757155	7	-0.0728373	7.46902	3.39609e-08	0.000404865	0	Zm00001eb319460	B-box zinc finger protein 19; Salt-tolerance protein, putative; B box-type domain-containing protein
OG0018456	SMZ_RAP2-7_TOE2	0.968182	4	0.0569639	7.46368	3.43813e-08	0.000408917	0	Zm00001eb234340	NA
OG0008818	BZIP_TGA	0.972362	10	0.164841	7.45295	3.52408e-08	0.00041756	0	Zm00001eb209800	Zinc finger with UFM1-specific peptidase domain protein; Peptidase C78 ubiquitin fold modifier-specific peptidase 1/ 2; Lys-63-specific deubiquitinase ZUFSP
OG0027636	HDZIP_PLINC_AHL	0.822945	10	-0.192227	7.45214	3.53069e-08	0.00041756	0	Zm00001eb400820	NA
OG0012287	ZAT10_SIZF2	0.999998	4	0.00935835	7.45155	3.53547e-08	0.00041756	0.004	Zm00001eb413670	Non-specific serine/threonine protein kinase
OG0003148	ARF_RAV	0.71922	10	0.0776496	7.44493	3.58983e-08	0.000422997	0	Zm00001eb103560	ER lumen protein retaining receptor
OG0020548	RVE_ARR_GATA	0.984421	2	-0.0672012	7.42992	3.71603e-08	0.000436854	0	Zm00001eb265040	Putative zinc finger, CCCH-type, Ankyrin repeat-containing domain protein; Zinc finger CCCH domain-containing protein 33; Putative transcription factor C3H family
OG0012815	ERF9_AS2	0.894923	4	0.113927	7.42818	3.73098e-08	0.000437598	0	Zm00001eb250300	THUMP domain-containing protein 1; THUMP domain-containing protein
OG0015112	BZIP	1	8	-0.0612347	7.42561	3.75308e-08	0.000437918	0.031	Zm00001eb295610	Photosystem I reaction center subunit VI, chloroplastic; Photosystem I PsaH
OG0002268	SMZ_RAP2-7_TOE2	0.909458	4	0.0234526	7.42502	3.75818e-08	0.000437918	0	Zm00001eb411350	calmodulin-like protein 3; Putative calcium-binding protein CML28; Putative calmodulin-like protein 3; Calmodulin-like protein 7; Calmodulin-like protein 5; Calcium-binding EF-hand; Calmodulin and related proteins (EF-Hand superfamily); EF-hand domain; Calcium-binding protein CML; Parvalbumin; Calmodulin-like protein 5-like
OG0016772	RVE_ARR_GATA	0.736365	9	-0.0865113	7.42486	3.75957e-08	0.000437918	0.002	Zm00001eb242490	Serine/threonine-protein kinase CTR1; Protein kinase domain-containing protein; Resistance protein (Fragment)
OG0001365	EIL_SBP	0.954552	10	-0.0891216	7.42219	3.78277e-08	0.000439612	0	Zm00001eb308000	Polyadenylate-binding protein 2; Polyadenylate-binding protein; Polyadenylate-binding protein 8
OG0003006	EIL_SBP	1.1965e-07	4	0.0621529	7.41982	3.80345e-08	0.000441005	0	Zm00001eb304550	mRNA-decapping enzyme-like protein; mRNA-decapping enzyme-like protein isoform X1; WH1 domain-containing protein; DCP1 domain-containing protein; Decapping 1
OG0007567	LBD13	0.999978	4	0.0135215	7.40812	3.90732e-08	0.000451533	0	Zm00001eb154560	Transcription factor MYB87; Transcription factor RAX2; MYB transcription factor 6; Transcription factor MYB1; HTH myb-type domain-containing protein
OG0016067	SPL8	0.874432	8	-0.146432	7.40714	3.91616e-08	0.000451533	0	Zm00001eb003080	GATA zinc finger domain-containing protein 10; Di-heme cytochrome, transmembrane; Phosphotransferases; Caskin-2 like; Translation initiation factor
OG0005071	SPL15B	0.886968	7	-0.0453441	7.40661	3.92091e-08	0.000451533	0	Zm00001eb316830	NA
OG0017339	SPL8	0.533083	7	0.0321812	7.40442	3.9408e-08	0.000452796	0	Zm00001eb102230	NADH dehydrogenase [ubiquinone] 1 alpha subcomplex subunit 12
OG0024228	Tryptophan_cluster	0.953601	7	-0.0710475	7.4031	3.95273e-08	0.000453141	0.001	Zm00001eb383450	RING-H2 finger protein ATL5H; RING-H2 finger protein ATL32; RING-H2 finger protein ATL7; E3 ubiquitin-protein ligase ATL41; Putative RING zinc finger domain superfamily protein; RING-type domain-containing protein
OG0005805	SMZ_RAP2-7_TOE2	0.979447	10	0.0230984	7.39922	3.98825e-08	0.000456184	0.003	Zm00001eb142450	E3 ubiquitin protein ligase DRIP2; RING finger protein
OG0009072	NAC_A	0.998182	1	-0.0547147	7.39481	4.02897e-08	0.000459243	0	Zm00001eb145640	HUN domain-containing protein; Wound-responsive family protein; Ubinuclein-1 isoform A
OG0012678	HDZIP_PLINC_AHL	0.774765	7	-0.114718	7.39436	4.03308e-08	0.000459243	0.001	Zm00001eb021170	PPPDE domain-containing protein
OG0009817	LBD13	0.999989	4	0.020478	7.3813	4.15625e-08	0.000472209	0	Zm00001eb168190	START domain-containing protein; Polyketide cyclase/dehydrase and lipid transport superfamily protein; stAR-related lipid transfer protein 5
OG0013239	ERF_DREB_A	0.872816	10	-0.139369	7.37889	4.17935e-08	0.000473774	0	Zm00001eb331950	zf-primase domain-containing protein; Zinc finger, Mcm10/DnaG-type
OG0012895	BZIP	0.956759	10	-0.0481824	7.37276	4.23875e-08	0.000478381	0	Zm00001eb310620	probable protein arginine N-methyltransferase 1; Ribosomal L11 methyltransferase
OG0008027	ZAT10_SIZF2	0.889929	4	0.0529927	7.37275	4.23883e-08	0.000478381	0	Zm00001eb236910	MRG domain-containing protein; mortality factor 4-like protein 1 isoform X3; nuA4 complex subunit EAF3 homolog isoform X1; Chromo domain/shadow; Putative chromatin remodeling & transcriptional activation CHROMO-DOMAIN family; Mortality factor 4-like protein 1
OG0022394	RVE_ARR_GATA	0.785738	9	-0.11811	7.36991	4.26667e-08	0.000480456	0	Zm00001eb079270	26S proteasome non-ATPase regulatory subunit 6; PCI domain-containing protein
OG0012812	HSF_GARP	0.904676	10	-0.0648235	7.36241	4.34095e-08	0.000487739	0	Zm00001eb249900	Tripeptidyl-peptidase II; Tripeptidyl-peptidase 2
OG0015243	DOF_CDF	0.88111	2	0.125268	7.35682	4.39728e-08	0.000492599	0	Zm00001eb150500	PsbP domain-containing protein; 23 kDa subunit of oxygen evolving system of photosystem II; Thylakoid lumenal 29.8 kDa protein, chloroplast, putative
OG0007744	ARF_RAV	0.538775	4	0.0555602	7.35619	4.40361e-08	0.000492599	0	Zm00001eb320100	Serine/threonine-protein kinase/endoribonuclease IRE1a; Serine/threonine-protein kinase/endoribonuclease IRE1; Non-specific serine/threonine protein kinase; serine/threonine-protein kinase/endoribonuclease IRE1a-like isoform X4
OG0010915	WRKY	0.975762	4	-0.0705207	7.35505	4.41519e-08	0.000492809	0	Zm00001eb151690	MATH domain-containing protein; Meprin and TRAF homology domain-containing protein-like
OG0014804	SPL_A	0.997979	4	-0.0217501	7.35295	4.43663e-08	0.000493212	0.007	Zm00001eb065300	COP1-interacting protein-related
OG0017178	CPP	0.883268	7	-0.0351805	7.35279	4.43823e-08	0.000493212	0.003	Zm00001eb003400	RPM1 interacting protein 13
OG0004534	JUB1	0.992808	4	-0.0157903	7.34724	4.49533e-08	0.000498467	0.005	Zm00001eb109190	Tify domain-containing protein; Pectin lyase-like superfamily protein isoform 1
OG0018967	SPL15B	0.99833	10	0.0306964	7.33847	4.58705e-08	0.00050753	0.013	Zm00001eb088830	Pectate lyase
OG0008756	SPL8	0.862725	7	-0.0209742	7.33494	4.62442e-08	0.000510552	0.007	Zm00001eb323620	V-type proton ATPase subunit H; RRM domain-containing protein
OG0018066	ZAT10_SIZF2	0.778096	7	0.0331744	7.334	4.63451e-08	0.000510556	0.008	NA	NA
OG0015920	ZAT10_SIZF2	0.941574	10	-0.0609725	7.32381	4.74445e-08	0.000521537	0	NA	NA
OG0005346	ZAT10_SIZF2	0.945436	10	-0.027621	7.32214	4.76282e-08	0.000522424	0.002	Zm00001eb204450	RING-H2 finger protein ATL5H; RING-H2 finger protein ATL32; RING-H2 finger protein ATL2; E3 ubiquitin-protein ligase ATL41; RING-type domain-containing protein
OG0016247	BPC	0.792164	4	0.146041	7.31603	4.8303e-08	0.000528684	0	Zm00001eb005920	Lipoxygenase; Linoleate 13S-lipoxygenase 3-1, chloroplastic
OG0018022	WRKY	0.829819	5	0.151389	7.31267	4.86778e-08	0.000531642	0	Zm00001eb269830	DEAD-box ATP-dependent RNA helicase 39
OG0007698	CPP	0.917273	10	0.0697603	7.31123	4.88397e-08	0.000532265	0	Zm00001eb209880	Trihelix transcription factor GT-2; Myb-like domain-containing protein
OG0024038	LBD13	0.854291	9	0.0832458	7.30899	4.90919e-08	0.000533868	0	NA	NA
OG0007676	SPL_A	0.967734	10	-0.027311	7.30162	4.99324e-08	0.000541555	0	Zm00001eb125870	NA
OG0017882	MYB88	0.87088	7	-0.022842	7.30093	5.00121e-08	0.000541555	0.006	Zm00001eb301200	Serine/threonine-protein kinase Nek2; Serine/threonine-protein kinase Nek3; Protein kinase domain-containing protein; Serine/threonine-protein kinase Nek1; ATP binding protein, putative
OG0008112	JUB1	0.976851	9	-0.0222492	7.284	5.19991e-08	0.000561873	0.001	Zm00001eb120090	SPOROCYTELESS-like EAR-containing protein 2
OG0019786	SPL8	0.638141	10	-0.0562082	7.27944	5.2548e-08	0.000566599	0.005	Zm00001eb361990	RING-CH-type domain-containing protein; E3 ubiquitin-protein ligase MARCH8-like isoform X3; RING/FYVE/PHD zinc finger superfamily protein
OG0005634	SPL8	0.811218	7	-0.0661896	7.27748	5.27858e-08	0.000567957	0	Zm00001eb004790	Glutathione reductase; Trypanothione reductase
OG0000950	ERF_DREB_B	0.684507	5	0.331047	7.26893	5.38356e-08	0.000578028	0	NA	NA
OG0005294	SPL_A	0.988488	7	0.0509083	7.26487	5.43409e-08	0.000581891	0	Zm00001eb151900	Double-stranded RNA-binding protein 1-like isoform X1; Double-stranded RNA-binding protein 1; Glycosyl hydrolase family protein; DRBM domain-containing protein; Double-stranded RNA-binding protein 1-like isoform X2
OG0006347	NAC_B	0.883707	8	0.0611006	7.26421	5.44246e-08	0.000581891	0	Zm00001eb122200	MAR-binding filament-like protein 1; MAR-binding filament-like protein 1 isoform X2; MAR-binding filament-like protein 1-1; MAR-binding filament-like protein 1-1 isoform X1
OG0004501	LBD13	0.99989	4	-0.0059537	7.25271	5.58848e-08	0.000596249	0.002	Zm00001eb142250	HMA domain-containing protein; Pollen-specific leucine-rich repeat extensin-like protein 1; Heavy metal-associated isoprenylated plant protein 33; Heavy metal transport/detoxification superfamily protein
OG0008664	HSF_GARP	0.926069	10	-0.0491671	7.24941	5.63102e-08	0.000599528	0	Zm00001eb079890	NA
OG0007744	ARF_RAV	0.538775	6	-0.0405694	7.24653	5.66848e-08	0.000602253	0	Zm00001eb320100	Serine/threonine-protein kinase/endoribonuclease IRE1a; Serine/threonine-protein kinase/endoribonuclease IRE1; Non-specific serine/threonine protein kinase; serine/threonine-protein kinase/endoribonuclease IRE1a-like isoform X4
OG0007144	ERF_DREB_B	0.904798	1	-0.587609	7.23895	5.76837e-08	0.000611587	0	Zm00001eb224870	probable calcium-binding protein CML11; probable calcium-binding protein CML18; Putative calcium-binding protein CML17; Putative guanylate cyclase activating protein; Putative EF-hand domain pair, mitochondrial Rho GTPase; Putative EF hand calcium-binding protein family; EF-hand domain; Parvalbumin; Calcium-binding EF-hand; Calcium-binding EF-hand family protein; EF-hand domain-containing protein
OG0021858	BPC	0.982551	10	-0.0486731	7.23179	5.86422e-08	0.000620454	0	NA	NA
OG0004028	NAC_A	0.77529	1	-0.19976	7.23054	5.88115e-08	0.000620951	0	Zm00001eb058760	BTB/POZ domain-containing protein At3g50780; BTB domain-containing protein; F13j11 PRLI-interacting factor G, putative, expressed; Cell division protease ftsH isoform 1; BTB/POZ domain-containing protein; Voltage dependent potassium channel
OG0008712	ZAT10_SIZF2	0.999997	10	-0.0201489	7.22761	5.92089e-08	0.00062385	0	Zm00001eb214000	Allene oxide synthase
OG0018384	MYB	0.786765	7	0.083526	7.22295	5.98487e-08	0.000629286	0	Zm00001eb151970	Pentatricopeptide repeat-containing protein; H(+)-exporting diphosphatase
OG0008887	BZIP	0.968344	7	-0.0858139	7.21748	6.06063e-08	0.000635935	0.01	Zm00001eb109820	transcription factor MYB124-like isoform X2; HTH myb-type domain-containing protein; Myb-related protein B
OG0019626	WRKY	0.477866	7	-0.0703895	7.21593	6.08239e-08	0.000636902	0.001	Zm00001eb348510	NA
OG0005345	SPL_C	0.905966	10	-0.0491754	7.2127	6.12769e-08	0.000640044	0	Zm00001eb402470	Fatty acyl-CoA reductase
OG0018599	ERF_DREB_B	0.746833	9	-0.0394075	7.21137	6.14654e-08	0.000640044	0	Zm00001eb305470	Actin cytoskeleton-regulatory complex protein pan1-like; Asparagine synthase (Glutamine-hydrolyzing)
OG0005256	HDZIP_PLINC_AHL	0.869895	10	0.360278	7.21111	6.1502e-08	0.000640044	0	Zm00001eb099790	Gamma-glutamyl peptidase 3; Glutamine amidotransferase type-1 domain-containing protein; Putative GDP-L-fucose synthase 2-like; GMP synthase
OG0006880	ERF_DREB_B	0.532468	4	0.0728344	7.20999	6.16612e-08	0.000640389	0	Zm00001eb318480	DNA polymerase delta subunit 4
OG0006902	LBD13	0.999996	9	-0.0108598	7.20761	6.19999e-08	0.000642592	0	Zm00001eb286890	Plant calmodulin-binding protein-related
OG0018599	ERF_DREB_B	0.746833	7	0.0339412	7.20238	6.27515e-08	0.000648233	0	Zm00001eb305470	Actin cytoskeleton-regulatory complex protein pan1-like; Asparagine synthase (Glutamine-hydrolyzing)
OG0009897	EIL_SBP	0.905025	10	-0.054975	7.20204	6.27995e-08	0.000648233	0	Zm00001eb397190	Mitogen-activated protein kinase
OG0010426	SPL15B	0.803508	7	-0.0708875	7.19355	6.40394e-08	0.00065841	0.002	Zm00001eb331340	Actin-related protein 2; Actin domain-containing protein
OG0011522	WRKY	0.529883	4	0.0343472	7.19352	6.40446e-08	0.00065841	0	Zm00001eb342900	VARLMGL domain-containing protein
OG0007094	ARF_TCP	0.543165	4	0.0670314	7.19247	6.41992e-08	0.000658666	0	Zm00001eb157820	Acidic endochitinase; hevamine-A; Class III chitinase; Putative receptor-like protein kinase
OG0016355	ERF9_AS2	0.950856	10	-0.0283118	7.18979	6.45965e-08	0.000660171	0.001	Zm00001eb289880	ATP-diphosphatase; Nucleoside phosphatase; Adenosine diphosphatase, putative; Ectonucleoside triphosphate diphosphohydrolase 8
OG0020764	NAC_B	0.963403	8	0.0936717	7.18973	6.46059e-08	0.000660171	0	Zm00001eb359270	NA
OG0014708	ERF_DREB_B	0.975828	3	0.240666	7.17909	6.62083e-08	0.000675186	0	Zm00001eb014130	Exonuclease domain-containing protein; DNA polymerase III PolC-type
OG0007544	SPL15B	0.898523	7	-0.0260314	7.177	6.65278e-08	0.00067651	0	Zm00001eb280700	NA
OG0010109	JUB1	0.907491	4	0.00314821	7.1765	6.66045e-08	0.00067651	0.001	Zm00001eb099470	Phytochrome-interacting factor 3; BHLH domain-containing protein; Transcription factor bHLH66; Transcription factor bHLH69; HLH domain-containing protein
OG0002891	MYB	0.863667	3	0.0327222	7.16698	6.80803e-08	0.000689179	0	Zm00001eb023450	ARF guanine-nucleotide exchange factor GNOM; SEC7 domain-containing protein; Pattern formation protein EMB30
OG0015758	SPL_B	0.721693	9	-0.0714602	7.16671	6.81232e-08	0.000689179	0	Zm00001eb295510	Alpha/beta-Hydrolases superfamily protein; Phosphatidylcholine-sterol acyltransferase; Putative alpha/Beta hydrolase; Putative alpha/Beta hydrolase fold protein
OG0013430	Tryptophan_cluster	0.769411	1	-0.180201	7.16573	6.82769e-08	0.000689361	0	Zm00001eb374600	BTB/POZ domain-containing protein NPY1; BTB/POZ domain-containing protein NPY1-like; Non-phototropic hypocotyl 3-like; NPH3 domain-containing protein; Coleoptile phototropism protein 1
OG0003549	JUB1	0.980908	6	-0.0691301	7.16282	6.87347e-08	0.000692606	0	Zm00001eb084430	Heparan-alpha-glucosaminide N-acetyltransferase-like isoform X2; Heparan-alpha-glucosaminide N-acetyltransferase; Heparan-alpha-glucosaminide N-acetyltransferase-like protein (DUF1624); heparan-alpha-glucosaminide N-acetyltransferase
OG0017498	LBD13	0.999995	4	0.00408119	7.16111	6.9007e-08	0.000693973	0	Zm00001eb151650	Purple acid phosphatase
OG0004636	NAC_B	0.635	3	0.0477064	7.15861	6.94042e-08	0.000696588	0	Zm00001eb228910	Delta(24)-sterol reductase; FAD-binding PCMH-type domain-containing protein
OG0002128	SPL_B	0.889919	4	0.112131	7.15693	6.96742e-08	0.000697918	0	Zm00001eb346880	WRKY domain-containing protein; Transcription factor WRKY1
OG0001139	SPL15B	0.956701	9	-0.0501781	7.14119	7.22452e-08	0.000722247	0.003	Zm00001eb249580	NA
OG0007629	JUB1	0.937869	10	0.0820937	7.1353	7.3231e-08	0.000730664	0	Zm00001eb198100	Succinate dehydrogenase assembly factor 2, mitochondrial; Ankyrin repeat family protein
OG0007279	BZIP	0.944343	4	0.107463	7.13308	7.36075e-08	0.000732981	0.001	Zm00001eb260420	Serine/threonine-protein kinase-like protein CCR4; Protein kinase domain-containing protein; Putative serine/threonine-protein kinase-like protein CCR3
OG0001585	HDZIP_PLINC_AHL	0.806551	10	-0.191669	7.12988	7.41507e-08	0.000736944	0	Zm00001eb400820	NA
OG0015514	ARF_TCP	0.784131	2	0.10707	7.12556	7.48932e-08	0.000742871	0	Zm00001eb006400	Putative WRKY transcription factor 51-like; Small GTPase superfamily; DNA repair protein RecO
OG0013395	SPL15B	0.482997	9	-0.0365194	7.1174	7.63125e-08	0.000755472	0.001	Zm00001eb394400	Glutathione peroxidase
OG0012920	ARF_RAV	0.92854	7	0.109723	7.11447	7.68305e-08	0.000758938	0	Zm00001eb269370	Gibberellin 2-beta-dioxygenase 8; Fe2OG dioxygenase domain-containing protein; 2-oxoglutarate (2OG) and Fe(II)-dependent oxygenase superfamily protein
OG0017192	NAC_C	0.876967	2	0.191472	7.11373	7.69614e-08	0.000758938	0	Zm00001eb378810	Elongator complex protein 6; Elongation complex protein
OG0008883	WRKY	0.918432	8	0.0284302	7.11189	7.72878e-08	0.00076068	0	Zm00001eb329490	TVP38/TMEM64 family membrane protein slr0305; SNARE associated Golgi protein family; Integral membrane protein-like; Transmembrane protein 64-like
OG0004459	JUB1	0.885969	7	-0.0459629	7.10779	7.80214e-08	0.000766415	0.001	Zm00001eb394930	Transmembrane protein
OG0010077	ERF_DREB_B	0.913683	7	0.121625	7.10431	7.86482e-08	0.000771081	0	Zm00001eb106890	Myosin-1 isoform A; Myosin-2; IQ motif; Myosin motor domain-containing protein; Unconventional myosin-Va
OG0014511	NAC_B	0.979956	3	0.0670343	7.09605	8.01578e-08	0.000784366	0	Zm00001eb277940	UBR-type domain-containing protein; putative E3 ubiquitin-protein ligase UBR7; PHD finger protein-related; Auxin transport protein BIG; Zinc finger, FYVE/PHD-type
OG0002265	EIL_SBP	0.988189	7	-0.0490943	7.09188	8.09316e-08	0.000790416	0	Zm00001eb371070	GATA transcription factor; GATA-type domain-containing protein
OG0016102	ABI	0.850663	7	-0.0129303	7.08977	8.13253e-08	0.000792736	0.002	Zm00001eb020320	Membrane-anchored ubiquitin-fold protein 1; Membrane-anchored ubiquitin-fold protein; Membrane-anchored ubiquitin-fold protein 6
OG0012804	SPL8	0.992796	7	-0.0185503	7.0886	8.15462e-08	0.000793366	0.007	Zm00001eb406810	Tetrapyrrole-binding protein, chloroplastic; GUN4 domain-containing protein; Enzyme binding,tetrapyrrole binding; Tetrapyrrole-binding protein; tetrapyrrole-binding protein, chloroplastic-like
OG0008926	EIL_SBP	0.837222	10	0.0384422	7.08502	8.22208e-08	0.000797135	0	Zm00001eb314000	NA
OG0015758	SPL_B	0.721693	6	-0.0598872	7.08488	8.22475e-08	0.000797135	0	Zm00001eb295510	Alpha/beta-Hydrolases superfamily protein; Phosphatidylcholine-sterol acyltransferase; Putative alpha/Beta hydrolase; Putative alpha/Beta hydrolase fold protein
OG0007958	NAC_C	0.963856	1	-0.211261	7.08125	8.29379e-08	0.000802296	0	Zm00001eb015920	Bms1-type G domain-containing protein; Ribosome biogenesis protein bms1; p-loop containing nucleoside triphosphate hydrolase superfamily protein; Elongation factor; DUF663 domain-containing protein; ribosome biogenesis protein BMS1 homolog
OG0001954	NAC_A	0.884243	8	0.130795	7.07625	8.38981e-08	0.000810041	0	Zm00001eb251710	Brevis radix; BRX domain-containing protein
OG0002950	MYB88	0.88789	7	-0.0591659	7.06299	8.64988e-08	0.000833566	0	Zm00001eb441240	ethylene-responsive transcription factor ERF020; ethylene-responsive transcription factor ERF020-like; Transcriptional factor TINY; AP2/ERF domain-containing protein; Ethylene response factor 13; AP2 domain-containing protein (Fragment); Integrase-type DNA-binding superfamily protein, putative; AP2/ERF domain containing protein
OG0005804	BZIP_TGA	0.952557	10	-0.221689	7.05994	8.71091e-08	0.000837857	0	Zm00001eb141870	Photosystem II reaction center Psb28 protein
OG0014623	ZAT10_SIZF2	0.999994	7	-0.012678	7.05569	8.79645e-08	0.000844486	0.002	NA	NA
OG0021049	SPL_C	0.999999	7	-0.0135572	7.05292	8.85269e-08	0.000846907	0	Zm00001eb043020	NA
OG0008463	SPL_C	0.734063	3	0.0603754	7.05281	8.85502e-08	0.000846907	0	Zm00001eb118300	Putative disease resistance protein; NB-ARC domain-containing protein
OG0009507	ARF_RAV	0.873569	8	-0.240482	7.05052	8.90184e-08	0.000849784	0	Zm00001eb303040	Late embryogenesis abundant (LEA) hydroxyproline-rich glycoprotein family
OG0008335	SPL_A	1	9	0.0117169	7.04012	9.11766e-08	0.000868753	0.004004	Zm00001eb079950	Putative WRKY transcription factor 2; Regulator of ribonuclease-like protein 3
OG0014951	ABI	0.541005	7	-0.238028	7.03503	9.22517e-08	0.000877352	0	Zm00001eb233060	ATP-dependent zinc metalloprotease
OG0006500	Tryptophan_cluster	0.839971	4	0.0455976	7.03157	9.2989e-08	0.00088271	0	Zm00001eb058270	NA
OG0010916	SPL_C	0.708828	4	0.0604462	7.0286	9.36273e-08	0.000887111	0	Zm00001eb151940	mitochondrial acidic protein MAM33; Pentatricopeptide repeat-containing protein
OG0018693	BHLH_CAMTA	0.684007	9	-0.160529	7.02615	9.41568e-08	0.000890467	0	Zm00001eb170650	putative methyltransferase NSUN6 isoform X1; NOL1/NOP2/sun family protein isoform 2; Bacterial Fmu (Sun)/eukaryotic nucleolar NOL1/Nop2p; putative methyltransferase NSUN6; RNA binding protein, putative
OG0017409	SPL_A	0.999998	10	-0.02213	7.0226	9.493e-08	0.000894921	0	Zm00001eb273000	protein LOW PHOTOSYNTHETIC EFFICIENCY 1, chloroplastic-like; Pentatricopeptide repeat-containing protein; Pentatricopeptide, putative, expressed
OG0018649	MYB	0.899145	7	0.0661296	7.02237	9.49802e-08	0.000894921	0	Zm00001eb375690	AB hydrolase-1 domain-containing protein; Proline iminopeptidase; Putative prolyl aminopeptidase; Alpha/beta-Hydrolases superfamily protein; Peptidase S; Alpha/beta hydrolase fold-1; Alpha/beta-hydrolase
OG0002018	LBD13	0.840486	10	-0.0269778	7.02045	9.54005e-08	0.000897217	0.003	Zm00001eb313700	Hexosyltransferase
OG0026693	SPL15B	0.99982	10	0.0383185	7.01536	9.65252e-08	0.000906116	0.007	Zm00001eb103980	Syringolide-induced protein 14-1-1
OG0009855	ERF_DREB_A	0.784201	1	-0.241432	7.01349	9.69418e-08	0.000907562	0	Zm00001eb218410	CCR4-NOT transcription complex subunit 3; Putative CCR4-NOT complex, subunit 3/ 5; Not1 N-terminal domain, CCR4-Not complex component family protein, expressed; Putative NOT transcription complex subunit VIP2; Not3 domain-containing protein
OG0021577	NAC_C	0.893427	10	-0.102653	7.01306	9.70366e-08	0.000907562	0.001	Zm00001eb043140	Receptor-like serine/threonine-protein kinase; G-type lectin S-receptor-like serine/threonine-protein kinase B120
OG0016272	BZIP	0.977927	7	-0.0153263	7.00651	9.85131e-08	0.000918113	0.001	Zm00001eb319800	Collagen, type IV, alpha 5; Basic proline-rich protein-like
OG0009465	MYB	0.970272	3	0.0537286	7.00645	9.85262e-08	0.000918113	0	Zm00001eb322530	Bromo domain-containing protein
OG0009406	MYB	0.949337	2	-0.0626991	7.0021	9.9517e-08	0.000925647	0	Zm00001eb235930	Ribosomal protein L12/ ATP-dependent Clp protease adaptor protein ClpS family protein; Putative 54S ribosomal protein L12, mitochondrial-like; 50S ribosomal protein L12, chloroplastic
OG0002714	SMZ_RAP2-7_TOE2	0.728988	4	0.031215	6.9965	1.0081e-07	0.000935631	0	Zm00001eb074810	Transcription factor GAMYB; transcription factor DUO1; Transcription factor MYB120; Probable transcription factor MYB58; Myb-related protein MYBAS2; Myb-like HTH transcriptional regulator family protein; SANT/Myb domain-containing protein; Putative MYB DNA-binding domain superfamily protein
OG0016803	SPL_C	0.0433642	8	-0.102588	6.99586	1.00959e-07	0.000935631	0	Zm00001eb329920	Retrovirus-related Pol polyprotein LINE-1
OG0007348	HDZIP_PLINC_AHL	0.920114	7	-0.362772	6.99293	1.01642e-07	0.000940246	0	Zm00001eb339180	Pollen allergen Phl p 11; Pollen-specific protein C13; Pollen-specific protein-like
OG0000897	ERF9_AS2	0.895532	7	-0.0170357	6.99008	1.0231e-07	0.000944705	0	Zm00001eb333760	Non-specific serine/threonine protein kinase
OG0013554	EIL_SBP	0.764979	6	-0.106097	6.97992	1.04732e-07	0.00096263	0	Zm00001eb244760	CMP-sialic acid transporter 5; Nucleotide-sugar transporter/ sugar porter; UDP-N-acetylglucosamine transporter ROCK1; Solute carrier family 35 (UDP-sugar transporter), member A1/2/3
OG0014441	ABI	0.790219	9	-0.0571757	6.97992	1.04733e-07	0.00096263	0	Zm00001eb350920	leucine-rich repeat receptor-like serine/threonine-protein kinase At2g14510; Serine-threonine protein kinase, plant-type, putative isoform 2; Leucine-rich repeat receptor-like serine/threonine-protein kinase; probable LRR receptor-like serine/threonine-protein kinase At1g67720; Serine-threonine protein kinase, plant-type; Serine-threonine protein kinase, plant-type, putative; Malectin-like carboh…
OG0003193	BZIP	0.988107	8	-0.174389	6.97956	1.0482e-07	0.00096263	0	Zm00001eb065890	Choline transporter-like protein 2; HMG box domain-containing protein
OG0013832	LBD13	0.313403	7	0.0552839	6.97452	1.06043e-07	0.000972105	0	Zm00001eb217310	Glycine-rich RNA-binding protein RZ1C; Glycine-rich RNA-binding protein RZ1B; Glycine-rich RNA-binding protein 10; Glycine-rich RNA-binding protein 2; Glycine-rich RNA-binding protein 7; glycine-rich RNA-binding protein RZ1C-like isoform X2; Abscisic acid-inducible protein-like; Glycine-rich RNA-binding protein 8; RNA recognition motif domain; Putative transcription factor interactor and regulato…
OG0017086	HDZIP_PLINC_AHL	0.0998895	10	-0.137843	6.96752	1.07765e-07	0.000986114	0.003	Zm00001eb068630	Synaptotagmin-5; Putative synaptotagmin-5; Synaptotagmin-5 like; C2 calcium-dependent membrane targeting; synaptotagmin-5 isoform X1; Calcium-dependent lipid-binding (CaLB domain) family protein
OG0017097	SPL_A	0.900714	10	-0.041184	6.96662	1.07989e-07	0.000986387	0	Zm00001eb169210	Putative auxin-responsive protein IAA29; Auxin-responsive protein
OG0012401	SMZ_RAP2-7_TOE2	0.999906	2	-0.0478951	6.95901	1.09897e-07	0.00100201	0.037	Zm00001eb338910	Putative inactive receptor kinase; Protein kinase domain-containing protein; ATP binding protein, putative; Leucine-rich repeat-containing protein
OG0010022	ABI	0.995479	8	0.0669288	6.9536	1.11276e-07	0.00101276	0	Zm00001eb246290	Intracellular protein transport protein USO1
OG0012122	SPL15B	0.822261	4	0.0363709	6.95277	1.11489e-07	0.00101289	0	Zm00001eb103900	Thioredoxin superfamily protein; Aspartyl protease family protein 1-like protein; Serine protease inhibitor 3/4
OG0001665	ARF_RAV	0.511962	10	0.100221	6.95057	1.12055e-07	0.00101621	0	Zm00001eb145520	Cytochrome c, class IA/ IB; Cytochrome c, monohaem; Cytochrome c domain-containing protein
OG0007921	ERF_DREB_B	0.878169	3	0.0649277	6.94888	1.12491e-07	0.00101835	0	Zm00001eb113360	Indole-3-acetic acid-amido synthetase GH3.17; GH3 auxin-responsive promoter; Auxin-responsive GH3 family protein
OG0005256	CPP	0.938214	6	0.144786	6.94765	1.12811e-07	0.00101943	0	Zm00001eb099790	Gamma-glutamyl peptidase 3; Glutamine amidotransferase type-1 domain-containing protein; Putative GDP-L-fucose synthase 2-like; GMP synthase
OG0010902	BZIP	0.971179	10	0.0611763	6.94682	1.13027e-07	0.00101957	0	Zm00001eb147420	Protein-serine/threonine phosphatase
OG0016709	NAC_B	0.923987	4	0.0571945	6.94597	1.13247e-07	0.00101974	0	Zm00001eb154120	Pathogenesis-related family protein isoform 1; pathogen-related protein-like
OG0008632	NAC_B	0.986645	10	-0.0565431	6.94492	1.13522e-07	0.0010204	0.024	Zm00001eb422950	Regulator of nonsense transcripts UPF3
OG0023728	LBD13	0.96157	4	0.0414802	6.9409	1.14577e-07	0.00102807	0	Zm00001eb160680	probable serine/threonine-protein kinase PIX7; Protein kinase domain-containing protein
OG0002594	Tryptophan_cluster	0.705745	10	-0.0470116	6.93468	1.16229e-07	0.00104105	0	Zm00001eb073090	RING-H2 finger protein ATL2L; RING-H2 finger protein ATL49; Putative RING zinc finger domain superfamily protein; RING-type domain-containing protein; RING/U-box superfamily protein
OG0014571	ZAT10_SIZF2	0.793356	6	-0.0472504	6.93386	1.1645e-07	0.0010412	0	Zm00001eb156070	Abhydrolase domain-containing protein 1 (Fragment); Putative peptidase S9, serine active, alpha/Beta hydrolase; AB hydrolase-1 domain-containing protein; Alpha/beta hydrolase family protein
OG0011543	NAC_B	0.96049	4	-0.0382954	6.93304	1.16671e-07	0.00104134	0	Zm00001eb291660	Mediator of RNA polymerase II transcription subunit 23
OG0023026	NAC_C	0.888039	4	0.128517	6.92943	1.17644e-07	0.0010464	0	Zm00001eb259880	NA
OG0008883	Tryptophan_cluster	0.661028	10	-0.0576126	6.92941	1.1765e-07	0.0010464	0.002	Zm00001eb329490	TVP38/TMEM64 family membrane protein slr0305; SNARE associated Golgi protein family; Integral membrane protein-like; Transmembrane protein 64-like
OG0016378	HDZIP_PLINC_AHL	0.808	4	0.188608	6.9242	1.19068e-07	0.00105716	0	Zm00001eb277100	Aldehyde dehydrogenase family 2 member C4 (Fragment); Aldedh domain-containing protein; Aldehyde dehydrogenase family 2 member C4; Alcohol dehydrogenase
OG0002418	RVE_ARR_GATA	0.67049	4	0.0592211	6.92109	1.19925e-07	0.00106291	0	Zm00001eb398670	LOB domain-containing protein; Lateral organ boundaries domain containing protein
OG0015170	DOF_CDF	0.814132	2	0.209045	6.91779	1.20841e-07	0.00106872	0	Zm00001eb339970	Embryo-abundant family protein; Embryonic abundant protein-like; S-adenosyl-L-methionine-dependent methyltransferase superfamily protein; Methyltransferase
OG0001541	SPL8	0.747214	7	-0.0406862	6.91721	1.21001e-07	0.00106872	0	Zm00001eb301140	AAI domain-containing protein; Bifunctional inhibitor/plant lipid transfer protein/seed storage helical domain; Protease inhibitor/seed storage/LTP family protein, expressed; Bifunctional inhibitor/lipid-transfer protein/seed storage 2S albumin superfamily protein; non-specific lipid-transfer protein-like protein At2g13820; Non-specific lipid-transfer protein-like protein
OG0002088	NAC_B	0.580179	9	-0.187981	6.909	1.23311e-07	0.00108723	0	Zm00001eb011320	Dynamin-related protein 4C; Vacuolar sorting protein VPS1, dynamin; Interferon-induced GTP-binding protein Mx1; Interferon-induced GTP-binding protein mx
OG0005527	SMZ_RAP2-7_TOE2	0.979246	10	-0.0362796	6.90549	1.24312e-07	0.00109273	0.002	Zm00001eb213960	NA
OG0007881	NAC_A	0.806933	4	0.0694959	6.9053	1.24365e-07	0.00109273	0	Zm00001eb416800	Transcription factor ILR3; BHLH domain-containing protein; Helix-loop-helix-like protein (Fragment); Putative HLH DNA-binding domain superfamily protein
OG0001803	ERF_DREB_A	0.849829	3	0.0702105	6.90455	1.24581e-07	0.00109274	0	Zm00001eb178230	Xyloglucan endotransglucosylase/hydrolase; GH16 domain-containing protein
OG0017315	ERF_DREB_B	0.923426	10	-0.191441	6.90214	1.25275e-07	0.00109692	0	Zm00001eb254090	Proteasome-associated ATPase-like isoform X1; AAA domain-containing protein; 26S protease regulatory subunit S10B homolog B-like; p-loop containing nucleoside triphosphate hydrolase superfamily protein; Cell division cycle protein; katanin p60 ATPase-containing subunit A1; Spastin; Cell division cycle protein like; Putative adenosinetriphosphatase; proteasome-associated ATPase
OG0021362	LBD13	0.951923	9	0.0400508	6.89846	1.26339e-07	0.00110144	0.013	Zm00001eb314110	NA
OG0023082	WRKY	0.878274	6	-0.0295129	6.89842	1.26352e-07	0.00110144	0	Zm00001eb321020	NA
OG0011266	JUB1	0.98233	4	0.00915417	6.89771	1.26559e-07	0.00110144	0.003	Zm00001eb181840	RING-type E3 ubiquitin transferase; U-box domain-containing protein 26; U-box domain-containing protein
OG0010689	EIL_SBP	0.86345	4	0.07115	6.897	1.26766e-07	0.00110144	0.001	Zm00001eb191210	RING-type E3 ubiquitin transferase
OG0006026	SPL_A	0.875935	4	0.0375652	6.89663	1.26875e-07	0.00110144	0.002	Zm00001eb226990	60S acidic ribosomal protein P3
OG0016458	SMZ_RAP2-7_TOE2	0.833424	9	-0.0543576	6.89417	1.27593e-07	0.00110578	0	Zm00001eb161540	Protein GAMETE EXPRESSED 3
OG0017282	NAC_B	0.999997	5	0.0110951	6.89094	1.28548e-07	0.00111118	0.291	Zm00001eb207700	NA
OG0013354	ZAT10_SIZF2	0.994303	9	0.0174663	6.89058	1.28653e-07	0.00111118	0.009	Zm00001eb057960	Putative WRKY transcription factor 26
OG0008167	NAC_C	0.940825	10	-0.0648868	6.88939	1.29005e-07	0.00111233	0	Zm00001eb406880	Glycine cleavage system P protein
OG0009906	SPL_C	0.999961	4	0.0107288	6.88827	1.29338e-07	0.00111331	0.001	Zm00001eb398220	Myosin-binding protein 2 isoform X3; GTD-binding domain-containing protein; Myosin-binding protein 2; Myosin-binding protein 3; Zein-binding domain containing protein; Myosin-binding protein 1; myosin-binding protein 2-like isoform X3; Myosin-binding protein 3 (Fragment)
OG0024205	MYB88	0.999987	7	0.00925272	6.88631	1.29925e-07	0.0011153	0.001	Zm00001eb045930	Protein kinase domain-containing protein
OG0008664	HDZIP_PLINC_AHL	0.576205	4	0.0541572	6.88603	1.30009e-07	0.0011153	0.001	Zm00001eb079890	NA
OG0016652	ARF_RAV	0.981385	10	-0.0254143	6.88475	1.30392e-07	0.00111542	0.002	Zm00001eb015310	protein ALTERED PHOSPHATE STARVATION RESPONSE 1; nitrate regulatory gene2 protein-like; DUF632 domain-containing protein
OG0002202	NAC_B	0.926794	4	0.0140648	6.88452	1.30462e-07	0.00111542	0	Zm00001eb194490	NA
OG0010818	ABI	0.594109	3	0.0303348	6.88064	1.3163e-07	0.00112285	0.001	Zm00001eb289530	NA
OG0011235	SPL_B	0.799199	7	0.0253006	6.88017	1.31774e-07	0.00112285	0.012	Zm00001eb007510	BTB/POZ domain-containing protein NPY2; BTB/POZ domain-containing protein NPY4; Transposon protein Mutator sub-class; BTB/POZ domain-containing protein NPY4-like isoform X1; Root phototropism protein 3; NPH3 domain-containing protein; BTB/POZ domain-containing protein NPY4-like
OG0014978	NAC_C	0.848947	10	0.202362	6.87474	1.33432e-07	0.00113508	0	Zm00001eb246620	Eukaryotic translation initiation factor 2A
OG0011034	MYB	0.981554	7	-0.033086	6.87282	1.34024e-07	0.00113821	0.008	Zm00001eb261190	Adenylate kinase
OG0010828	NAC_B	0.860726	1	-0.211747	6.86958	1.35028e-07	0.00114411	0	Zm00001eb394390	Phosphoinositide phospholipase C
OG0009064	C2H2_DOF	0.866694	10	0.158275	6.86912	1.35169e-07	0.00114411	0	Zm00001eb143540	Phosphoenolpyruvate carboxylase, putative; Serine/arginine repetitive matrix protein; DNA-directed RNA polymerase
OG0001417	ZAT10_SIZF2	0.788005	4	0.0352698	6.86406	1.36754e-07	0.0011556	0.001	Zm00001eb281190	Peptidase A1 domain-containing protein; Aspartic proteinase nepenthesin-2; Putative nucleoid DNA-binding protein cnd41; Aspartyl protease AED1
OG0017654	BZIP	0.966529	3	0.060255	6.86227	1.37319e-07	0.00115694	0	Zm00001eb063430	galactokinase-like isoform X1; Galactokinase; Mevalonate/galactokinase family protein; Galactokinase, putative; galactokinase-like; galactokinase-like isoform X3; GALK; Putative galactokinase, UDP-glucose 4-epimerase
OG0016194	ARF_TCP	0.885402	10	-0.185356	6.86211	1.37369e-07	0.00115694	0	Zm00001eb203380	Adrenodoxin-NADP(+) reductase
OG0031780	BZIP	0.758178	9	-0.0875596	6.86033	1.37932e-07	0.00115977	0	Zm00001eb404020	Molybdate-anion transporter; molybdate-anion transporter-like; Major Facilitator Superfamily protein, expressed
OG0007725	SPL_C	0.874183	10	-0.0599129	6.85898	1.38364e-07	0.00116147	0	Zm00001eb191110	Putative leucine-rich repeat receptor-like protein kinase At4g00330; Protein kinase domain-containing protein; Putative LRR receptor-like serine/threonine-protein kinase; ATP binding protein, putative
OG0016668	JUB1	0.995945	9	0.0241032	6.85643	1.39177e-07	0.00116473	0	Zm00001eb006300	Phytoene dehydrogenase
OG0011028	SMZ_RAP2-7_TOE2	0.729964	4	0.0249995	6.85633	1.39211e-07	0.00116473	0	Zm00001eb260340	Transcription factor HEC3; BHLH domain-containing protein
OG0008018	ABI	0.99247	2	0.0461329	6.84979	1.41321e-07	0.00118044	0	Zm00001eb205550	transcription initiation factor TFIID subunit 15-like; TATA-binding protein-associated factor 2N; RNA-binding protein cabeza; TATA-binding protein-associated factor 2N-like; Zf-RanBP domain-containing protein; Zinc finger Ran-binding domain-containing protein 2
OG0012053	NAC_B	0.916974	10	-0.047069	6.84661	1.4236e-07	0.00118693	0.006	Zm00001eb250580	Zinc finger CCCH domain-containing protein 48; G-protein beta WD-40 repeat-containing protein; F-box and wd40 domain protein, putative; Nucleic acid binding protein; Putative transcription factor C3H family; WD40 domain-containing protein
OG0019312	SMZ_RAP2-7_TOE2	0.945479	10	-0.0500627	6.84562	1.42686e-07	0.00118693	0	Zm00001eb410850	Pentatricopeptide repeat-containing protein
OG0011279	MYB	0.954773	9	0.065604	6.84479	1.4296e-07	0.00118693	0.001	Zm00001eb044950	DExH-box splicing factor-binding site protein; G-patch domain-containing protein; G-patch domain containing protein, expressed; PIN2/TERF1-interacting telomerase inhibitor 1; G patch domain and ankyrin repeat-containing protein 1 homolog; Coiled-coil domain-containing protein 75; Nucleic acid binding protein
OG0002727	EIL_SBP	0.968821	10	-0.0247332	6.84456	1.43033e-07	0.00118693	0	Zm00001eb442990	Photosystem II protein D1
OG0002268	WRKY	0.936385	4	0.0987093	6.84002	1.44539e-07	0.00119701	0	Zm00001eb411350	calmodulin-like protein 3; Putative calcium-binding protein CML28; Putative calmodulin-like protein 3; Calmodulin-like protein 7; Calmodulin-like protein 5; Calcium-binding EF-hand; Calmodulin and related proteins (EF-Hand superfamily); EF-hand domain; Calcium-binding protein CML; Parvalbumin; Calmodulin-like protein 5-like
OG0018385	MYB88	0.97918	9	0.0229405	6.83948	1.44719e-07	0.00119701	0.009	Zm00001eb178000	Peptidase A1 domain-containing protein; Aspartic proteinase nepenthesin-1; Aspartyl protease family protein
OG0027494	LBD13	0.277178	9	-0.0319927	6.83755	1.4536e-07	0.00119854	0.021	Zm00001eb311830	2-hydroxy-6-oxononadienedioate/2-hydroxy-6- oxononatrienedioate hydrolase-like; AB hydrolase-1 domain-containing protein; Abhydrolase domain containing; Catalytic/ hydrolase; Alpha/beta-Hydrolases superfamily protein; Monoacylglycerol lipase ABHD6; DNA-3-methyladenine glycosylase 1-like; Putative acylglycerol lipase; epoxide hydrolase 4; monoacylglycerol lipase ABHD6; Epoxide hydrolase; Alpha/bet…
OG0002592	NAC_B	0.842698	7	0.0621467	6.83751	1.45376e-07	0.00119854	0	Zm00001eb185550	Bifunctional nitrilase/nitrile hydratase NIT4; Bifunctional nitrilase/nitrile hydratase NIT4A; CN hydrolase domain-containing protein; Nitrilase 2
OG0007294	BZIP	0.836423	1	-0.0644212	6.83587	1.45926e-07	0.00120113	0	Zm00001eb286970	DNA-directed RNA polymerase II 13.6 kDa polypeptide family protein
OG0002862	BZIP_TGA	0.578885	10	-0.0657773	6.82898	1.48259e-07	0.00121677	0	Zm00001eb058860	Putative xyloglucan glycosyltransferase 12; Cellulose-synthase-like C12; Transferase, transferring glycosyl groups, putative
OG0011531	SMZ_RAP2-7_TOE2	0.99999	7	-0.00944395	6.82884	1.48305e-07	0.00121677	0.005	Zm00001eb297820	Peptidase A1 domain-containing protein; Pepsin A; Aspartic proteinase nepenthesin-2; Eukaryotic aspartyl protease family protein
OG0006728	ABI	0.800259	10	-0.071834	6.82765	1.48712e-07	0.00121813	0	Zm00001eb304050	DIMBOA UDP-glucosyltransferase BX8; Cytokinin-N-glucosyltransferase 1; UDP-glycosyltransferase 76C1; UDP-glycosyltransferase 76C2; DIMBOA UDP-glucosyltransferase BX9; Cytokinin-N-glucosyltransferase 2; Putative UDP-glucosyltransferase; Glycosyltransferase
OG0012628	RVE_ARR_GATA	0.995994	2	-0.0530825	6.8252	1.49555e-07	0.00122306	0.007	Zm00001eb004340	ABC transporter domain-containing protein; ABC-2 type transporter family protein; ATP-binding cassette transporter, putative
OG0018476	ZAT10_SIZF2	0.797103	4	0.0525664	6.82361	1.50102e-07	0.00122557	0	Zm00001eb006830	1,4-dihydroxy-2-naphthoate polyprenyltransferase, chloroplastic; ABC4 (ABERRANT CHLOROPLAST DEVELOPMENT 4); UbiA prenyltransferase family; 1,4-dihydroxy-2-naphthoate octaprenyltransferase; 1,4-dihydroxy-2-naphthoate polyprenyltransferase
OG0023452	ZAT10_SIZF2	0.999997	4	-0.00708898	6.82176	1.50743e-07	0.00122783	0.002	Zm00001eb130000	NA
OG0011826	LBD13	0.929234	10	-0.0541267	6.82142	1.50863e-07	0.00122783	0	Zm00001eb221360	Pre-mRNA-processing protein 40C; pre-mRNA-processing protein 40C-like isoform X1; FF domain containing protein, expressed; Transcription elongation regulator 1; WW domain-containing protein
OG0015562	BZIP_TGA	0.843366	10	-0.183136	6.81015	1.54828e-07	0.00125809	0	Zm00001eb237700	Chloroplast processing peptidase; Signal peptidase I
OG0013594	MYB88	0.689626	4	0.0225336	6.80703	1.55945e-07	0.00126514	0.001	Zm00001eb192000	3'(2'),5'-bisphosphate nucleotidase
OG0011095	SPL15B	0.993206	2	-0.0499646	6.8056	1.56459e-07	0.00126728	0.001	Zm00001eb170360	Coiled-coil domain-containing protein SCD2; coiled-coil domain-containing protein SCD2-like; coiled-coil domain-containing protein SCD2-like isoform X1
OG0004743	SPL_B	0.713437	4	0.0858985	6.79893	1.58879e-07	0.00128483	0	NA	NA
OG0018174	Tryptophan_cluster	0.99806	3	-0.082759	6.7933	1.60953e-07	0.00129668	0	Zm00001eb419530	Expansin
OG0002891	MYB	0.863667	9	-0.0451679	6.79278	1.61147e-07	0.00129668	0	Zm00001eb023450	ARF guanine-nucleotide exchange factor GNOM; SEC7 domain-containing protein; Pattern formation protein EMB30
OG0016649	SPL_B	0.860772	7	-0.0527819	6.79224	1.61347e-07	0.00129668	0.002	Zm00001eb395130	WRKY domain-containing protein
OG0013980	ERF9_AS2	0.950122	4	-0.151509	6.79219	1.61364e-07	0.00129668	0	Zm00001eb079330	Initiation factor eIF-4 gamma, MA3; Programmed cell death protein 4
OG0017565	BZIP	0.970088	9	-0.159818	6.7884	1.6278e-07	0.00130598	0	Zm00001eb419570	Subtilase family protein, expressed; Serine protease
OG0017709	WRKY	0.626168	2	-0.137919	6.78534	1.63932e-07	0.0013097	0	Zm00001eb398800	Dihydrodipicolinate reductase; 4-hydroxy-tetrahydrodipicolinate reductase 2 chloroplastic; 4-hydroxy-tetrahydrodipicolinate reductase
OG0009460	NAC_B	0.943516	6	0.039374	6.78517	1.63995e-07	0.0013097	0	Zm00001eb323690	Receptor-like serine/threonine-protein kinase
OG0014386	ARF_TCP	0.907775	7	-0.0385233	6.78492	1.64087e-07	0.0013097	0.001	Zm00001eb306000	clustered mitochondria protein homolog isoform X1; Tetratricopeptide repeat-containing domain
OG0016336	NAC_A	0.919481	5	0.105491	6.78443	1.64275e-07	0.0013097	0	Zm00001eb294520	Glycoside hydrolase, family 28; Putative polygalacturonase; Polygalacturonase
OG0003444	SPL15B	0.955108	10	-0.0332676	6.77384	1.68328e-07	0.00133991	0.024	Zm00001eb218920	Putative E3 ubiquitin-protein ligase ARI2; Putative E3 ubiquitin-protein ligase ARI1; RBR-type E3 ubiquitin transferase; IBR domain containing protein, expressed; RING-type domain-containing protein
OG0031415	LBD13	0.931269	10	-0.0474012	6.76979	1.69906e-07	0.00135036	0	Zm00001eb420310	NA
OG0013239	SPL_C	0.648108	10	-0.0453306	6.76511	1.71748e-07	0.00136286	0.001	Zm00001eb331950	zf-primase domain-containing protein; Zinc finger, Mcm10/DnaG-type
OG0007620	ZAT10_SIZF2	0.911305	9	-0.0878339	6.75935	1.74041e-07	0.00137704	0	NA	NA
OG0014215	NAC_B	0.950011	7	0.0939723	6.75926	1.74076e-07	0.00137704	0	NA	NA
OG0005785	SPL_A	0.876591	10	-0.0286046	6.75828	1.74469e-07	0.001378	0.001	Zm00001eb030880	Phosphatidylinositol-glycan biosynthesis class X protein; Phosphatidylinositol glycan
OG0010838	SPL_B	0.847282	10	0.138538	6.75637	1.7524e-07	0.00138193	0	Zm00001eb229120	Acyl-CoA N-acyltransferase with RING/FYVE/PHD-type zinc finger domain; Increased DNA methylation 1; Chromodomain-helicase-DNA-binding protein 4; PHD-type domain-containing protein; PHD domain-containing protein; TDBD domain-containing protein
OG0013526	JUB1	0.914471	4	0.0145602	6.75293	1.76633e-07	0.00139076	0	Zm00001eb235060	Serine/threonine protein phosphatase 2A regulatory subunit B''alpha; EF-hand domain; Putative EF-hand domain pair protein; Calcium-binding EF-hand family protein; EF-hand domain-containing protein; Calcium ion binding protein, putative; EF hand family protein, expressed
OG0011852	SPL_A	0.897556	10	-0.0466193	6.75025	1.77726e-07	0.00139696	0	Zm00001eb057190	DNA-directed RNA polymerase subunit beta; Serine hydroxymethyltransferase
OG0021470	RVE_ARR_GATA	0.97161	6	0.0432896	6.74953	1.78021e-07	0.00139696	0	Zm00001eb122980	Raffinose synthase; galactinol--sucrose galactosyltransferase-like; Galactinol--sucrose galactosyltransferase; Stachyose synthase
OG0018920	SPL_C	0.867821	7	-0.0596054	6.74882	1.78313e-07	0.00139696	0	Zm00001eb160990	Pentatricopeptide repeat-containing protein; Dynein light chain, type 1/2; Tetratricopeptide-like helical domain containing protein; PPR containing plant-like protein; Structure-specific endonuclease subunit SLX1
OG0012484	MYB	0.94102	10	-0.0524866	6.74831	1.7852e-07	0.00139696	0	Zm00001eb426500	NA
OG0015211	ERF_DREB_A	0.664086	7	-0.35913	6.74557	1.79651e-07	0.00140364	0.007	Zm00001eb051830	Serine/threonine protein phosphatase 2A regulatory subunit
OG0015610	WRKY	0.881846	10	0.0428493	6.74443	1.80123e-07	0.00140517	0	Zm00001eb232290	NA
OG0021770	CPP	0.883641	1	0.0780238	6.73793	1.82842e-07	0.00142419	0	Zm00001eb220760	NA
OG0014047	MYB88	0.724895	4	0.0247825	6.73628	1.83535e-07	0.0014274	0.001	Zm00001eb047150	serine/threonine-protein kinase PCRK1; Putative serine/threonine-protein kinase NAK; probable serine/threonine-protein kinase PBL11 isoform X1; Protein kinase domain-containing protein; probable serine/threonine-protein kinase PBL19
OG0014946	ERF_DREB_B	0.984947	10	-0.0263362	6.73531	1.83945e-07	0.00142795	0.009	Zm00001eb306220	protein PHOSPHATE STARVATION RESPONSE 2; HTH myb-type domain-containing protein; Protein PHOSPHATE STARVATION RESPONSE 2; CDPK substrate protein 1; Myb family transcription factor APL
OG0013809	NAC_B	0.921893	7	-0.0478714	6.73465	1.84226e-07	0.00142795	0.005	Zm00001eb215080	Sulfate adenylyltransferase; ATP-sulfurylase 3, chloroplastic
OG0002262	C2H2_DOF	0.810256	4	0.156208	6.73412	1.84449e-07	0.00142795	0	Zm00001eb122500	GA 3beta-hydroxylase; Gibberellin 3-beta-dioxygenase 2-2; Fe2OG dioxygenase domain-containing protein
OG0008366	BZIP	0.91432	3	-0.103054	6.73321	1.84837e-07	0.00142878	0	Zm00001eb362560	NADH dehydrogenase-like complex O; NAD(P)H-quinone oxidoreductase subunit O, chloroplastic; Cyanobacterial and plant NDH-1 subunit O
OG0008887	NAC_B	0.936652	4	0.0142867	6.7316	1.85525e-07	0.00143191	0.005	Zm00001eb109820	transcription factor MYB124-like isoform X2; HTH myb-type domain-containing protein; Myb-related protein B
OG0012979	LBD13	0.932545	10	-0.0377911	6.73058	1.8596e-07	0.00143309	0	Zm00001eb266400	nucleolin 2; RNA-binding protein 34; Putative transcription factor interactor and regulator CCHC(Zn) family
OG0012885	ZAT10_SIZF2	0.932455	5	-0.140804	6.72704	1.87484e-07	0.00144248	0	Zm00001eb099850	Pentatricopeptide repeat-containing protein; CBS domain-containing protein
OG0019632	NAC_B	0.898365	9	-0.061118	6.72643	1.87747e-07	0.00144248	0	Zm00001eb388270	Transcription factor TGAL7; DOG1 domain-containing protein; BZIP transcription factor
OG0026009	BPC	0.528971	9	-0.0554002	6.7256	1.88104e-07	0.00144305	0	Zm00001eb146380	Peptide transporter PTR5; Peptide transporter PTR2; MFS domain-containing protein
OG0016102	ABI	0.850663	4	0.0130765	6.72415	1.88732e-07	0.00144353	0.001	Zm00001eb020320	Membrane-anchored ubiquitin-fold protein 1; Membrane-anchored ubiquitin-fold protein; Membrane-anchored ubiquitin-fold protein 6
OG0009147	BPC	0.74962	7	-0.185404	6.72415	1.88736e-07	0.00144353	0.001	Zm00001eb321440	AAA domain-containing protein; Disease resistance protein RGA2; NB-ARC domain-containing protein
OG0029267	SMZ_RAP2-7_TOE2	0.999999	7	-0.00998874	6.72226	1.89557e-07	0.00144647	0.003	Zm00001eb116380	Procollagen-proline 4-dioxygenase; Prolyl 4-hydroxylase 4; Fe2OG dioxygenase domain-containing protein
OG0008531	SPL15B	0.48182	4	0.0484167	6.72151	1.89885e-07	0.00144647	0	Zm00001eb378230	Protein DECREASED SIZE EXCLUSION LIMIT 1; Guanine nucleotide-binding protein subunit beta-like protein B
OG0004376	MYB88	0.802681	9	-0.0481898	6.7213	1.89974e-07	0.00144647	0	Zm00001eb032380	Cysteine synthase; PALP domain-containing protein
OG0010000	MYB88	0.999995	4	-0.0305701	6.71854	1.91186e-07	0.00145264	0.006	Zm00001eb054940	Pentatricopeptide repeat-containing protein; Putative tetratricopeptide-like helical domain-containing protein; PPR containing plant-like protein; Cell division protease FtsH
OG0007058	BZIP	0.930211	4	0.0590817	6.71816	1.91357e-07	0.00145264	0	Zm00001eb318520	NA
OG0017713	ZAT10_SIZF2	0.999995	10	-0.0160015	6.71606	1.92285e-07	0.00145751	0.012	Zm00001eb257010	ATP-dependent DNA helicase
OG0007428	MIKC	0.92485	10	-0.148279	6.71082	1.94615e-07	0.00147297	0	Zm00001eb399450	Phytosulfokine-alpha
OG0008713	ERF_DREB_B	0.944916	10	-0.138923	6.70724	1.96227e-07	0.00148296	0.004	Zm00001eb212530	Cysteine proteinases superfamily protein; Chloride intracellular channel protein 6; Arabinogalactan peptide 14-like
OG0015322	WRKY	0.901345	9	-0.0539531	6.70528	1.97117e-07	0.00148748	0	Zm00001eb414970	haloacid dehalogenase-like hydrolase domain-containing protein 3; Putative hydrolase (HAD superfamily); HAD hydrolase; HAD-superfamily hydrolase, subfamily IA, variant 1
OG0010790	RVE_ARR_GATA	0.715754	4	0.0949681	6.70185	1.98676e-07	0.00149702	0	Zm00001eb287600	Oxidoreductase 2OG-Fe(II) oxygenase family protein; RNA demethylase ALKBH10B; Fe2OG dioxygenase domain-containing protein
OG0020475	ARF_RAV	0.955848	2	0.0745811	6.69954	1.99738e-07	0.00150003	0	Zm00001eb115380	FHA domain-containing protein; Fork head transcription factor 1; Transcriptional activator FHA1
OG0010418	DOF_CDF	0.834123	7	-0.142895	6.69926	1.99866e-07	0.00150003	0	Zm00001eb202120	Digalactosyldiacylglycerol synthase
OG0008761	SMZ_RAP2-7_TOE2	0.925374	3	0.0434714	6.69905	1.99963e-07	0.00150003	0	Zm00001eb066260	Transcription factor DIVARICATA; RR-type MYB transcription factor 3 (Fragment); MYBR domain class transcription factor; Duplicated homeodomain-like superfamily protein; Myb-like protein J; DnaJ-like protein subfamily C member 1; DNA binding protein; HTH myb-type domain-containing protein
OG0024228	CPP	0.876508	9	-0.121361	6.69663	2.01081e-07	0.0015062	0.007	Zm00001eb383450	RING-H2 finger protein ATL5H; RING-H2 finger protein ATL32; RING-H2 finger protein ATL7; E3 ubiquitin-protein ligase ATL41; Putative RING zinc finger domain superfamily protein; RING-type domain-containing protein
OG0005665	BZIP	0.904484	10	0.0346964	6.69433	2.02148e-07	0.00151196	0	Zm00001eb109340	NA
OG0019829	SPL_A	0.968016	9	-0.0298192	6.69247	2.03015e-07	0.00151621	0.002	Zm00001eb046280	Putative RING zinc finger and VWF domain family protein; VWFA domain-containing protein
OG0008761	BZIP	0.885419	10	-0.0687601	6.69159	2.03428e-07	0.00151706	0.002	Zm00001eb066260	Transcription factor DIVARICATA; RR-type MYB transcription factor 3 (Fragment); MYBR domain class transcription factor; Duplicated homeodomain-like superfamily protein; Myb-like protein J; DnaJ-like protein subfamily C member 1; DNA binding protein; HTH myb-type domain-containing protein
OG0010040	SPL8	0.853525	4	0.065941	6.68918	2.04559e-07	0.00152256	0	Zm00001eb253560	Multiple organellar RNA editing factor 5, mitochondrial; RRM domain-containing protein; Putative RNA-binding protein 3; Putative peptidase S8 propeptide/proteinase inhibitor I9; Glycine-rich RNA-binding protein 4, mitochondrial; DAG protein, chloroplastic; RNA recognition motif domain; Nucleolin
OG0012049	BZIP	0.906792	10	0.0850869	6.68874	2.04769e-07	0.00152256	0.001	Zm00001eb155140	probable polyamine oxidase 5; Spermine oxidase; Amine oxidase
OG0031780	SPL_A	1.01193e-07	9	-0.0271425	6.68811	2.05064e-07	0.00152256	0.01	Zm00001eb404020	Molybdate-anion transporter; molybdate-anion transporter-like; Major Facilitator Superfamily protein, expressed
OG0010825	ZAT10_SIZF2	0.96626	1	-0.0898433	6.68649	2.05833e-07	0.00152604	0	Zm00001eb266560	BRI1-KD interacting protein 130
OG0006774	CPP	0.861079	10	-0.124963	6.68529	2.06398e-07	0.001528	0	NA	NA
OG0001412	NAC_B	0.907145	7	-0.0658766	6.68451	2.0677e-07	0.00152852	0	NA	NA
OG0018902	LBD13	0.985408	9	0.0209137	6.68303	2.07476e-07	0.00153151	0.019	Zm00001eb268690	Homeobox domain-containing protein; HB transcription factor (Fragment); BEL1-like homeodomain protein 4; POX domain-containing protein
OG0022388	HDZIP_PLINC_AHL	0.780841	4	0.0892061	6.68175	2.08088e-07	0.00153274	0	Zm00001eb107280	Mitochondrial transcription termination factor-like; Transcription termination factor MTERF8, chloroplastic
OG0006628	ZAT10_SIZF2	0.734483	5	0.052055	6.68142	2.08247e-07	0.00153274	0	Zm00001eb039870	NA
OG0002220	NAC_C	0.88824	10	0.112007	6.6767	2.10522e-07	0.00154552	0.001	Zm00001eb388750	NA
OG0004534	JUB1	0.992808	9	-0.0198441	6.67656	2.10591e-07	0.00154552	0.002	Zm00001eb109190	Tify domain-containing protein; Pectin lyase-like superfamily protein isoform 1
OG0018599	ERF_DREB_B	0.746833	3	0.0296476	6.67364	2.12014e-07	0.00155199	0	Zm00001eb305470	Actin cytoskeleton-regulatory complex protein pan1-like; Asparagine synthase (Glutamine-hydrolyzing)
OG0009024	MYB88	0.976278	8	0.101952	6.67349	2.12084e-07	0.00155199	0	Zm00001eb382580	Putative VHS/GAT domain containing family protein; GAT domain-containing protein; Target of Myb protein 1; VHS domain-containing protein; myb-like protein AA isoform X2
OG0010319	MYB88	0.999998	4	0.00750748	6.67005	2.13774e-07	0.0015621	0	Zm00001eb119430	S-type anion channel SLAH3; C4-dicarboxylate transporter/malic acid transport protein; Tellurite resistance protein tehA
OG0003148	ERF_DREB_A	0.732662	10	0.138726	6.66526	2.16145e-07	0.00157716	0	Zm00001eb103560	ER lumen protein retaining receptor
OG0018669	NAC_B	0.217267	10	0.081131	6.66392	2.1681e-07	0.00157895	0	Zm00001eb108840	Peptide transporter PTR2
OG0006975	MYB88	0.94354	4	0.042193	6.66349	2.17025e-07	0.00157895	0	Zm00001eb167950	NA
OG0013514	JUB1	0.999983	7	-0.0166933	6.66289	2.17323e-07	0.00157895	0	Zm00001eb208500	rRNA adenine N(6)-methyltransferase
OG0016343	SPL_B	0.644558	4	0.0679968	6.66091	2.1832e-07	0.00158393	0	Zm00001eb296050	UDP-N-acetylhexosamine pyrophosphorylase isoform X1; Ribosome maturation factor RimM; PRC domain-containing protein (Fragment); UTP--glucose-1-phosphate uridylyltransferase; PRC domain-containing protein; RimM domain-containing protein
OG0026009	BPC	0.528971	7	0.047775	6.66027	2.1864e-07	0.00158399	0	Zm00001eb146380	Peptide transporter PTR5; Peptide transporter PTR2; MFS domain-containing protein
OG0009605	ARF_RAV	0.837301	9	-0.0833977	6.65818	2.19694e-07	0.00158936	0	Zm00001eb299980	High-light-induced protein, chloroplastic; High-light-induced protein; Putative chlorophyll a/b binding protein
OG0016700	ZAT10_SIZF2	1	10	0.0356392	6.65748	2.2005e-07	0.00158967	0.00300601	Zm00001eb314920	Protein WEAK CHLOROPLAST MOVEMENT UNDER BLUE LIGHT 1
OG0008999	MIKC	0.874883	4	0.138092	6.65669	2.2045e-07	0.0015903	0	Zm00001eb418210	Putative double-stranded RNA-binding protein 2-like; Double-stranded RNA-binding protein 3; double-stranded RNA-binding protein 2-like
OG0022394	RVE_ARR_GATA	0.785738	7	0.0932208	6.64997	2.23886e-07	0.00161279	0	Zm00001eb079270	26S proteasome non-ATPase regulatory subunit 6; PCI domain-containing protein
OG0005256	LBD13	0.999701	1	0.0530679	6.64833	2.24733e-07	0.0016166	0.004	Zm00001eb099790	Gamma-glutamyl peptidase 3; Glutamine amidotransferase type-1 domain-containing protein; Putative GDP-L-fucose synthase 2-like; GMP synthase
OG0014746	EIL_SBP	0.849217	1	-0.117207	6.64635	2.25762e-07	0.0016217	0	Zm00001eb048700	Shewanella-like protein phosphatase 1; Metallophos domain-containing protein; Calcineurin-like metallo-phosphoesterase superfamily protein; Phosphoesterase domain
OG0017891	NAC_B	0.997643	5	-0.0336174	6.63998	2.29096e-07	0.00164333	0	Zm00001eb080970	short-chain dehydrogenase cctT-like; 11-beta-hydroxysteroid dehydrogenase-like 4B; short-chain dehydrogenase RED1; NADPH-dependent 1-acyldihydroxyacetone phosphate reductase-like; NAD(P)-binding Rossmann-fold superfamily protein; 3-oxoacyl-[acyl-carrier-protein] reductase; Short-chain dehydrogenase/reductase family protein; Short-chain dehydrogenase/reductase SDR; NADPH-dependent 1-acyldihydroxya…
OG0005813	SPL_C	0.826485	2	-0.103226	6.63809	2.30095e-07	0.00164817	0	Zm00001eb327920	Pentatricopeptide repeat (PPR) superfamily protein; Putative casein Kinase 2 substrate
OG0016559	MYB	0.81694	7	-0.0908258	6.63654	2.30919e-07	0.00165174	0	Zm00001eb427260	Protein kinase domain-containing protein
OG0001561	LBD13	0.704013	4	0.0526487	6.63239	2.33136e-07	0.00166525	0	Zm00001eb256020	mitochondrial phosphate carrier protein 3, mitochondrial-like; Mitochondrial phosphate carrier protein 3, mitochondrial
OG0011917	SPL_A	0.609916	10	-0.0376521	6.62756	2.35746e-07	0.00168153	0.001	Zm00001eb039440	Isoleucine--tRNA ligase
OG0013666	LBD13	0.921628	2	0.0650166	6.62624	2.36462e-07	0.00168427	0	Zm00001eb058720	NA
OG0001236	BZIP	0.0895272	10	-0.0792536	6.62486	2.37216e-07	0.00168727	0	Zm00001eb335520	NA
OG0020430	ERF9_AS2	0.867539	4	0.0328175	6.62235	2.38591e-07	0.00169468	0	Zm00001eb178670	ABC transporter domain-containing protein
OG0023856	MYB	0.991061	2	0.0443973	6.61937	2.40232e-07	0.00170396	0	Zm00001eb433930	Calcium-binding EF hand family protein; Putative parvalbumin; EF-hand domain; calumenin
OG0007915	SMZ_RAP2-7_TOE2	0.985362	7	0.0374191	6.61737	2.41338e-07	0.00170941	0	Zm00001eb112170	Leucine-rich repeat receptor-like serine/threonine-protein kinase BAM1; Leucine-rich repeat receptor-like serine/threonine-protein kinase BAM2; leucine-rich repeat receptor-like serine/threonine-protein kinase BAM3; Protein kinase domain-containing protein; Phosphorylase kinase, gamma catalytic subunit
OG0002523	NAC_B	0.843965	9	0.0440569	6.61387	2.43296e-07	0.00172088	0	Zm00001eb060670	Heat stress transcription factor A-2b
OG0007089	CPP	0.966565	1	-0.139787	6.61204	2.4432e-07	0.00172572	0	Zm00001eb403960	YTH domain-containing protein
OG0015922	SPL15B	0.971627	4	0.0292584	6.60924	2.459e-07	0.00173447	0.002	Zm00001eb412500	bifunctional dethiobiotin synthetase/7,8-diamino-pelargonic acid aminotransferase, mitochondrial; Adenosylmethionine-8-amino-7-oxononanoate transaminase; Adenosylmethionine-8-amino-7-oxononanoate aminotransferase
OG0017552	SPL8	0.941472	4	0.0146547	6.60829	2.46438e-07	0.00173586	0	Zm00001eb110300	Synaptotagmin-5; Plant synaptotagmin; synaptotagmin-5 isoform X1; DNA-directed RNA polymerase II subunit RPB11
OG0011506	JUB1	0.896126	6	-0.0556748	6.60468	2.48495e-07	0.00174792	0.003	Zm00001eb287050	SAWADEE domain-containing protein; Agenet domain protein
OG0000362	ZAT10_SIZF2	0.992915	6	-0.0625038	6.60202	2.50022e-07	0.00175623	0.002	Zm00001eb261440	Lysine histidine transporter 1
OG0023407	ABI	0.723797	9	-0.0382673	6.59817	2.52248e-07	0.00176791	0	Zm00001eb038160	NADPH HC toxin reductase (Fragment); NADPH-dependent reductase (Fragment); Putative anthocyanidin reductase; Vestitone reductase-like; Epimerase domain-containing protein; Dihydroflavonol-4-reductase-like protein; 3-beta hydroxysteroid dehydrogenase/isomerase; NAD(P)-binding Rossmann-fold superfamily protein
OG0006788	ARF_RAV	0.919553	4	0.0948528	6.59794	2.52382e-07	0.00176791	0	Zm00001eb428010	p-loop containing nucleoside triphosphate hydrolase superfamily protein
OG0003041	MYB	0.820391	7	-0.0302071	6.59429	2.54511e-07	0.00178037	0.003	Zm00001eb187160	F-box family protein, putative, expressed; RING/U-box superfamily protein; F-box domain-containing protein
OG0006742	NAC_C	0.740679	4	0.191556	6.59034	2.56841e-07	0.0017942	0	Zm00001eb293520	Pentatricopeptide repeat-containing protein
OG0024228	Tryptophan_cluster	0.953601	4	0.0524611	6.58817	2.58122e-07	0.00180067	0	Zm00001eb383450	RING-H2 finger protein ATL5H; RING-H2 finger protein ATL32; RING-H2 finger protein ATL7; E3 ubiquitin-protein ligase ATL41; Putative RING zinc finger domain superfamily protein; RING-type domain-containing protein
OG0017734	SPL_A	0.913308	7	0.0502934	6.58638	2.59192e-07	0.00180565	0	Zm00001eb321200	Integrase catalytic domain-containing protein; GGACT domain-containing protein
OG0001665	ARF_RAV	0.511962	3	0.0750833	6.58125	2.62268e-07	0.00182458	0	Zm00001eb145520	Cytochrome c, class IA/ IB; Cytochrome c, monohaem; Cytochrome c domain-containing protein
OG0018413	MYB	0.934025	1	-0.111773	6.57915	2.63543e-07	0.00183094	0	Zm00001eb076140	J domain-containing protein; Chaperone protein like; DnaJ domain containing protein
OG0008843	SPL_C	0.970461	4	-0.059214	6.57734	2.6464e-07	0.00183605	0	Zm00001eb203230	Nicotianamine aminotransferase A; probable aminotransferase TAT2 isoform X1; Tyrosine aminotransferase
OG0014629	SPL_A	0.862437	8	0.0712461	6.57643	2.65196e-07	0.0018374	0	Zm00001eb104990	Filamin A-interacting protein; Pentatricopeptide repeat-containing, mitochondrial-like protein
OG0005609	ABI	0.757402	5	0.0479686	6.57368	2.66882e-07	0.00184656	0	Zm00001eb405260	Aladin; Transducin/WD40 repeat-like superfamily protein isoform 1
OG0004094	SPL8	5.79811e-07	10	-0.0523129	6.57263	2.6753e-07	0.00184853	0.006	Zm00001eb237170	NA
OG0002107	MYB	0.999996	10	0.0290841	6.5669	2.71081e-07	0.00187052	0.052	Zm00001eb075460	Vacuolar processing enzyme 1; Vacuolar-processing enzyme beta-isozyme 1; Legumain
OG0017971	RVE_ARR_GATA	0.908214	8	0.0471036	6.56379	2.73031e-07	0.00188141	0	Zm00001eb362370	Protein COFACTOR ASSEMBLY OF COMPLEX C SUBUNIT B CCB3, chloroplastic; Putative membrane protein ylmG
OG0015283	SPL_B	0.797339	4	0.0242459	6.5622	2.74034e-07	0.00188577	0	Zm00001eb332980	1-phosphatidylinositol 4-kinase
OG0010534	RVE_ARR_GATA	0.872431	7	-0.0647932	6.55501	2.78608e-07	0.00191465	0	Zm00001eb007800	Beta-glucanase, putative; Xylan 1,3-beta-xylosidase; Tetratricopeptide repeat protein 18; Galactan 1,3-beta-galactosidase; Arabinanase/levansucrase/invertase; Glycoside hydrolase; Putative glycoside hydrolase, family 43; Putative galactan 1,3-beta-galactosidase
OG0004296	NAC_B	0.947859	4	0.0304387	6.55046	2.81542e-07	0.00193032	0	Zm00001eb362660	NAD kinase 1
OG0005805	SMZ_RAP2-7_TOE2	0.979447	4	-0.0136948	6.54954	2.82139e-07	0.00193032	0	Zm00001eb142450	E3 ubiquitin protein ligase DRIP2; RING finger protein
OG0001093	DOF_CDF	0.753022	4	0.108703	6.54952	2.82152e-07	0.00193032	0	Zm00001eb315060	Putative carboxylesterase 12; Tuliposide A-converting enzyme b1, amyloplastic; Gibberellin receptor GID1L2; 2-hydroxyisoflavanone dehydratase
OG0006883	JUB1	0.867519	10	0.0442633	6.54912	2.82408e-07	0.00193032	0	Zm00001eb314380	NA
OG0004140	ERF9_AS2	0.526327	4	0.0548991	6.54728	2.83611e-07	0.00193593	0	Zm00001eb278460	NA
OG0004813	BZIP	0.295403	10	-0.0969491	6.54569	2.84649e-07	0.00194042	0.001	Zm00001eb017860	O-fucosyltransferase family protein
OG0009627	SPL8	0.822036	7	-0.0273709	6.54431	2.85553e-07	0.00194396	0	Zm00001eb142190	Mitochondrial thiamine pyrophosphate carrier; Mitochondrial adenine nucleotide transporter ADNT1; Endoplasmic reticulum-adenine nucleotide transporter; Solute carrier family 25
OG0016914	JUB1	0.959875	8	-0.0667362	6.54225	2.86915e-07	0.00195062	0	Zm00001eb273050	Choline monooxygenase, chloroplastic; Rieske domain-containing protein
OG0022167	NAC_A	0.703936	7	-0.0977075	6.54142	2.87462e-07	0.00195173	0	Zm00001eb148020	NA
OG0006006	BHLH_CAMTA	0.78018	9	0.238563	6.54045	2.88104e-07	0.00195182	0	Zm00001eb309450	Putative NAD(P)H dehydrogenase subunit CRR3 chloroplastic
OG0002175	RVE_ARR_GATA	0.777543	3	0.148898	6.54024	2.88245e-07	0.00195182	0	NA	NA
OG0021385	SPL_B	0.709133	3	0.050679	6.52813	2.96397e-07	0.00200038	0	NA	NA
OG0009720	BZIP	0.915403	4	0.0510238	6.52749	2.9683e-07	0.00200038	0	Zm00001eb186280	WRKY domain-containing protein
OG0014499	JUB1	0.848257	7	0.0449272	6.52745	2.96858e-07	0.00200038	0	Zm00001eb199400	Protein kinase domain-containing protein; Pkinase domain-containing protein/LRR_1 domain-containing protein/LRRNT_2 domain-containing protein/LRR_6 domain-containing protein/LRR_8 domain-containing protein
OG0012789	LBD13	0.959658	6	0.0381057	6.52726	2.96991e-07	0.00200038	0.002	Zm00001eb243500	DUF668 domain-containing protein/DUF3475 domain-containing protein; Zinc finger protein Pegasus; Serine/threonine-protein kinase
OG0015335	ERF_DREB_B	0.936559	3	-0.582067	6.5251	2.98467e-07	0.00200766	0	Zm00001eb420200	General transcription factor 3C polypeptide 5; Tau95 domain-containing protein
OG0008931	MYB	0.911675	9	-0.0732746	6.52219	3.00478e-07	0.00201851	0.001	Zm00001eb311840	AUGMIN subunit 5; HAUS augmin-like complex subunit 5; IMP dehydrogenase/GMP reductase
OG0005305	NAC_A	0.897101	4	0.0748607	6.52095	3.01338e-07	0.0020186	0	Zm00001eb081700	U6 snRNA-associated Sm-like protein LSm1
OG0001294	SMZ_RAP2-7_TOE2	0.992789	4	-0.014405	6.52045	3.0168e-07	0.0020186	0.002	Zm00001eb124340	Very-long-chain (3R)-3-hydroxyacyl-CoA dehydratase; Very-long-chain (3R)-3-hydroxyacyl-CoA dehydratase PASTICCINO 2A
OG0006186	SPL_C	0.774208	2	0.114547	6.52045	3.01683e-07	0.0020186	0	Zm00001eb116230	Xylanase inhibitor; Peptidase A1 domain-containing protein; Basic 7S globulin; Aspartic proteinase nepenthesin-2-like; Eukaryotic aspartyl protease family protein
OG0019014	NAC_B	0.913966	7	-0.0617708	6.51926	3.02513e-07	0.00202149	0	Zm00001eb319650	Glucan endo-1,3-beta-D-glucosidase; (1->3)-beta-glucan endohydrolase; Glycosyl hydrolases family 17 protein, expressed; Beta-1,3-glucanase
OG0024038	ERF9_AS2	0.948186	9	0.145725	6.51806	3.03347e-07	0.0020244	0	NA	NA
OG0010250	NAC_B	0.950892	10	-0.0307817	6.51457	3.05791e-07	0.0020369	0	Zm00001eb148400	Putative translation initiation factor IF-2
OG0007139	MYB88	0.962706	6	0.0521795	6.51425	3.06023e-07	0.0020369	0	Zm00001eb336090	Carboxypeptidase
OG0011543	LBD13	0.929339	4	0.0289514	6.51285	3.0701e-07	0.00204064	0	Zm00001eb291660	Mediator of RNA polymerase II transcription subunit 23
OG0008887	BZIP	0.968344	4	0.0393116	6.51195	3.07643e-07	0.00204064	0.021	Zm00001eb109820	transcription factor MYB124-like isoform X2; HTH myb-type domain-containing protein; Myb-related protein B
OG0016691	ERF9_AS2	0.914504	7	0.074726	6.51175	3.0779e-07	0.00204064	0.006	Zm00001eb385230	Actin cytoskeleton-regulatory complex protein pan-1-like; Root hair specific 4
OG0007162	SPL15B	0.822915	7	-0.0203069	6.5111	3.08248e-07	0.00204101	0	Zm00001eb163280	DNA mismatch repair protein; 4-hydroxyphenylpyruvate dioxygenase; Peroxidase
OG0002530	BZIP	0.723542	7	-0.0284953	6.5095	3.09382e-07	0.00204586	0.007	Zm00001eb351000	Succinate dehydrogenase subunit 4, mitochondrial
OG0013157	EIL_SBP	0.565247	3	0.134326	6.50854	3.10067e-07	0.00204771	0	Zm00001eb227070	Putative disease resistance protein RGA3; NB-ARC domain-containing protein
OG0019958	BPC	0.958057	4	0.0577824	6.50689	3.11249e-07	0.00205285	0.002	Zm00001eb177630	t-SNARE coiled-coil homology domain-containing protein; SNARE domain containing protein; Syntaxin of plants protein; Putative target SNARE coiled-coil domain-containing protein
OG0011733	NAC_B	0.956557	8	0.0719376	6.50613	3.11793e-07	0.00205377	0	Zm00001eb260510	Non-lysosomal glucosylceramidase
OG0011563	BHLH_CAMTA	0.927918	2	0.139381	6.50514	3.12506e-07	0.00205396	0	Zm00001eb138970	XS domain-containing protein; Protein SUPPRESSOR OF GENE SILENCING 3
OG0002149	SPL_B	0.849921	3	0.0871387	6.50497	3.12629e-07	0.00205396	0	Zm00001eb226390	E3 ubiquitin-protein ligase Arkadia; RING-type domain-containing protein; RING/U-box superfamily protein; Zinc finger protein; E3 ubiquitin-protein ligase RLIM
OG0011506	NAC_B	0.921174	6	-0.074187	6.50381	3.13465e-07	0.00205678	0	Zm00001eb287050	SAWADEE domain-containing protein; Agenet domain protein
OG0016524	HDZIP_PLINC_AHL	0.871426	2	0.333972	6.50281	3.14185e-07	0.00205885	0	Zm00001eb042610	RNA exonuclease 4
OG0018690	SMZ_RAP2-7_TOE2	0.811279	4	0.031233	6.49999	3.16234e-07	0.0020696	0	Zm00001eb175990	NA
OG0012062	ERF_DREB_A	0.867031	7	-0.157521	6.49929	3.16743e-07	0.00207027	0	Zm00001eb253570	Pentatricopeptide repeat-containing protein; PPR containing plant-like protein
OG0016025	ERF_DREB_B	0.794358	9	-0.164301	6.4987	3.17174e-07	0.00207042	0	Zm00001eb220120	GTPase-activating protein gyp7-like isoform X1; GTPase-activating protein gyp7-like isoform X2; GTPase-activating protein GYP7; Small G protein signaling modulator 1; Rab-GAP TBC domain-containing protein; Ypt/Rab-GAP domain of gyp1p superfamily protein isoform 2; Rab-GTPase-TBC domain; RabGAP-TBC domain-containing protein
OG0009020	RVE_ARR_GATA	0.860487	1	0.121251	6.49663	3.1869e-07	0.00207765	0	Zm00001eb384300	PPPDE domain-containing protein; DeSI-like protein isoform A; Ethylene-responsive element-binding protein
OG0011701	SPL15B	0.913681	4	-0.0685712	6.49224	3.21926e-07	0.00209561	0	NA	NA
OG0022498	HSF_GARP	0.946998	6	0.242078	6.49178	3.22271e-07	0.00209561	0	Zm00001eb011900	SHSP domain-containing protein; Class I small heat shock protein 18 kDa
OG0011534	SPL_C	0.932922	7	-0.0500808	6.48694	3.25878e-07	0.00211565	0	Zm00001eb350050	Derlin
OG0019535	CPP	0.928462	4	0.122909	6.48588	3.26676e-07	0.00211565	0	Zm00001eb057130	Late embryogenesis abundant protein D-34
OG0005591	MYB88	0.930825	10	-0.0400008	6.48558	3.26902e-07	0.00211565	0	Zm00001eb294330	Glycinamide ribonucleotide synthetase
OG0008889	BZIP	0.851126	10	-0.0736888	6.48543	3.27019e-07	0.00211565	0	Zm00001eb076390	AP-4 complex subunit mu; Clathrin coat assembly; MHD domain-containing protein
OG0020239	JUB1	0.999999	10	-0.0127579	6.48322	3.28685e-07	0.00212372	0.001	Zm00001eb015980	NA
OG0015203	NAC_A	0.952416	7	-0.0331277	6.4807	3.30597e-07	0.00213337	0	Zm00001eb378440	Pentatricopeptide repeat-containing protein
OG0007980	ARF_TCP	0.950028	9	-0.0470972	6.47868	3.3214e-07	0.0021406	0	Zm00001eb427090	NA
OG0014672	BZIP	0.999036	3	-0.0282684	6.47619	3.34045e-07	0.00215015	0.003	Zm00001eb085840	VDE domain-containing protein; Violaxanthin de-epoxidase; Non-photochemical quenching 1 isoform 1; Lipocalin
OG0012126	SPL_A	0.824497	7	-0.0282865	6.4741	3.35659e-07	0.00215755	0.001	Zm00001eb319460	B-box zinc finger protein 19; Salt-tolerance protein, putative; B box-type domain-containing protein
OG0017828	SMZ_RAP2-7_TOE2	1	8	0.0163423	6.4736	3.36045e-07	0.00215755	0	Zm00001eb254450	Photosynthetic NDH subunit of subcomplex B 4, chloroplastic; Hydroxyacylglutathione hydrolase; Photosynthetic NDH subunit of subcomplex B 4 chloroplastic
OG0012544	EIL_SBP	0.990887	7	0.0537281	6.47183	3.37422e-07	0.00216173	0.003	Zm00001eb165450	Magnesium/proton exchanger; magnesium/proton exchanger-like isoform X1; Solute carrier family 8; Magnesium/proton exchanger-like protein
OG0013463	SPL_A	0.835784	4	-0.0701177	6.47164	3.37569e-07	0.00216173	0	Zm00001eb255100	HMA domain-containing protein; Heavy metal-associated isoprenylated plant protein 20; Copper ion binding protein
OG0002604	CPP	0.6361	10	-0.214904	6.47112	3.37973e-07	0.00216173	0	Zm00001eb178670	ABC transporter domain-containing protein
OG0002502	NAC_A	0.999995	8	0.0384475	6.47051	3.3845e-07	0.00216206	0.152	Zm00001eb389210	Protein STRUBBELIG-RECEPTOR FAMILY 1; Putative STRUBBELIG family receptor protein kinase; Protein kinase domain-containing protein; Protein STRUBBELIG-RECEPTOR FAMILY 8
OG0013360	NAC_B	0.906913	7	-0.0638672	6.46966	3.39112e-07	0.00216357	0.002	Zm00001eb059040	Kinesin-like protein KIN-8B
OG0009007	SPL8	0.923277	9	-0.0320223	6.46395	3.43601e-07	0.00218736	0.011	Zm00001eb227310	Delta-aminolevulinic acid dehydratase; Porphobilinogen synthase
OG0002178	ERF_DREB_A	0.999959	4	0.107766	6.46382	3.43703e-07	0.00218736	0.029	Zm00001eb098940	Glycosyltransferase; UDP-glycosyltransferase 90A1
OG0003757	SPL_C	0.910177	7	-0.0681344	6.46081	3.46088e-07	0.00219979	0	Zm00001eb286400	Mitochondrial substrate carrier family protein isoform 1; DUF538 domain-containing protein
OG0015894	SPL_B	0.646328	2	0.0639018	6.45947	3.47158e-07	0.00220275	0	Zm00001eb125480	Aspergillus nuclease S(1)
OG0003588	JUB1	0.73272	10	-0.0425752	6.45914	3.47422e-07	0.00220275	0	Zm00001eb336650	Protein kinase domain-containing protein
OG0003428	NAC_B	0.948388	6	0.0376543	6.45383	3.51699e-07	0.00222709	0.001	Zm00001eb404940	Regulatory-associated protein of TOR 1
OG0031438	SPL_A	0.984488	7	-0.0450629	6.45325	3.52167e-07	0.00222727	0	Zm00001eb150550	Coumaroyl shikimate 3-hydroxylase 2; p-coumarate 3-hydroxylase; Coumarate 3-hydroxylase; Putative p-coumarate 3-hydroxylase
OG0013809	NAC_B	0.921893	10	-0.062822	6.4459	3.58178e-07	0.00226247	0.005	Zm00001eb215080	Sulfate adenylyltransferase; ATP-sulfurylase 3, chloroplastic
OG0027177	SPL_A	0.988613	4	0.0179961	6.44403	3.59721e-07	0.00226939	0	Zm00001eb146280	Erythroid differentiation-related factor 1
OG0011519	WRKY	0.325332	4	0.0814087	6.44317	3.60441e-07	0.00227112	0.011	Zm00001eb289050	CBM20 domain-containing protein; Phosphoglucan, water dikinase, chloroplastic-like; Starch binding domain containing protein; Cyclomaltodextrin glucanotransferase; Alpha-amylase; Carbohydrate-binding-like fold
OG0007285	LBD13	0.909576	7	0.0261813	6.44202	3.61396e-07	0.00227431	0.006	Zm00001eb134650	Protein kinase domain-containing protein; LRR receptor-like serine/threonine-protein kinase EFR; Putative LRR receptor-like serine/threonine-protein kinas e; Leucine Rich Repeat family protein; Putative LRR receptor-like serine/threonine-protein kinase
OG0001845	SPL_B	0.179147	3	0.0788512	6.43929	3.6367e-07	0.00228579	0.011	Zm00001eb402950	GATA transcription factor; GATA-type domain-containing protein
OG0013011	ZAT10_SIZF2	0.721276	7	-0.104993	6.43769	3.65016e-07	0.00228896	0	Zm00001eb229050	Transcription factor jumonji (JmjC) domain-containing protein; Lysine-specific demethylase lid; Putative transcription factor & chromatin remodeling JmjC-ARID family; ARID/BRIGHT DNA-binding domain; Autoimmune regulator; PHD-type domain-containing protein; lysine-specific demethylase lid-like
OG0013222	WRKY	0.880849	8	0.110867	6.43762	3.65075e-07	0.00228896	0	Zm00001eb261720	Tetratricopeptide repeat (TPR)-like superfamily protein; Actin binding protein, putative; Hydroxyproline-rich glycoprotein family protein isoform 1
OG0021385	BHLH_CAMTA	0.883012	10	-0.314569	6.43492	3.67347e-07	0.00230036	0	NA	NA
OG0001954	NAC_A	0.884243	10	0.0877786	6.43286	3.69095e-07	0.00230846	0	Zm00001eb251710	Brevis radix; BRX domain-containing protein
OG0029440	SPL15B	0.934748	10	-0.0378851	6.43069	3.70942e-07	0.00231716	0	Zm00001eb425570	Putative E3 ubiquitin-protein ligase ARI8; RBR-type E3 ubiquitin transferase; probable E3 ubiquitin-protein ligase ARI7 isoform X2; Putative E3 ubiquitin-protein ligase ARI7
OG0003164	ZAT10_SIZF2	0.940068	7	0.0368011	6.42824	3.73042e-07	0.00232741	0	Zm00001eb289010	NA
OG0010140	ARF_RAV	0.844968	2	0.144206	6.42305	3.77525e-07	0.00234936	0	Zm00001eb112600	Transmembrane protein (DUF616); Transmembrane protein
OG0020345	MYB	0.944572	4	0.0453054	6.42268	3.77847e-07	0.00234936	0.001	NA	NA
OG0003148	ARF_TCP	0.844047	4	0.112532	6.4225	3.7801e-07	0.00234936	0	Zm00001eb103560	ER lumen protein retaining receptor
OG0012018	NAC_A	0.93275	4	0.062995	6.42204	3.7841e-07	0.00234936	0	Zm00001eb236270	probable copper-transporting ATPase HMA5; Copper-transporting ATPase HMA4; P-type ATPase, subfamily IB; Copper-transporting ATPase
OG0014369	ABI	0.910696	10	-0.0822779	6.41737	3.82502e-07	0.00237187	0	Zm00001eb100580	NA
OG0010704	BZIP	0.883571	10	-0.079301	6.41641	3.83341e-07	0.00237417	0.001	Zm00001eb328090	NA
OG0009643	ERF_DREB_B	0.666504	4	0.0595256	6.41255	3.86766e-07	0.00238781	0	Zm00001eb368060	Putative arylformamidase
OG0015954	JUB1	0.872329	4	0.0238663	6.41247	3.86838e-07	0.00238781	0	Zm00001eb081070	endoplasmic reticulum-Golgi intermediate compartment protein 3-like; Protein disulfide-isomerase 5-4
OG0008889	BZIP	0.851126	7	-0.0438236	6.41234	3.86954e-07	0.00238781	0.001	Zm00001eb076390	AP-4 complex subunit mu; Clathrin coat assembly; MHD domain-containing protein
OG0024919	DOF_CDF	0.839135	10	-0.0500818	6.41115	3.88019e-07	0.00239148	0	Zm00001eb382680	Peroxidase
OG0012885	LBD13	0.995208	7	0.045635	6.40851	3.90386e-07	0.00240315	0.011	Zm00001eb099850	Pentatricopeptide repeat-containing protein; CBS domain-containing protein
OG0005828	RVE_ARR_GATA	0.758965	4	0.113456	6.40049	3.97662e-07	0.00244009	0	Zm00001eb405640	Pentatricopeptide repeat-containing protein
OG0016915	ZAT10_SIZF2	0.963593	9	-0.023681	6.40032	3.97811e-07	0.00244009	0	Zm00001eb274650	PHD transcription factor (Fragment); CHD3-type chromatin-remodeling factor PICKLE-like isoform X1; Histone-lysine N-methyltransferase ATXR5; Lid2 complex component lid2; RING/FYVE/PHD zinc finger superfamily protein; CW-type domain-containing protein; DNA binding protein
OG0018088	ZAT10_SIZF2	0.83362	4	0.0297605	6.39988	3.98219e-07	0.00244009	0	Zm00001eb225000	D-xylose-proton symporter-like 2; D-xylose-proton symporter-like 1; MFS domain-containing protein; Sugar/inositol transporter; Putative transporter (Major facilitator superfamily)
OG0014405	MYB88	0.881465	10	-0.0294442	6.39978	3.98309e-07	0.00244009	0.001	Zm00001eb427960	probably inactive receptor-like protein kinase At2g46850; Protein kinase domain-containing protein; ATP binding protein, putative; Inorganic diphosphatase
OG0007382	SPL8	0.961813	5	0.033652	6.39811	3.99843e-07	0.00244654	0	Zm00001eb299640	Protein TRANSPARENT TESTA 16; MADS-box transcription factor; NAD(P)-binding Rossmann-fold superfamily protein; K-box domain-containing protein; MADS-box protein AeAP3-2 (Fragment)
OG0012491	EIL_SBP	0.983309	7	0.0391723	6.39679	4.01056e-07	0.00244884	0.001	Zm00001eb075160	Mannosyltransferase
OG0005683	ZAT10_SIZF2	0.908089	7	-0.0189498	6.39666	4.01184e-07	0.00244884	0.002	Zm00001eb281920	Thioredoxin domain-containing protein; Thioredoxin-like protein (Fragment)
OG0012287	ZAT10_SIZF2	0.999998	10	0.0354982	6.39588	4.01902e-07	0.00244902	0.632	Zm00001eb413670	Non-specific serine/threonine protein kinase
OG0006283	LBD13	0.896899	10	-0.0257801	6.39546	4.02289e-07	0.00244902	0.003	Zm00001eb005960	Proteasome subunit alpha type
OG0000524	SPL_A	0.889306	9	0.0891315	6.39501	4.02712e-07	0.00244902	0	Zm00001eb037410	Disease resistance protein RGA2; NB-ARC domain-containing protein
OG0000754	BZIP_TGA	0.74401	6	-0.16447	6.39454	4.03142e-07	0.00244902	0	Zm00001eb013520	Pyruvate decarboxylase
OG0016831	SPL15B	0.915831	1	-0.0441672	6.39206	4.05452e-07	0.00245834	0	Zm00001eb318030	ADP-ribosylation factor GTPase-activating protein AGD3; ADP-ribosylation factor GTPase-activating protein AGD3-like; PH domain-containing protein; Putative Arf GTPase activating protein
OG0003564	LBD13	0.860673	4	0.0496906	6.39185	4.05644e-07	0.00245834	0	Zm00001eb179280	Voltage-dependent L-type calcium channel subunit; KANADI like transcription factor, putative isoform 1
OG0007813	SMZ_RAP2-7_TOE2	0.584341	4	0.0310946	6.37841	4.18399e-07	0.00253261	0	Zm00001eb376670	Proteasome subunit beta
OG0016583	MYB	0.998857	6	-0.0484601	6.37669	4.20054e-07	0.00253784	0	Zm00001eb026880	ATP-dependent DNA helicase; Multifunctional fusion protein
OG0018902	LBD13	0.985408	4	0.0168413	6.37648	4.20261e-07	0.00253784	0.024	Zm00001eb268690	Homeobox domain-containing protein; HB transcription factor (Fragment); BEL1-like homeodomain protein 4; POX domain-containing protein
OG0020504	BZIP_TGA	0.872634	6	0.149085	6.37536	4.21346e-07	0.00254137	0	Zm00001eb309370	MYB-CC type transfactor; HTH myb-type domain-containing protein; Myb family transcription factor APL; SANT/Myb domain
OG0017861	RVE_ARR_GATA	0.68524	9	0.183972	6.37022	4.26367e-07	0.0025686	0.001	Zm00001eb104420	Quinolinate phosphoribosyltransferase [decarboxylating]; Nicotinate-nucleotide pyrophosphorylase [carboxylating]
OG0017545	SPL_C	0.991388	6	-0.0866058	6.36904	4.27526e-07	0.00257156	0	Zm00001eb041150	Omega-6 fatty acid desaturase, chloroplastic
OG0013885	ABI	0.960741	7	0.0714988	6.36869	4.2787e-07	0.00257156	0	Zm00001eb357530	Serine/threonine-protein kinase AFC3; Putative dual-specificity kinase CMGC-CLK family; Serine/threonine-protein kinase AFC1; Protein kinase domain-containing protein; Serine/threonine-protein kinase AFC2
OG0006293	MYB	0.970325	10	-0.0659169	6.36608	4.30446e-07	0.00258228	0.001	Zm00001eb312640	Sugar transport protein 7; MFS domain-containing protein; Sugar/inositol transporter; Putative hexose transporter
OG0008609	ARF_TCP	0.915789	10	-0.0296211	6.36542	4.31099e-07	0.00258228	0	Zm00001eb179730	Malate dehydrogenase
OG0009270	DOF_CDF	0.774057	4	0.0479421	6.36516	4.31357e-07	0.00258228	0	Zm00001eb062130	transcription factor bHLH106; Basic helix-loop-helix transcription factor; BHLH domain-containing protein; Helix-loop-helix DNA-binding domain containing protein, expressed; DNA binding protein
OG0017964	CPP	0.673628	8	-0.350235	6.36483	4.31688e-07	0.00258228	0	Zm00001eb281740	DCD domain-containing protein
OG0001908	WRKY	0.851478	4	0.0759842	6.36356	4.32957e-07	0.00258682	0	Zm00001eb328280	Homeodomain-related; MYB transcription factor; Transcription factor MYB30; Myb-related protein 306 isoform A; Myb-like DNA-binding domain containing protein, expressed; HTH myb-type domain-containing protein
OG0009906	SPL_C	0.999961	7	-0.0214817	6.36145	4.35058e-07	0.00259387	0.014	Zm00001eb398220	Myosin-binding protein 2 isoform X3; GTD-binding domain-containing protein; Myosin-binding protein 2; Myosin-binding protein 3; Zein-binding domain containing protein; Myosin-binding protein 1; myosin-binding protein 2-like isoform X3; Myosin-binding protein 3 (Fragment)
OG0018026	JUB1	0.971645	7	-0.0371876	6.36101	4.35503e-07	0.00259387	0.002	Zm00001eb036450	Cystathionine beta-synthase, core; CBS domain-containing protein CBSX6
OG0008782	CPP	0.932883	10	-0.0335608	6.36084	4.35668e-07	0.00259387	0	Zm00001eb320470	Trihelix transcription factor ASIL2; Actin-binding FH2; formin-binding protein 4; Myb-like domain-containing protein (Fragment)
OG0015047	SPL15B	0.543149	4	0.0488505	6.36032	4.3619e-07	0.00259393	0	Zm00001eb100450	RHOMBOID-like protein 10, chloroplastic; Rhomboid domain-containing protein
OG0018488	NAC_C	0.81917	7	0.15246	6.35833	4.38193e-07	0.00260095	0	Zm00001eb258320	Glycoprotein glucosyltransferase-like protein; UDP-glucose glycoprotein glucosyltransferase; Glycosyl transferase; Protein kinase domain-containing protein
OG0001608	CPP	0.700954	10	0.257554	6.35813	4.38395e-07	0.00260095	0	Zm00001eb339320	NA
OG0018907	Tryptophan_cluster	0.776029	7	-0.10351	6.35403	4.42561e-07	0.0026226	0	Zm00001eb145540	Pentatricopeptide repeat-containing protein; Tetratricopeptide repeat (TPR)-like superfamily protein
OG0001593	ERF_DREB_A	0.672861	4	0.073262	6.35262	4.43994e-07	0.00262803	0	Zm00001eb030030	Premnaspirodiene oxygenase; 5-epiaristolochene 1,3-dihydroxylase; Cytochrome P450 monooxygenase; Geraniol 8-hydroxylase; Premnaspirodiene oxygenase-like
OG0012460	HDZIP_PLINC_AHL	0.4059	9	-0.103275	6.35187	4.44767e-07	0.00262838	0.013	Zm00001eb225160	Cytochrome P450, E-class, group I
OG0026564	EIL_SBP	0.874593	4	0.0670378	6.35118	4.45469e-07	0.00262838	0	Zm00001eb192570	Putative isopentenyl-diphosphate Delta-isomerase; Nudix hydrolase domain-containing protein; MutT/nudix protein-like
OG0013320	SPL_A	0.661271	9	-0.0279849	6.35083	4.45833e-07	0.00262838	0.001	Zm00001eb046690	Pectate lyase
OG0019307	MYB88	0.0524984	4	0.0315243	6.35054	4.46123e-07	0.00262838	0	Zm00001eb303980	Glucan endo-1,3-beta-D-glucosidase; (1->3)-beta-glucan endohydrolase
OG0010198	LBD13	0.725107	9	-0.0416006	6.347	4.49778e-07	0.00264684	0.008	Zm00001eb228050	NA
OG0004752	DOF_CDF	0.9514	4	0.038294	6.34633	4.50472e-07	0.00264786	0	Zm00001eb265430	IQ-domain 3; IQ-domain 1; IQ motif, EF-hand binding site
OG0010211	WRKY	0.221591	8	0.0520724	6.34413	4.5276e-07	0.00265428	0	Zm00001eb205780	EIN3-binding F-box protein 1; Putative F-box protein Fbl2; F-box domain-containing protein; F-box domain containing protein
OG0010211	WRKY	0.221591	9	0.0789566	6.34381	4.53093e-07	0.00265428	0	Zm00001eb205780	EIN3-binding F-box protein 1; Putative F-box protein Fbl2; F-box domain-containing protein; F-box domain containing protein
OG0003155	SMZ_RAP2-7_TOE2	0.664952	10	-0.0781282	6.34351	4.53412e-07	0.00265428	0	Zm00001eb059800	Patatin-like protein 3; Patatin-like protein 6; Patatin; PNPLA domain-containing protein; Patatin-like phospholipase family protein, expressed
OG0008699	MYB	0.898821	7	0.0317714	6.34327	4.53655e-07	0.00265428	0.001	Zm00001eb054290	MAP kinase kinase kinase10; Mitogen-activated protein kinase kinase kinase 1; Protein kinase domain-containing protein; Pkinase domain-containing protein (Fragment)
OG0008175	BZIP	0.912274	1	-0.119476	6.3403	4.56776e-07	0.00266946	0	Zm00001eb129970	Polygalacturonase; Glycoside hydrolase
OG0015189	ABI	0.965286	4	-0.0520974	6.33953	4.57586e-07	0.00267113	0	Zm00001eb374500	putative leucine-rich repeat receptor-like serine/threonine-protein kinase At2g24130; Protein kinase domain-containing protein; Pkinase domain-containing protein/LRR_1 domain-containing protein/LRRNT_2 domain-containing protein/LRR_8 domain-containing protein (Fragment); LRR receptor-like serine/threonine-protein kinase EFR
OG0018695	NAC_C	0.946526	9	0.13854	6.33859	4.5857e-07	0.00267345	0	Zm00001eb172190	Secretory carrier-associated membrane protein
OG0012301	HDZIP_PLINC_AHL	0.847308	10	-0.1268	6.33815	4.59038e-07	0.00267345	0	Zm00001eb362790	C2 domain-containing protein-like; Calcium-dependent lipid-binding (CaLB domain) family protein
OG0008843	BHLH_CAMTA	0.916801	10	-0.19266	6.33672	4.60553e-07	0.00267921	0	Zm00001eb203230	Nicotianamine aminotransferase A; probable aminotransferase TAT2 isoform X1; Tyrosine aminotransferase
OG0007779	BZIP	0.996012	4	0.0179343	6.33341	4.64077e-07	0.00269454	0.001	Zm00001eb353120	Interactor of constitutive active ROPs 1
OG0015621	RVE_ARR_GATA	0.820896	6	-0.120245	6.33277	4.64765e-07	0.00269454	0	Zm00001eb204410	Plastoquinol--plastocyanin reductase; Cytochrome b6-f complex iron-sulfur subunit, chloroplastic; Rieske domain-containing protein
OG0003661	WRKY	0.951822	10	0.0470438	6.33275	4.64782e-07	0.00269454	0	Zm00001eb016410	Phylloplanin-like
OG0009130	ZAT10_SIZF2	0.983327	6	-0.0444916	6.33225	4.65314e-07	0.00269455	0	Zm00001eb118760	WRKY domain-containing protein; WRKY transcription factor 6
OG0016909	ABI	0.896591	3	0.169438	6.32879	4.69044e-07	0.00271306	0	Zm00001eb264870	Peroxidase
OG0004099	BZIP_TGA	0.950947	7	-0.0466377	6.32824	4.69632e-07	0.00271337	0	Zm00001eb243730	NAC domain-containing protein
OG0011082	ABI	0.999786	4	0.02591	6.32722	4.70741e-07	0.00271669	0.001	Zm00001eb068020	COP9 signalosome complex subunit 5b; MPN domain-containing protein; JAB1/MPN/MOV34 metalloenzyme domain containing protein; JAB/MPN domain; COP9 signalosome, subunit CSN5; Putative proteasome endopeptidase complex; JAB domain-containing protein
OG0010205	WRKY	0.995298	7	-0.0481891	6.3254	4.72714e-07	0.00272498	0.06	Zm00001eb386840	Protein kinase domain-containing protein; PB1 domain-containing protein; Serine/threonine-protein kinase CTR1; Trithorax group protein osa-like
OG0010408	SMZ_RAP2-7_TOE2	0.199064	7	0.0289582	6.32182	4.76626e-07	0.00274442	0.002	Zm00001eb069400	Serine/threonine-protein kinase PBS1; Protein kinase domain-containing protein; G-type lectin S-receptor-like serine/threonine-protein kinase
OG0013915	MYB88	0.920209	10	0.0810362	6.31818	4.80643e-07	0.00276441	0	Zm00001eb124570	Mitochondrial substrate carrier family protein B; mitochondrial adenine nucleotide transporter ADNT1-like; mitochondrial substrate carrier family protein B-like; Putative peroxisomal Ca-dependent solute carrier; Mitochondrial adenine nucleotide transporter adnt1
OG0008559	ZAT10_SIZF2	0.96095	4	0.0204609	6.31367	4.8566e-07	0.00278696	0.001	Zm00001eb151710	GTD-binding domain-containing protein
OG0007620	ZAT10_SIZF2	0.911305	7	-0.18408	6.31367	4.85661e-07	0.00278696	0	NA	NA
OG0008272	BZIP_TGA	0.881129	5	0.114482	6.31244	4.87031e-07	0.00279167	0	Zm00001eb221300	LysM domain-containing protein
OG0007436	MYB88	0.418607	7	-0.0703323	6.31181	4.87736e-07	0.00279256	0	Zm00001eb144540	Protein ENDOSPERM DEFECTIVE 1; QWRF motif-containing protein 6; Streptococcal hemagglutinin-like protein
OG0019692	RVE_ARR_GATA	0.872634	3	0.107762	6.3109	4.88768e-07	0.00279531	0	NA	NA
OG0016066	SMZ_RAP2-7_TOE2	0.94684	7	-0.0278123	6.30981	4.89992e-07	0.00279742	0	Zm00001eb003480	Vacuolar protein sorting-associated protein 62; Putative holliday junction resolvase
OG0018579	SMZ_RAP2-7_TOE2	0.975376	7	0.0327893	6.30959	4.90239e-07	0.00279742	0.003	Zm00001eb005850	AB hydrolase-1 domain-containing protein; Catalytic/ hydrolase; Hydrolase, alpha/beta fold family protein, expressed; Alpha/beta-Hydrolases superfamily protein
OG0013542	DOF_CDF	0.935582	7	-0.0597208	6.30779	4.92281e-07	0.0028011	0	Zm00001eb240910	Cinnamate 4-hydroxylase; Trans-cinnamate 4-monooxygenase; Cinnamic acid 4-hydroxylase; Cytochrome P450, E-class, group I
OG0008883	Tryptophan_cluster	0.661028	4	0.0109686	6.30757	4.92522e-07	0.0028011	0.003	Zm00001eb329490	TVP38/TMEM64 family membrane protein slr0305; SNARE associated Golgi protein family; Integral membrane protein-like; Transmembrane protein 64-like
OG0008658	SPL_C	0.935316	6	0.0663348	6.30756	4.92537e-07	0.0028011	0	Zm00001eb067040	Putative flavonol synthase/flavanone 3-hydroxylase; Fe2OG dioxygenase domain-containing protein; Flavanone 3-dioxygenase 3; Hyoscyamine 6-dioxygenase; Protein DOWNY MILDEW RESISTANCE 6; KAR-UP oxidoreductase 1
OG0007912	SPL15B	0.95295	4	0.0333698	6.303	4.97738e-07	0.00282751	0	Zm00001eb297610	Sec1 family domain-containing protein MIP3
OG0013416	EIL_SBP	0.80954	3	0.079879	6.29996	5.01229e-07	0.00284416	0	Zm00001eb009110	Nuclear pore complex protein NUP155; Nucleoporin 155
OG0003041	MYB	0.820391	10	-0.0461175	6.29404	5.08117e-07	0.00287932	0.001	Zm00001eb187160	F-box family protein, putative, expressed; RING/U-box superfamily protein; F-box domain-containing protein
OG0020345	MYB	0.944572	10	-0.0587803	6.29366	5.08559e-07	0.00287932	0.002	NA	NA
OG0022451	ARF_RAV	0.929484	2	0.0876651	6.29315	5.09151e-07	0.00287946	0	Zm00001eb126470	PMEI domain-containing protein
OG0018385	MYB88	0.97918	4	0.0197457	6.29222	5.10251e-07	0.00288247	0.022	Zm00001eb178000	Peptidase A1 domain-containing protein; Aspartic proteinase nepenthesin-1; Aspartyl protease family protein
OG0004505	NAC_A	0.78893	6	-0.0461291	6.29157	5.11006e-07	0.00288353	0	Zm00001eb148240	Laccase
OG0015741	LBD13	0.863576	6	-0.0622734	6.29085	5.11862e-07	0.00288515	0	Zm00001eb028560	Rhodanese-like domain-containing protein 6; Rhodanese domain-containing protein; Phospholipase/Carboxylesterase family protein; Rhodanese-like domain; Rhodanese-like domain-containing protein
OG0017070	CPP	0.82495	7	0.139636	6.28902	5.14018e-07	0.00289409	0	Zm00001eb425150	Elongator complex protein 3
OG0013795	NAC_B	0.775527	10	-0.0627722	6.28369	5.20371e-07	0.002924	0	Zm00001eb387450	NA
OG0010988	SPL_B	0.878331	4	0.0417	6.28359	5.20482e-07	0.002924	0	Zm00001eb120900	Venom phosphodiesterase 1; Ectonucleotide pyrophosphatase/phosphodiesterase family member 3; Alkaline-phosphatase-like family protein; Alkaline-phosphatase-like family protein isoform 1; Type I phosphodiesterase/nucleotide pyrophosphatase; Phosphodiest domain-containing protein; Nucleotide pyrophosphatase
OG0009864	SMZ_RAP2-7_TOE2	0.947321	4	-0.038024	6.2781	5.27103e-07	0.00295793	0	Zm00001eb061570	Dihydrolipoamide acetyltransferase component of pyruvate dehydrogenase complex; Peripheral subunit-binding (PSBD) domain-containing protein
OG0010941	MYB88	0.0185482	9	-0.033643	6.2772	5.28203e-07	0.00296038	0.001	Zm00001eb358000	Integral membrane Yip1 family protein
OG0018241	RVE_ARR_GATA	0.812822	4	0.112502	6.27679	5.28705e-07	0.00296038	0	Zm00001eb250660	Ste24 endopeptidase; Pentatricopeptide repeat-containing protein
OG0009197	DOF_CDF	0.860235	4	0.142304	6.27533	5.30485e-07	0.00296707	0	Zm00001eb073660	Orphans transcription factor (Fragment); IQ motif, EF-hand binding site; Calmodulin binding protein; IQ motif
OG0006834	SPL_A	0.957658	7	-0.0716277	6.2745	5.31498e-07	0.00296757	0.001	Zm00001eb023830	NA
OG0014423	EIL_SBP	0.718194	10	0.1142	6.2743	5.31742e-07	0.00296757	0	Zm00001eb006920	Conserved oligomeric Golgi complex subunit 8
OG0020078	SMZ_RAP2-7_TOE2	0.883199	10	-0.0260298	6.27371	5.32461e-07	0.00296832	0.01	NA	NA
OG0012774	NAC_B	0.883204	7	-0.0853789	6.27238	5.34099e-07	0.00297004	0	Zm00001eb206660	Heptahelical transmembrane protein 2; Adiponectin receptor protein 1
OG0008631	BZIP	0.923146	2	0.13474	6.27231	5.34181e-07	0.00297004	0	Zm00001eb082760	NA
OG0034610	HDZIP_PLINC_AHL	0.901515	7	-0.272144	6.27203	5.34524e-07	0.00297004	0	Zm00001eb080370	RNA-dependent RNA polymerase
OG0003258	CPP	0.99978	3	-0.059235	6.27093	5.35887e-07	0.00297435	0.002	Zm00001eb281630	Phosphate transporter like; Phosphate transporter4; Putative SPX domain-containing protein
OG0016651	CPP	0.764077	10	-0.119003	6.2643	5.44128e-07	0.0030168	0	Zm00001eb395500	Late embryogenesis abundant protein 1; embryonic protein DC-8
OG0014848	JUB1	0.928842	10	-0.0642332	6.26034	5.49105e-07	0.00304107	0	Zm00001eb007440	Sulfhydryl oxidase
OG0009046	SPL_A	0.0923189	7	-0.0385146	6.25796	5.52127e-07	0.00305447	0	Zm00001eb269180	Terminal organelle assembly protein; Chaperone protein dnaJ 1, mitochondrial; CR-type domain-containing protein; J domain-containing protein; chaperone protein dnaJ GFA2, mitochondrial; Putative terminal organelle assembly protein TopJ
OG0011531	SMZ_RAP2-7_TOE2	0.99999	4	0.0108376	6.25358	5.57719e-07	0.00308206	0.003	Zm00001eb297820	Peptidase A1 domain-containing protein; Pepsin A; Aspartic proteinase nepenthesin-2; Eukaryotic aspartyl protease family protein
OG0005933	C2H2_DOF	0.898738	2	-0.41753	6.2505	5.61694e-07	0.00310065	0	Zm00001eb127190	rRNA processing protein-related; Apoptosis-antagonizing transcription factor; AATF-Che1 domain-containing protein; TRAUB domain-containing protein; Detected protein of confused Function
OG0020627	HDZIP_PLINC_AHL	0.927876	2	0.32373	6.24822	5.64646e-07	0.00311356	0.001	Zm00001eb131390	NA
OG0011162	SPL_A	0.823298	4	0.0598478	6.24617	5.67325e-07	0.00312494	0	Zm00001eb061870	NA
OG0004327	MYB88	0.865022	4	0.0517272	6.2414	5.7359e-07	0.00315602	0	Zm00001eb112820	Plant-specific domain TIGR01627 family protein; Glucuronoxylan 4-O-methyltransferase 1; Elongation factor Ts, mitochondrial (Fragment); S-adenosyl-L-methionine-dependent methyltransferase
OG0026334	EIL_SBP	0.977861	7	0.0294144	6.23886	5.76954e-07	0.0031711	0.001	NA	NA
OG0012250	SMZ_RAP2-7_TOE2	0.892157	4	0.0363118	6.23414	5.83252e-07	0.00320225	0	Zm00001eb273450	Cysteine protease (Fragment); Insect resistance1; Oryzain alpha chain; Cysteine protease Mir1 (Fragment)
OG0007278	LBD13	0.19874	9	-0.048511	6.23278	5.85087e-07	0.00320885	0.001	NA	NA
OG0024688	ZAT10_SIZF2	0.753627	5	0.0652991	6.22982	5.89091e-07	0.00322733	0	NA	NA
OG0011477	JUB1	0.999457	8	-0.0391543	6.22934	5.89746e-07	0.00322743	0.009	Zm00001eb302760	AAI domain-containing protein; Putative protease inhibitor; Non-specific lipid-transfer protein-like protein; Lipid transfer protein-like
OG0001876	BZIP_TGA	0.681079	9	-0.342864	6.22865	5.90675e-07	0.00322904	0	Zm00001eb340430	Peroxidase
OG0003322	ABI	0.82525	9	-0.102292	6.22665	5.93403e-07	0.00324047	0	Zm00001eb292760	Non-specific serine/threonine protein kinase
OG0006097	ARF_TCP	0.392676	5	0.116757	6.22493	5.95759e-07	0.00324984	0	Zm00001eb026630	NA
OG0009905	NAC_B	0.891898	3	0.0796366	6.22296	5.98461e-07	0.00326107	0	Zm00001eb011670	Anthranilate synthase
OG0007619	ABI	0.53373	10	0.102559	6.221	6.0117e-07	0.00327232	0.003	Zm00001eb276220	Pentatricopeptide repeat-containing protein; Pentatricopeptide, putative, expressed; Putative tetratricopeptide-like helical domain, DYW domain-containing protein
OG0004752	DOF_CDF	0.9514	7	-0.0504158	6.21964	6.03054e-07	0.00327907	0	Zm00001eb265430	IQ-domain 3; IQ-domain 1; IQ motif, EF-hand binding site
OG0010413	NAC_A	0.893043	1	-0.195721	6.21872	6.04342e-07	0.00328255	0	Zm00001eb067170	NA
OG0023889	SPL15B	0.633667	9	-0.0490439	6.21653	6.07392e-07	0.0032956	0.002	Zm00001eb287550	DLH domain-containing protein; Endo-1,3-1,4-beta-d-glucanase, putative; Alpha/beta-Hydrolases superfamily protein; Carboxymethylenebutenolidase; Dienelactone hydrolase
OG0005214	SPL_B	0.354163	9	-0.0907425	6.21443	6.10337e-07	0.00330804	0	Zm00001eb073480	Cytochrome P450 family 704 subfamily A polypeptide 2
OG0007520	BZIP_TGA	0.958798	4	0.050628	6.21362	6.1147e-07	0.00331065	0	Zm00001eb285990	Glycine-rich cell wall structural protein 1-like
OG0005683	ZAT10_SIZF2	0.908089	4	0.0189727	6.2126	6.1292e-07	0.0033145	0	Zm00001eb281920	Thioredoxin domain-containing protein; Thioredoxin-like protein (Fragment)
OG0001873	SPL_A	0.180681	8	0.091143	6.21175	6.14118e-07	0.0033145	0	Zm00001eb253770	Disease resistance protein RPM1; NB-ARC domain containing protein, expressed; NB-ARC domain-containing protein; AAA domain-containing protein
OG0009089	JUB1	0.9493	10	-0.0303307	6.21153	6.14421e-07	0.0033145	0.001	Zm00001eb152810	Basic leucine zipper 19; BZIP domain-containing protein; Basic leucine zipper 61; BZIP-type transcription factor; Putative transcription factor PosF21
OG0008883	WRKY	0.918432	9	0.00899406	6.21091	6.15307e-07	0.0033145	0.003	Zm00001eb329490	TVP38/TMEM64 family membrane protein slr0305; SNARE associated Golgi protein family; Integral membrane protein-like; Transmembrane protein 64-like
OG0003028	SMZ_RAP2-7_TOE2	0.723313	10	-0.0254203	6.21081	6.15444e-07	0.0033145	0.008	Zm00001eb239360	Phosphatidylethanolamine-binding protein
OG0002804	MYB_TRB	0.71931	3	0.206506	6.20998	6.16623e-07	0.00331733	0	Zm00001eb311820	Chromatin remodeling protein EBS; [histone H3]-lysine-36 demethylase; PHD finger family protein / bromo-adjacent (BAH) domain-containing protein isoform 1; BAH and coiled-coil domain-containing protein 1; Bromo adjacent homology (BAH) domain-containing protein; Autoimmune regulator; DNA binding protein; Phd finger transcription factor; BAH domain-containing protein; Bromo adjacent homology (BAH) …
OG0012318	NAC_A	0.895144	4	0.0552902	6.20678	6.21177e-07	0.00333473	0	Zm00001eb365640	CMP-sialic acid transporter 3; UDP-galactose/UDP-N-acetylglucosamine transporter, putative; Putative UDP-sugar transporter protein SLC35A4; Putative UDP-sugar transporter protein SLC35A5
OG0011917	SPL_A	0.609916	4	0.0281792	6.20651	6.21577e-07	0.00333473	0	Zm00001eb039440	Isoleucine--tRNA ligase
OG0017034	DOF_CDF	0.942218	4	0.101078	6.20633	6.21827e-07	0.00333473	0.001	Zm00001eb038690	Exocyst complex component EXO84C
OG0015933	SPL15B	0.994855	5	-0.0568685	6.20504	6.23681e-07	0.00334114	0	Zm00001eb172780	Sphingoid long-chain bases kinase 1; DAGKc domain-containing protein
OG0033667	BZIP_TGA	0.888003	4	0.0889907	6.20175	6.28414e-07	0.00336217	0	Zm00001eb421880	Purple acid phosphatase
OG0012815	ERF9_AS2	0.894923	8	0.32339	6.20101	6.29495e-07	0.00336217	0	Zm00001eb250300	THUMP domain-containing protein 1; THUMP domain-containing protein
OG0011183	SMZ_RAP2-7_TOE2	0.724675	4	0.0339835	6.20094	6.29592e-07	0.00336217	0	Zm00001eb403250	NA
OG0012363	ZAT10_SIZF2	0.999835	10	-0.0144894	6.1979	6.3401e-07	0.00338155	0	Zm00001eb359240	NA
OG0004273	JUB1	0.870274	6	-0.0237446	6.19753	6.34554e-07	0.00338155	0	Zm00001eb233140	Glyceraldehyde-3-phosphate dehydrogenase
OG0004353	NAC_A	0.899284	6	-0.0661515	6.19597	6.36839e-07	0.00338792	0	Zm00001eb182090	Immune-associated nucleotide-binding protein 9; immune-associated nucleotide-binding protein 9-like isoform X1; AIG1-type G domain-containing protein; immune-associated nucleotide-binding protein 9-like; Avirulence induced family protein; AIG1 domain-containing protein; Putative P-loop containing nucleoside triphosphate hydrolase; immune-associated nucleotide-binding protein 8 isoform X2; p-loop …
OG0018976	CPP	0.803869	4	0.134702	6.1958	6.37083e-07	0.00338792	0.001	Zm00001eb215290	Magnesium-dependent phosphatase 1; Magnesium-dependent phosphatase-1 type; Magnesium-dependent phosphatase-1 family protein, expressed; Magnesium-dependent phosphatase, putative; Haloacid dehalogenase-like hydrolase (HAD) superfamily protein; Haloacid dehalogenase-like hydrolase superfamily protein isoform 2
OG0010018	NAC_A	0.916374	3	0.0872794	6.19527	6.37871e-07	0.00338856	0	Zm00001eb182980	Putative WRKY transcription factor 19
OG0004653	ERF9_AS2	0.826489	4	0.0388823	6.19457	6.38894e-07	0.00339045	0	Zm00001eb030640	cAMP-regulated phosphoprotein 19-related protein isoform 2; Negatively light-regulated protein; Putative endosulphine; Delta-type opioid receptor
OG0012491	ERF_DREB_B	0.767116	6	-0.31431	6.19388	6.39911e-07	0.00339116	0	Zm00001eb075160	Mannosyltransferase
OG0005288	BHLH_CAMTA	0.842864	7	-0.19876	6.19357	6.40363e-07	0.00339116	0	Zm00001eb398340	Rho GTPase activation protein (RhoGAP) with PH domain; Rho-GAP domain-containing protein
OG0020256	NAC_A	0.922591	4	0.0620433	6.18999	6.45668e-07	0.00341569	0	Zm00001eb284560	NA
OG0015446	Tryptophan_cluster	0.911936	4	0.100127	6.18733	6.49636e-07	0.00343311	0	Zm00001eb053710	Nucleobase-ascorbate transporter LPE1; Nucleobase-ascorbate transporter 4; Leaf permease1; Xanthine/uracil/vitamin C permease; Xanthine/uracil permease family protein; nucleobase-ascorbate transporter 4; Nucleobase ascorbate transporter
OG0005805	SMZ_RAP2-7_TOE2	0.979447	7	0.0154328	6.18459	6.53745e-07	0.00345123	0	Zm00001eb142450	E3 ubiquitin protein ligase DRIP2; RING finger protein
OG0006595	HDZIP_PLINC_AHL	0.846646	4	0.431123	6.18404	6.54576e-07	0.00345203	0	Zm00001eb369690	Partner of Nob1; KH domain-containing protein; RNA-binding protein pno1-like; K Homology domain; RNA-binding protein pno1; RNA-binding protein like; Polyribonucleotide nucleotidyltransferase
OG0015321	HSF_GARP	0.963899	4	0.0530574	6.18037	6.60125e-07	0.00347768	0	Zm00001eb413080	Histone-lysine N-methyltransferase ATXR3; SET domain-containing protein; histone-lysine N-methyltransferase ATXR3-like isoform X1
OG0017233	Tryptophan_cluster	0.867175	4	0.177212	6.17812	6.63556e-07	0.00349213	0	NA	NA
OG0014896	C2H2_DOF	0.857699	1	-0.308048	6.17428	6.6946e-07	0.00351956	0	Zm00001eb043100	Peroxidase
OG0005516	ERF_DREB_A	0.866774	5	-0.40245	6.17343	6.70764e-07	0.00352277	0	Zm00001eb094160	Protein DETOXIFICATION
OG0001073	WRKY	0.974413	4	0.028531	6.16901	6.77621e-07	0.0035551	0	Zm00001eb204470	NA
OG0022207	DOF_CDF	0.899386	6	0.0359459	6.16626	6.81928e-07	0.00357401	0	Zm00001eb242050	NA
OG0009697	ZAT10_SIZF2	0.996024	2	-0.0421379	6.16373	6.8591e-07	0.00359117	0.001	Zm00001eb333460	Zinc finger CCCH domain-containing protein 58; C3H transcription factor
OG0013345	SPL_A	0.999969	7	-0.0190163	6.16243	6.87973e-07	0.00359826	0.027	Zm00001eb054650	ATP-dependent RNA helicase DDX23; DEAD-box ATP-dependent RNA helicase 21; DNA/RNA helicase, DEAD/DEAH box type, N-terminal; Putative P-loop containing nucleoside triphosphate hydrolases superfamily protein
OG0007030	ERF_DREB_B	0.919434	4	0.0942525	6.16092	6.90371e-07	0.00360398	0.001	Zm00001eb207390	TIP120 domain-containing protein; Cullin-associated NEDD8-dissociated protein 1; TATA-binding protein interacting (TIP20); cullin-associated NEDD8-dissociated protein 1-like; Cullin-associated and neddylation dissociated; cullin-associated NEDD8-dissociated protein 1 isoform X1; Cullin-associated nedd8-dissociated protein; Coatomer beta subunit; cullin-associated NEDD8-dissociated protein 1-like …
OG0002491	ABI	0.304519	2	0.0455649	6.16058	6.90903e-07	0.00360398	0	Zm00001eb224170	Armadillo/beta-catenin-like repeat family protein, expressed; Armadillo repeat only 2; Coatomer beta subunit
OG0031521	NAC_B	0.885634	10	0.0591142	6.16012	6.9164e-07	0.00360398	0	Zm00001eb221140	RING-type E3 ubiquitin transferase; C2H2-type domain-containing protein; RING/U-box superfamily protein; E3 ubiquitin-protein ligase Hakai
OG0017070	CPP	0.82495	6	-0.124336	6.15995	6.91904e-07	0.00360398	0	Zm00001eb425150	Elongator complex protein 3
OG0018921	SMZ_RAP2-7_TOE2	0.703716	10	0.0940198	6.1581	6.94871e-07	0.00361572	0	Zm00001eb131030	Inactive serine/threonine-protein kinase lvsG; Regulatory associated protein of TOR; G-beta repeat protein; Protein serine/threonine kinase; BEACH domain-containing protein
OG0003464	WRKY	0.545033	3	0.0382961	6.15757	6.95717e-07	0.00361642	0	Zm00001eb144500	Glycosyltransferase, putative, expressed; Glycosyltransferase
OG0020187	JUB1	0.999981	9	-0.0178457	6.157	6.96621e-07	0.00361741	0	NA	NA
OG0012126	NAC_A	0.955816	7	-0.0538859	6.153	7.0307e-07	0.00364717	0	Zm00001eb319460	B-box zinc finger protein 19; Salt-tolerance protein, putative; B box-type domain-containing protein
OG0017971	SPL_B	0.661984	4	0.0282146	6.15192	7.04818e-07	0.00364933	0	Zm00001eb362370	Protein COFACTOR ASSEMBLY OF COMPLEX C SUBUNIT B CCB3, chloroplastic; Putative membrane protein ylmG
OG0017869	ERF_DREB_B	0.945639	9	-0.102636	6.15173	7.05128e-07	0.00364933	0	Zm00001eb099990	Late embryogenesis abundant (LEA) hydroxyproline-rich glycoprotein family
OG0012943	MYB88	0.994438	8	-0.0190903	6.15142	7.05641e-07	0.00364933	0	Zm00001eb351050	NA
OG0017104	MYB	0.987644	1	-0.0958593	6.14608	7.1437e-07	0.00369047	0	Zm00001eb270380	Superoxide dismutase
OG0006731	BZIP_TGA	0.87385	10	0.106967	6.14566	7.15049e-07	0.00369047	0	Zm00001eb298250	Phytocyanin domain-containing protein; Uclacyanin 1; Uclacyanin-2; blue copper protein-like; Mavicyanin
OG0018916	ZAT10_SIZF2	0.896498	9	-0.0335962	6.14493	7.16261e-07	0.00369297	0.003	Zm00001eb159000	Obtusifoliol 14-alpha demethylase; Sterol 14-demethylase; Obtusifoliol-14-demethylase; Putative cytochrome P450(Obtusifoliol 14-alpha demethylase); GOLD domain-containing protein
OG0024654	NAC_A	0.96794	7	0.0603076	6.14433	7.17249e-07	0.00369424	0.007	Zm00001eb282390	Coiled-coil domain-containing protein 150; Rootletin; CDK5 regulatory subunit-associated protein 2; Myosin-11; Paramyosin like
OG0015037	JUB1	0.92487	4	0.0283757	6.1439	7.17963e-07	0.00369424	0	Zm00001eb320540	probable anion transporter 6, chloroplastic; Phosphate transporter 4,5; MFS domain-containing protein; Permease of the major facilitator superfamily; Ascorbate transporter protein; Phosphate transporter 4,5 isoform 1; Major facilitator
OG0016772	RVE_ARR_GATA	0.736365	3	0.0421181	6.14224	7.2071e-07	0.00370463	0	Zm00001eb242490	Serine/threonine-protein kinase CTR1; Protein kinase domain-containing protein; Resistance protein (Fragment)
OG0011161	SPL_B	0.701535	10	-0.0738305	6.14173	7.21555e-07	0.00370522	0	NA	NA
OG0013667	SPL_C	0.83681	1	-0.075103	6.13928	7.25644e-07	0.00372245	0	Zm00001eb003650	Xyloglucan galactosyltransferase KATAMARI1; Exostosin domain-containing protein
OG0013220	NAC_B	0.959749	10	0.0663848	6.13768	7.28323e-07	0.00373243	0	Zm00001eb261800	Tetratricopeptide repeat (TPR)-like superfamily protein
OG0016720	NAC_B	0.843377	10	0.104647	6.13682	7.2976e-07	0.00373602	0	Zm00001eb423570	Zeaxanthin epoxidase, chloroplastic
OG0014180	WRKY	0.475537	8	0.0974408	6.13597	7.31185e-07	0.00373607	0	Zm00001eb397390	Phosphatidylinositol N-acetyglucosaminlytransferase subunit P-related
OG0011623	SMZ_RAP2-7_TOE2	0.79264	6	-0.034422	6.13594	7.31242e-07	0.00373607	0	Zm00001eb144400	Acid phosphatase/vanadium-dependent haloperoxidase-related protein; Putative membrane protein YuiD
OG0018313	MYB	0.751102	6	-0.0431195	6.13495	7.32915e-07	0.00373825	0	Zm00001eb293770	probable transcriptional regulatory protein At2g25830; Putative transcriptional regulator TACO1; Putative transcriptional regulatory protein
OG0007398	SMZ_RAP2-7_TOE2	0.970853	4	0.028021	6.13481	7.3314e-07	0.00373825	0	Zm00001eb326660	Brassinosteroid LRR receptor kinase; Protein kinase domain-containing protein; Concanavalin A-like lectin/glucanase, subgroup
OG0010733	SMZ_RAP2-7_TOE2	0.999998	7	0.0132831	6.13363	7.35143e-07	0.00374121	0	Zm00001eb317460	Transcription factor bHLH62; BHLH domain-containing protein; Transcription factor bHLH78
OG0008471	RVE_ARR_GATA	0.776304	10	-0.118163	6.1336	7.35194e-07	0.00374121	0	Zm00001eb264670	NA
OG0006250	MIKC	0.783567	4	0.132041	6.1328	7.36548e-07	0.0037434	0.007	Zm00001eb259000	NA
OG0010028	MYB88	0.921935	4	0.0287805	6.13247	7.37099e-07	0.0037434	0	Zm00001eb185730	Putative nuclear RNA export factor SDE5; DUF1771 domain-containing protein (Fragment)
OG0006607	LBD13	0.901573	5	0.0550573	6.13148	7.38797e-07	0.00374555	0	Zm00001eb336400	NA
OG0019472	NAC_C	0.976167	9	0.547752	6.13136	7.38998e-07	0.00374555	0	Zm00001eb097280	NADH-ubiquinone reductase complex 1 MLRQ subunit
OG0003169	CPP	0.419376	5	0.13783	6.12887	7.43235e-07	0.00375997	0	Zm00001eb296260	Transmembrane protein
OG0001834	LBD13	0.946648	6	0.0818281	6.12774	7.45175e-07	0.00375997	0	Zm00001eb153630	Protein kinase domain-containing protein; Receptor-like protein kinase HSL1
OG0014051	JUB1	0.950151	5	0.104809	6.1276	7.45422e-07	0.00375997	0	Zm00001eb057030	Pentatricopeptide repeat-containing protein, mitochondrial; Pentatricopeptide, putative, expressed; Tetratricopeptide repeat-like superfamily protein (Fragment)
OG0020376	EIL_SBP	0.635322	10	-0.0465182	6.12759	7.45437e-07	0.00375997	0.004	Zm00001eb404730	Vacuolar amino acid transporter 1
OG0003105	EIL_SBP	0.673962	3	0.0878201	6.12753	7.45543e-07	0.00375997	0	Zm00001eb025690	Peroxidase
OG0005704	JUB1	0.831377	4	0.0717686	6.12529	7.4939e-07	0.00377562	0.001	Zm00001eb333620	Transcription initiation factor TFIID subunit 13-like isoform X1; Phospholipase A1 PLIP2, chloroplastic; Fungal lipase-like domain containing protein; Alpha/beta-Hydrolases superfamily protein; Lipase, class 3; Alpha/Beta hydrolase fold; Triacylglycerol lipase
OG0013072	ABI	0.93019	1	-0.0691174	6.1247	7.50414e-07	0.00377703	0	Zm00001eb432130	Filament-like plant protein 7
OG0018847	LBD13	0.875189	10	-0.0539615	6.12255	7.54136e-07	0.00379201	0	Zm00001eb104570	Probable purine permease
OG0004859	SPL_A	0.790384	1	-0.224823	6.1221	7.54912e-07	0.00379215	0	Zm00001eb416170	DUF599 domain-containing protein
OG0006167	SMZ_RAP2-7_TOE2	0.983942	2	-0.0592339	6.1216	7.55782e-07	0.00379277	0.001	Zm00001eb031850	Cation/H(+) antiporter 19
OG0009132	SMZ_RAP2-7_TOE2	0.928215	4	0.0457327	6.12017	7.58287e-07	0.00380131	0	Zm00001eb339280	Myosin heavy chain kinase B; Putative [Myosin heavy-chain] kinase transcription factor WD40-like family; En/Spm-like transposon protein-like; F-box and wd40 domain protein, putative; Guanine nucleotide-binding protein, beta subunit; Zinc finger CCCH domain-containing protein 17; G-protein beta WD-40 repeat
OG0011620	ZAT10_SIZF2	0.895733	10	-0.0273844	6.11964	7.59201e-07	0.00380131	0.016	Zm00001eb144080	Magnesium transporter
OG0012574	SPL15B	0.999997	7	0.00909172	6.11934	7.59728e-07	0.00380131	0.005	Zm00001eb218700	Putative glutathione S-transferase GSTU1; Tau class glutathione S-transferase
OG0005201	SPL15B	0.987662	7	-0.024321	6.11738	7.63161e-07	0.00381312	0.005	Zm00001eb361080	MHD domain-containing protein; AP-1 complex subunit mu-2; Clathrin adaptor; Clathrin adaptor complexes medium subunit family protein; Clathrin adaptor complexes medium
OG0008117	SMZ_RAP2-7_TOE2	0.775705	9	-0.0308068	6.11714	7.63592e-07	0.00381312	0.01	Zm00001eb265100	NA
OG0003684	LBD13	0.770073	10	0.0691651	6.11611	7.65409e-07	0.00381845	0	Zm00001eb033930	BURP domain-containing protein
OG0010868	SMZ_RAP2-7_TOE2	0.978167	7	-0.021652	6.11354	7.69952e-07	0.00383734	0.001	Zm00001eb373920	CTC-interacting domain 7 isoform 1; DNA primase (Fragment)
OG0000384	MIKC	0.873605	9	0.368022	6.11277	7.71312e-07	0.00384027	0	Zm00001eb394260	TFIIS N-terminal domain-containing protein; Putative mediator of RNA polymerase II transcription subunit 26b; MED26 transcription factor; Putative transcription regulator IWS1 family
OG0001294	SMZ_RAP2-7_TOE2	0.992789	8	-0.0231925	6.11235	7.72053e-07	0.00384027	0.002	Zm00001eb124340	Very-long-chain (3R)-3-hydroxyacyl-CoA dehydratase; Very-long-chain (3R)-3-hydroxyacyl-CoA dehydratase PASTICCINO 2A
OG0020599	MYB88	0.855724	10	-0.0421189	6.11105	7.74369e-07	0.00384802	0.002	NA	NA
OG0019553	SPL_A	0.918745	10	-0.0376746	6.10924	7.7761e-07	0.00385903	0	Zm00001eb246200	NA
OG0011437	MYB88	0.842192	7	-0.0391196	6.10896	7.78104e-07	0.00385903	0	Zm00001eb102930	mitochondrial protein pet191 homolog; N-terminal; cytochrome c oxidase assembly factor 5
OG0008924	MYB88	0.978679	7	-0.0430367	6.10676	7.82067e-07	0.00387142	0	Zm00001eb063110	DUF641 domain-containing protein; IRK-interacting protein-like isoform X4; Glucose-6-phosphate isomerase, putative; GIL1 (GRAVITROPIC IN THE LIGHT); protein GRAVITROPIC IN THE LIGHT 1; IRK-interacting protein; Mitochondrial uncoupling protein 2-like
OG0001941	MYB	0.989611	2	-0.0753372	6.10672	7.82127e-07	0.00387142	0	Zm00001eb048870	Protein DETOXIFICATION
OG0024138	MIKC	0.823713	10	-0.24577	6.10531	7.84682e-07	0.00388029	0	Zm00001eb329670	AAI domain-containing protein
OG0022394	Tryptophan_cluster	0.890117	9	-0.0681583	6.09884	7.96455e-07	0.00393467	0	Zm00001eb079270	26S proteasome non-ATPase regulatory subunit 6; PCI domain-containing protein
OG0012407	MYB88	0.852476	7	-0.0524994	6.09512	8.03312e-07	0.00396285	0.001	Zm00001eb337980	Thioredoxin-related transmembrane protein 2; Thioredoxin superfamily protein; Electron transporter
OG0010467	JUB1	0.959946	9	0.040002	6.0949	8.03718e-07	0.00396285	0.008	Zm00001eb055600	Hyccin
OG0018597	EIL_SBP	0.801386	4	0.0976566	6.09358	8.06153e-07	0.003971	0	Zm00001eb306570	CAAX prenyl protease 2 (Fragment); CAAX amino terminal protease family protein; Non-specific protein-tyrosine kinase
OG0012363	JUB1	0.736216	9	-0.0227564	6.09085	8.11248e-07	0.00398586	0.001	Zm00001eb359240	NA
OG0014326	SPL8	0.00178659	7	-0.0816885	6.09076	8.11417e-07	0.00398586	0.001	Zm00001eb259290	Phosphonate C-P lyase system; ABC transporter F family member 3; ATPase component of ABC transporter; ATP-binding cassette
OG0016141	HDZIP_PLINC_AHL	0.897067	7	0.117763	6.0907	8.11525e-07	0.00398586	0	Zm00001eb132990	Extensin isoform X1; RING finger protein
OG0005291	ARF_TCP	0.476227	2	0.158591	6.08878	8.15114e-07	0.00399962	0	Zm00001eb015330	14 kDa zinc-binding protein; Adenylylsulfatase; HIT domain-containing protein; Histidine triad nucleotide-binding protein 2; Zinc-binding protein (Fragment)
OG0006284	LBD13	0.74062	10	0.0451847	6.08724	8.18007e-07	0.00400805	0	Zm00001eb296650	Fe2OG dioxygenase domain-containing protein; probable 2-oxoglutarate-dependent dioxygenase AOP1
OG0009891	BZIP	0.963289	1	0.19007	6.08703	8.18411e-07	0.00400805	0	Zm00001eb404370	Med12 domain-containing protein; Mediator of RNA polymerase II transcription subunit 12
OG0000950	ERF9_AS2	0.790234	5	0.161659	6.08615	8.20066e-07	0.00401223	0	NA	NA
OG0012665	ZAT10_SIZF2	0.858035	9	-0.0553682	6.08574	8.20844e-07	0.00401223	0	Zm00001eb006670	RING-H2 finger protein ATL3B; E3 ubiquitin-protein ligase; RING-type domain-containing protein
OG0003870	SMZ_RAP2-7_TOE2	0.954004	6	0.087479	6.08392	8.24281e-07	0.00402177	0	Zm00001eb129790	ABC transporter B family member 21; Multidrug resistance protein 1, 2, putative; ATP-binding cassette
OG0016277	ARF_RAV	0.888422	1	-0.119485	6.08346	8.25155e-07	0.00402177	0	Zm00001eb313020	NA
OG0009936	BHLH_CAMTA	0.910839	1	-0.162996	6.08346	8.25172e-07	0.00402177	0	Zm00001eb041450	Myb domain protein 105; Transcription factor MYB105; Myb-like protein B; SANT/Myb domain; Transcription factor MYB44; MYB transcription factor; Myb-like protein Q; Myb-like protein AA
OG0008303	MYB	0.854631	9	-0.0597338	6.08164	8.28622e-07	0.00403471	0	Zm00001eb005650	Dehydration-responsive element-binding protein 2E; AP2-EREBP transcription factor (Fragment); AP2/ERF domain-containing protein
OG0004312	ERF_DREB_B	0.786249	7	-0.258816	6.07868	8.34297e-07	0.00405845	0.001	Zm00001eb118920	Nucleic acid-binding, OB-fold protein
OG0003335	HSF_GARP	0.905115	2	0.303972	6.07733	8.36892e-07	0.00406718	0	Zm00001eb028380	CBS domain-containing protein CBSCBSPB2; CBS domain containing protein CBSCBSPB4; Meiotically up-regulated gene 70 protein; CBS domain-containing protein CBSCBSPB3; CBS-PB1 domain contining protein
OG0004752	CPP	0.992288	10	-0.0415964	6.07639	8.38699e-07	0.00407207	0.003	Zm00001eb265430	IQ-domain 3; IQ-domain 1; IQ motif, EF-hand binding site
OG0002698	ERF9_AS2	0.804131	8	-0.124572	6.07521	8.40994e-07	0.00407931	0	Zm00001eb292260	GDSL esterase/lipase; GDSL-like Lipase/Acylhydrolase family protein, expressed; GDSL esterase/lipase (Fragment); Sinapine esterase; Lipase 1; acetylajmalan esterase-like
OG0023069	ZAT10_SIZF2	0.896452	4	0.0432658	6.07468	8.42019e-07	0.00408038	0	Zm00001eb111720	Putative T-complex protein 1 subunit zeta; T-complex protein 1 subunit zeta 1; TCP domain class transcription factor; Chaperonin Cpn60/TCP-1
OG0017248	SMZ_RAP2-7_TOE2	0.464646	3	0.0507033	6.07263	8.45998e-07	0.00409576	0	Zm00001eb420070	Receptor homology region, transmembrane domain- and RING domain-containing protein 1; RING finger protein 13; RING-H2 finger protein ATL8; E3 ubiquitin-protein ligase RNF13 (Fragment); RING-type domain-containing protein; PA domain-containing protein
OG0019692	ARF_TCP	0.761542	7	-0.0442347	6.07195	8.4732e-07	0.00409825	0.006	NA	NA
OG0010943	SPL15B	0.473915	7	-0.103112	6.07113	8.48922e-07	0.0041021	0	Zm00001eb161110	Leucine-rich repeat extensin-like protein 3; Leucine-rich repeat/extensin; Leucine-rich repeat/extensin 2; Leucine-rich repeat/extensin 1
OG0012574	SPL15B	0.999997	10	0.0109305	6.07003	8.51081e-07	0.00410795	0.0200401	Zm00001eb218700	Putative glutathione S-transferase GSTU1; Tau class glutathione S-transferase
OG0012676	NAC_B	0.921496	9	0.0576441	6.06969	8.51751e-07	0.00410795	0	Zm00001eb020180	F-box domain containing protein; F-box domain containing protein, expressed; F-box domain-containing protein
OG0021049	SPL_C	0.999999	4	0.00736044	6.06893	8.53244e-07	0.00411124	0	Zm00001eb043020	NA
OG0012788	SMZ_RAP2-7_TOE2	0.562557	7	-0.0379474	6.06806	8.54947e-07	0.00411554	0	Zm00001eb287740	Resistance to phytophthora 1; Pyruvate, phosphate dikinase 1, chloroplastic; Tetraspanin-31-B
OG0018991	JUB1	0.989288	6	-0.0720421	6.06732	8.56406e-07	0.00411866	0.005	Zm00001eb395980	GDSL-like Lipase/Acylhydrolase family protein, expressed; GDSL esterase/lipase; GDSL-like Lipase/Acylhydrolase superfamily protein; Triacylglycerol lipase; Zinc finger protein, putative
OG0017407	SPL_A	0.898238	8	0.0630755	6.06617	8.58687e-07	0.0041244	0	Zm00001eb133150	E3 ubiquitin-protein ligase RGLG2; RING-type domain-containing protein; VWFA domain-containing protein
OG0004459	JUB1	0.885969	4	0.0466052	6.06589	8.59224e-07	0.0041244	0	Zm00001eb394930	Transmembrane protein
OG0013423	BZIP	0.944649	9	-0.111665	6.06501	8.60967e-07	0.00412562	0	Zm00001eb393290	Proton gradient regulation 3; Pentatricopeptide repeat-containing protein; Pentatricopeptide, putative, expressed; Pentatricopeptide repeat-containing protein, chloroplastic
OG0005221	SPL_B	0.883122	5	0.094386	6.06494	8.61103e-07	0.00412562	0	NA	NA
OG0012927	SPL_B	0.710809	7	-0.0220514	6.0621	8.66767e-07	0.00414885	0.002	Zm00001eb410840	Zinc finger, PHD-type; Histone-lysine N-methyltransferase HRX; PHD finger family protein isoform 2; Putative transcription factor HALR/MLL3, involved in embryonic development; Histone-lysine N-methyltransferase 2B; histone-lysine N-methyltransferase 2C-like; PHD-type domain-containing protein; Histone-lysine N-methyltransferase MLL4; Histone-lysine N-methyltransferase ATX3; Putative histone-lysin…
OG0007335	C2H2_DOF	0.848539	7	-0.104389	6.05915	8.7268e-07	0.00417322	0	Zm00001eb358090	Protein trichome birefringence; Leaf senescence related protein-like; Protein ESKIMO like; PMR5 N-terminal domain
OG0003332	ERF_DREB_A	0.907496	10	0.208814	6.05871	8.73556e-07	0.00417348	0	Zm00001eb334920	beta-glucuronosyltransferase GlcAT14A; Xylosyltransferase 1; Beta-glucuronosyltransferase; BGGP Beta-1-3-galactosyl-O-glycosyl-glycoprotein; Acetylglucosaminyltransferase, putative; Acetylglucosaminyltransferase; beta-glucuronosyltransferase GlcAT14B
OG0016891	HSF_GARP	0.82183	8	0.165762	6.05737	8.76257e-07	0.00418245	0	Zm00001eb295360	protein N-lysine methyltransferase METTL21A; Histone acetyltransferase HTATIP; Methyltransferase-like protein 21B; Methyltransferase-like protein 21D; Nicotinamide N-methyltransferase-like protein; Protein-lysine methyltransferase METTL21D; Lysine methyltransferase; S-adenosyl-L-methionine-dependent methyltransferases superfamily protein
OG0017134	ERF_DREB_A	0.979354	1	-0.229493	6.05621	8.78604e-07	0.00418971	0	Zm00001eb045280	Vacuolar protein sorting-associated protein 52 A isoform B; VHS domain-containing protein; Vacuolar protein sorting-associated protein 52 A; Vacuolar sorting protein VPS52/suppressor of actin Sac2
OG0015666	SMZ_RAP2-7_TOE2	0.861037	2	-0.079709	6.0549	8.81258e-07	0.00419843	0	Zm00001eb258600	Glutathione reductase
OG0006418	BHLH_CAMTA	0.920296	7	-0.0460727	6.05379	8.83499e-07	0.00420431	0	Zm00001eb253370	Basic leucine zipper 43; Light-inducible protein CPRF3; BZIP domain-containing protein; Basic leucine-zipper 58; Chaperonin 60 subunit beta 4; G-box-binding factor 1
OG0015251	BZIP	0.994589	3	-0.0509415	6.05347	8.8415e-07	0.00420431	0	Zm00001eb152060	Maternal effect embryo arrest 22
OG0020675	Tryptophan_cluster	0.67806	6	-0.113123	6.05057	8.90072e-07	0.00422852	0	Zm00001eb122280	eukaryotic translation initiation factor 4 gamma-like; Putative copper ion binding protein; DNA topoisomerase 1-like
OG0004916	ZAT10_SIZF2	0.525307	6	-0.0777882	6.04927	8.92752e-07	0.00423729	0	Zm00001eb099200	Carbon-sulfur lyases; Centromere protein V; CENP-V/GFA domain-containing protein; GFA domain-containing protein; Carbon-sulfur lyase
OG0017012	BZIP	0.814129	10	-0.0807178	6.04854	8.94252e-07	0.00424044	0	Zm00001eb119200	Aquaporin TIP; Tonoplast intrinsic protein 41; Aquaglyceroporin (Tonoplast intrinsic protein (Tipa))
OG0017339	SPL8	0.533083	6	-0.0245077	6.04802	8.95317e-07	0.00424153	0	Zm00001eb102230	NADH dehydrogenase [ubiquinone] 1 alpha subcomplex subunit 12
OG0015343	EIL_SBP	0.992899	4	0.0235398	6.0471	8.97229e-07	0.00424663	0.002	Zm00001eb081780	Potassium channel SKOR; STELAR K+ outward rectifier isoform 1; Potassium channel TORK1; Outwardly rectifying potassium channel; Putative potassium channel, voltage-dependent, EAG/ELK/ERG, ankyrin repeat-containing; Cyclic nucleotide-binding domain; STELAR K+ outward rectifier isoform 2; Cyclic nucleotide-binding domain-containing protein
OG0012385	SPL_A	0.822892	1	-0.0895097	6.04519	9.01182e-07	0.00426137	0	Zm00001eb332930	Hydroxyproline O-arabinosyltransferase
OG0019829	SPL_A	0.968016	3	0.0290567	6.04157	9.08713e-07	0.00429298	0.002	Zm00001eb046280	Putative RING zinc finger and VWF domain family protein; VWFA domain-containing protein
OG0008159	WRKY	0.855633	5	0.144705	6.03833	9.15516e-07	0.0043211	0	Zm00001eb147400	GABA transporter 1; Auxin influx carrier; Lysine histidine transporter 1; Amino acid transporter
OG0008221	Tryptophan_cluster	0.714173	4	0.121763	6.03578	9.20916e-07	0.00434037	0	Zm00001eb260970	probable calcium-binding protein CML13; Calcium-binding EF-hand; Calcium-binding protein CML13-like; EF-hand domain; Calmodulin; Putative serine/threonine kinase; Parvalbumin; Serine/threonine kinase; Calcium-binding EF-hand family protein
OG0016776	CPP	0.915599	4	0.000830731	6.03534	9.21842e-07	0.00434037	0	Zm00001eb182460	Glyoxylate reductase 1; Glyoxylate/succinic semialdehyde reductase 1; Gamma hydroxybutyrate dehydrogenase-like protein; 6-phosphogluconate dehydrogenase; Putative oxidoreductase GLYR1
OG0008664	CPP	0.806638	9	-0.0605652	6.03519	9.22162e-07	0.00434037	0	Zm00001eb079890	NA
OG0005959	ARF_TCP	0.734715	4	0.112944	6.03292	9.27011e-07	0.00435915	0	Zm00001eb056610	NA
OG0001168	SPL_A	0.568315	3	0.0815898	6.02933	9.34689e-07	0.00439119	0	Zm00001eb230410	Linalool synthase, chloroplastic; Terpene synthase family, metal binding domain containing protein, expressed
OG0000582	SPL_A	0.860887	10	-0.0643918	6.02788	9.37831e-07	0.00440188	0.001	Zm00001eb248060	Putative metal-nicotianamine transporter YSL12; Putative metal-nicotianamine transporter YSL14; Probable metal-nicotianamine transporter YSL11; Putative metal-nicotianamine transporter YSL7; Putative iron(III)-phytosiderophore uptake mediator (Yellow stripe like transporter) (Fragment); Oligopeptide transporter
OG0003375	SMZ_RAP2-7_TOE2	0.747818	9	-0.0509627	6.02746	9.38727e-07	0.00440202	0.001	Zm00001eb281500	Reticulon-like protein (Fragment)
OG0008519	CPP	0.929526	3	0.0698774	6.02547	9.43044e-07	0.0044159	0	Zm00001eb277370	Zinc transporter 4; Fe(2+) transport protein 3; Solute carrier family 39 (Zinc transporter), member 1/2/3; Zinc/iron permease; ZIP family metal transporter
OG0011531	ARF_RAV	0.95646	4	0.047898	6.02529	9.43426e-07	0.0044159	0	Zm00001eb297820	Peptidase A1 domain-containing protein; Pepsin A; Aspartic proteinase nepenthesin-2; Eukaryotic aspartyl protease family protein
OG0008271	MYB88	0.99497	2	-0.0366111	6.02231	9.49932e-07	0.00444225	0	Zm00001eb045450	Pentatricopeptide repeat-containing protein
OG0008841	ZAT10_SIZF2	0.923824	3	0.0363047	6.0211	9.52585e-07	0.00445056	0	Zm00001eb235200	AUGMIN subunit 6; HAUS augmin-like complex subunit 6
OG0002326	MYB88	0.941187	6	0.0574093	6.02035	9.54234e-07	0.00445417	0	Zm00001eb135920	Multihem cytochrome; Vacuolar protein sorting-associated protein 22; Zinc finger, LSD1-type; Ubiquitin carboxyl-terminal hydrolase family protein
OG0005076	SPL15B	0.99641	3	-0.0963015	6.01902	9.57159e-07	0.00446372	0.001	Zm00001eb177480	Cystathionine beta-synthase, core; CBS domain-containing protein CBSX1, chloroplastic; IMP dehydrogenase
OG0006434	RVE_ARR_GATA	0.92788	7	-0.0576384	6.01748	9.60557e-07	0.00447546	0	Zm00001eb305910	Putative transcriptional regulator RABBIT EARS; Transcriptional regulator TAC1; C2H2-type domain-containing protein
OG0006730	ERF_DREB_B	0.882017	1	-0.666849	6.01588	9.64103e-07	0.00448786	0	Zm00001eb406370	digestive organ expansion factor homolog; U3 small nucleolar RNA-associated protein 25
OG0017417	SPL_A	0.936433	4	0.0333822	6.01384	9.6864e-07	0.00450485	0	Zm00001eb295760	NA
OG0011868	HDZIP_PLINC_AHL	0.988522	1	-0.0620689	6.0126	9.71395e-07	0.00451353	0	Zm00001eb062230	Serine/threonine-protein kinase HT1; serine/threonine-protein kinase STY13; Protein kinase domain-containing protein
OG0004276	RVE_ARR_GATA	0.642627	7	-0.104901	6.01061	9.75865e-07	0.00453016	0	Zm00001eb421290	Dihydrolipoyllysine-residue succinyltransferase; Dihydrolipoamide acetyltransferase component of pyruvate dehydrogenase complex
OG0015922	SPL15B	0.971627	10	-0.0667098	6.00294	9.93251e-07	0.00460665	0	Zm00001eb412500	bifunctional dethiobiotin synthetase/7,8-diamino-pelargonic acid aminotransferase, mitochondrial; Adenosylmethionine-8-amino-7-oxononanoate transaminase; Adenosylmethionine-8-amino-7-oxononanoate aminotransferase
OG0004376	MYB88	0.802681	7	0.0332309	6.00209	9.95209e-07	0.00461152	0	Zm00001eb032380	Cysteine synthase; PALP domain-containing protein
OG0008735	SMZ_RAP2-7_TOE2	0.823654	4	0.0330951	6.00148	9.96607e-07	0.00461379	0	Zm00001eb330990	Homeobox domain-containing protein; Homeodomain transcription factor; Putative transcription factor homeobox-WOX family
OG0000980	SPL_B	0.694058	4	0.036561	5.99746	1.00588e-06	0.00465246	0	Zm00001eb051150	Calcineurin B-like protein 3; Ca2+/calmodulin-dependent protein phosphatase (Calcineurin subunit B), EF-Hand superfamily protein; Recoverin; Putative EF-hand domain pair protein; Calcineurin B-like protein 2
OG0017557	SPL15B	0.991841	4	0.0213741	5.99667	1.00771e-06	0.00465276	0	Zm00001eb274340	Nuclear transcription factor Y subunit C-2; Histone domain-containing protein; HAP5 subunit of HAP complex
OG0001562	SPL15B	0.830869	4	0.0247411	5.99655	1.00797e-06	0.00465276	0.001	Zm00001eb105510	GTP-binding protein Rab6; Putative small GTPase superfamily, P-loop containing nucleoside triphosphate hydrolase; Ras-related protein Rab-6A; Ras domain-containing protein
OG0018573	ABI	0.869572	6	-0.0693921	5.99605	1.00915e-06	0.00465276	0	Zm00001eb257650	Zinc finger CCCH domain-containing protein 18; G-patch domain; G-patch domain-containing protein
OG0008788	SPL_A	0.9393	2	0.0890473	5.99548	1.01046e-06	0.00465276	0	Zm00001eb260790	NAC domain-containing protein; NAM domain-containing protein; Protein CUP-SHAPED COTYLEDON 1
OG0019070	BZIP_TGA	0.868235	9	-0.0590067	5.99536	1.01075e-06	0.00465276	0	Zm00001eb241870	Auxin-responsive protein SAUR72; Auxin-responsive protein SAUR41-like; SAUR-like auxin-responsive protein family; Auxin-responsive protein SAUR36
OG0022598	BHLH_CAMTA	0.771795	1	-0.234637	5.99506	1.01144e-06	0.00465276	0.001	Zm00001eb171500	Germin-like protein 8-5
OG0012269	NAC_C	0.857755	4	0.082962	5.99372	1.01457e-06	0.00466294	0	Zm00001eb388510	NA
OG0002346	MYB88	0.827316	3	0.0274828	5.99277	1.01678e-06	0.00466408	0	Zm00001eb151250	Indole-3-acetic acid-amido synthetase GH3.6; Auxin-responsive GH3 family protein
OG0014839	MYB	0.925811	2	0.0271513	5.99264	1.01709e-06	0.00466408	0	Zm00001eb011910	SH3 domain-containing protein; Src-3 domain-containing protein; Intersectin-2; Putrescine-binding periplasmic protein-related; Src homology-3 domain; Rho guanine nucleotide exchange factor 6
OG0011209	BZIP	0.872666	3	0.0554162	5.99244	1.01757e-06	0.00466408	0	Zm00001eb015050	NA
OG0011123	MYB	0.843748	10	-0.0486691	5.99203	1.01852e-06	0.0046642	0	Zm00001eb220660	C2C2-YABBY transcription factor; Axial regulator YABBY1
OG0021385	SPL_B	0.709133	9	-0.0653885	5.99059	1.02191e-06	0.00467552	0.003	NA	NA
OG0007059	SMZ_RAP2-7_TOE2	0.549461	7	-0.0338981	5.98891	1.02586e-06	0.00468935	0.004	Zm00001eb318540	inositol-tetrakisphosphate 1-kinase 6 isoform X1; Inositol-tetrakisphosphate 1-kinase 6; Inositol-1,3,4-trisphosphate 5/6-kinase; Putative phosphotransferase with an alcohol group as acceptor; ATP-grasp domain-containing protein
OG0007352	LBD13	0.923176	4	0.0956853	5.98807	1.02785e-06	0.00469087	0	Zm00001eb123190	Import inner membrane translocase subunit; Extensin like; Molybdenum cofactor biosynthesis protein 1
OG0014388	NAC_C	0.946597	2	0.175691	5.98799	1.02803e-06	0.00469087	0	Zm00001eb094680	Putative E3 ubiquitin-protein ligase RF4; RING-type domain-containing protein
OG0014833	MYB	0.895586	9	-0.0678401	5.98585	1.03312e-06	0.00470984	0.005	Zm00001eb397080	transmembrane protein 209; VWFA domain-containing protein; Cytochrome B561, amino-terminal protein
OG0018873	LBD13	0.932393	9	-0.115421	5.98529	1.03444e-06	0.00471163	0	Zm00001eb259360	Tetratricopeptide-like helical; RING finger protein; E3 ubiquitin-protein ligase
OG0017140	MYB88	0.968231	2	-0.0344676	5.98435	1.03669e-06	0.00471764	0	Zm00001eb049060	QWRF motif-containing protein 3
OG0017795	SPL8	0.839042	7	-0.0433782	5.98227	1.04167e-06	0.00473607	0.001	Zm00001eb206820	Fasciclin-like arabinogalactan protein 3; FAS1 domain-containing protein
OG0002509	DOF_CDF	0.8803	10	0.0850815	5.98083	1.04512e-06	0.0047475	0	Zm00001eb078950	Protein kinase PITSLRE; Protein kinase domain-containing protein
OG0024128	NAC_C	0.829799	10	-0.177604	5.97995	1.04724e-06	0.00475289	0	Zm00001eb012060	Tropinone reductase; Putative NAD(P)-binding Rossmann-fold superfamily protein; 3-oxoacyl-[acyl-carrier-protein] reductase; Short-chain dehydrogenase/reductase SDR; Protein kinase domain-containing protein
OG0018252	BPC	0.836054	2	-0.127592	5.97946	1.04842e-06	0.004754	0	Zm00001eb256260	Nitrate reductase
OG0008702	BZIP	0.975972	2	0.0399266	5.97529	1.05854e-06	0.00479557	0	Zm00001eb055360	Cytochrome c oxidase assembly protein COX11, mitochondrial; Cytochrome c oxidase assembly protein ctaG
OG0006899	SPL_A	0.876137	9	-0.0275504	5.97438	1.06076e-06	0.00480138	0.003	Zm00001eb314130	Flavonoid 3'-monooxygenase; Cytochrome P450, family 76, subfamily C, polypeptide 4; Putative elicitor-inducible cytochrome P450; zf-RVT domain-containing protein
OG0020250	ERF9_AS2	0.321994	4	0.0989397	5.97335	1.06329e-06	0.00480855	0.002	Zm00001eb103760	Synaptotagmin-2; synaptotagmin-2 isoform X1; Synaptotagmin-like mitochondrial-lipid-binding domain containing protein; Putative synaptotagmin-2; Extended synaptotagmin-3; L-ascorbate peroxidase; C2 calcium-dependent membrane targeting; Calcium lipid binding protein-like; Synaptotagmin-2 isoform X2; Synaptotagmin-1 like
OG0002727	EIL_SBP	0.968821	4	0.013207	5.97088	1.06934e-06	0.0048276	0.001	Zm00001eb442990	Photosystem II protein D1
OG0009270	Tryptophan_cluster	0.87456	4	0.0256291	5.97086	1.06941e-06	0.0048276	0	Zm00001eb062130	transcription factor bHLH106; Basic helix-loop-helix transcription factor; BHLH domain-containing protein; Helix-loop-helix DNA-binding domain containing protein, expressed; DNA binding protein
OG0002594	Tryptophan_cluster	0.705745	8	0.0624435	5.96994	1.07167e-06	0.00483296	0	Zm00001eb073090	RING-H2 finger protein ATL2L; RING-H2 finger protein ATL49; Putative RING zinc finger domain superfamily protein; RING-type domain-containing protein; RING/U-box superfamily protein
OG0012201	HSF_GARP	0.760608	8	0.253422	5.96945	1.07289e-06	0.00483296	0	Zm00001eb285900	Protein DEHYDRATION-INDUCED 19 homolog 3; Fiber protein Fb2; Protein DEHYDRATION-INDUCED 2; Drought-responsive family protein
OG0016959	MYB88	0.918628	4	0.070652	5.96922	1.07345e-06	0.00483296	0	Zm00001eb144980	Metallophos domain-containing protein; Calcineurin-like metallo-phosphoesterase superfamily protein; Putative metallophosphoesterase; Transmembrane protein 62
OG0014552	Tryptophan_cluster	0.867555	4	-0.0214671	5.96637	1.08051e-06	0.00485683	0	Zm00001eb148720	ABC transporter domain-containing protein; ATPase, coupled to transmembrane movement of substances; Putative polar-amino-acid-transporting ATPase; Putative ATP-binding cassette transporter
OG0016822	BZIP	0.996918	2	0.0479018	5.96631	1.08066e-06	0.00485683	0	Zm00001eb105750	SH3 domain-containing protein; Arfaptin domain/BAR domain/SH3 domain containing protein; Lysophosphatidic acid acyltransferase endophilin/SH3GL, involved in synaptic vesicle formation; Neutrophil cytosol factor 2 p67phox; Intersectin-1; Rho guanine nucleotide exchange factor 6; Intersectin 1 (SH3 domain protein); Dof-type domain-containing protein
OG0017734	SPL_A	0.913308	6	-0.0409181	5.96491	1.08416e-06	0.00486822	0	Zm00001eb321200	Integrase catalytic domain-containing protein; GGACT domain-containing protein
OG0003444	SPL15B	0.955108	7	-0.014432	5.96307	1.08875e-06	0.00488451	0.02	Zm00001eb218920	Putative E3 ubiquitin-protein ligase ARI2; Putative E3 ubiquitin-protein ligase ARI1; RBR-type E3 ubiquitin transferase; IBR domain containing protein, expressed; RING-type domain-containing protein
OG0017669	JUB1	0.993713	7	0.0592683	5.96234	1.09059e-06	0.00488523	0.004	Zm00001eb002570	4-coumarate--CoA ligase-like 4; 4-coumarate--CoA ligase-like 4 isoform X2; 4-coumarate--CoA ligase-like 5; 4-coumarate--CoA ligase; AMP-binding domain-containing protein; 4-coumarate--CoA ligase-like 5 isoform X1
OG0004391	SPL_B	0.858441	10	0.0588214	5.96224	1.09083e-06	0.00488523	0	Zm00001eb264880	GDP-L-galactose phosphorylase 1
OG0007514	LBD13	0.810275	10	-0.0919667	5.96136	1.09305e-06	0.00489084	0	Zm00001eb135880	NA
OG0017827	LBD13	0.87947	10	-0.0446347	5.95429	1.11099e-06	0.00496387	0	Zm00001eb254180	alpha-1,2-Mannosidase
OG0023022	LBD13	0.999953	4	-0.00478588	5.95416	1.11132e-06	0.00496387	0.002	Zm00001eb130530	TRICHOME BIREFRINGENCE-LIKE 37; Protein trichome birefringence-like 39
OG0008326	DOF_CDF	0.828518	6	-0.133832	5.9536	1.11277e-06	0.00496595	0	Zm00001eb434010	Pre-mRNA cleavage factor Im 25 kDa subunit; Cleavage and polyadenylation specificity factor subunit 5; Cleavage/polyadenylation specificity factor, 25kDa subunit
OG0010679	BZIP_TGA	0.935113	3	0.117085	5.95319	1.11381e-06	0.00496627	0	Zm00001eb369070	Pentatricopeptide repeat-containing protein, mitochondrial; PPR containing plant-like protein; Tetratricopeptide-like helical domain containing protein
OG0010322	SPL15B	0.933338	9	-0.0302591	5.95272	1.11501e-06	0.00496724	0.005	Zm00001eb061030	WRKY domain-containing protein
OG0008607	HDZIP_PLINC_AHL	0.922613	10	-0.136642	5.9491	1.12434e-06	0.0050044	0	NA	NA
OG0017025	ERF_DREB_A	0.880474	10	-0.201573	5.94872	1.12534e-06	0.00500446	0.001	Zm00001eb002170	DNA polymerase delta small subunit
OG0015756	ERF_DREB_B	0.972918	10	-0.260618	5.9469	1.13005e-06	0.00502103	0	Zm00001eb348990	DEAD-box ATP-dependent RNA helicase 17; p-loop containing nucleoside triphosphate hydrolases superfamily protein isoform 1
OG0019218	CPP	0.924856	4	-0.238826	5.94641	1.13133e-06	0.00502229	0	Zm00001eb264250	acyl transferase 4; 10-deacetylbaccatin III 10-O-acetyltransferase; 3'-N-debenzoyl-2'-deoxytaxol N-benzoyltransferase; HXXXD-type acyl-transferase family protein
OG0012035	SPL15B	0.801744	2	0.152527	5.94603	1.13231e-06	0.00502229	0	Zm00001eb244720	Protein SENSITIVE TO PROTON RHIZOTOXICITY 1; zinc finger protein STOP1 homolog; TRANSPARENT TESTA 1 protein, putative; C2H2 transcription factor (Fragment); TFIIH C1-like domain containing protein; C2H2-type domain-containing protein
OG0016294	HDZIP_PLINC_AHL	0.866061	9	-0.0726625	5.94541	1.13393e-06	0.00502506	0	Zm00001eb319250	UDP-glucose 4-epimerase 3; UDP-glucose 4-epimerase; Putative UDP-glucose 4-epimerase GalE; Epimerase domain-containing protein; Bifunctional UDP-glucose 4-epimerase and UDP-xylose 4-epimerase 1
OG0008887	NAC_B	0.936652	5	-0.124063	5.94266	1.14115e-06	0.00505267	0	Zm00001eb109820	transcription factor MYB124-like isoform X2; HTH myb-type domain-containing protein; Myb-related protein B
OG0007172	ZAT10_SIZF2	0.995533	4	0.0387268	5.94154	1.14409e-06	0.00505695	0	Zm00001eb200650	VARLMGL domain-containing protein; Serine/arginine repetitive matrix protein 1
OG0023116	MYB88	0.642912	3	0.0887491	5.94153	1.14411e-06	0.00505695	0.002	Zm00001eb415640	Putative transcription factor KAN2; Putative transcription factor RL9 isoform X1; KANADI-like transcription factor FEATHERED; G2-like transcription factor (Fragment); SANT domain-containing protein; Myb family transcription factor-like; transcription repressor KAN1-like; Putative transcription factor RL9; Putative MYB DNA-binding domain superfamily protein
OG0013309	MYB	0.961884	2	0.0545597	5.94074	1.1462e-06	0.00506179	0	Zm00001eb025650	Homeobox-leucine zipper protein HOX19; Homeobox domain-containing protein; HB transcription factor
OG0008888	MIKC	0.892989	2	0.286134	5.94021	1.14759e-06	0.00506351	0	Zm00001eb327840	Calmodulin-binding transcription activator 2
OG0007670	SPL_B	0.874743	8	-0.0788544	5.93753	1.15471e-06	0.00509049	0	Zm00001eb007250	Syntaxin 6, N-terminal; t-SNARE
OG0012857	SPL_B	0.718406	10	-0.065228	5.93429	1.16336e-06	0.0051242	0.001	Zm00001eb107190	Calcium-dependent protein kinase 7; Calcium-dependent protein kinase 32; Calmodulin-domain kinase CDPK protein; Calcium-dependent protein kinase, isoform AK1; Ca2+/calmodulin-dependent protein kinase, EF-Hand protein superfamily; Calcium-dependent protein kinase, putative
OG0021725	NAC_B	0.694938	6	-0.0837364	5.93045	1.17367e-06	0.00516165	0	Zm00001eb107750	Glycosyltransferase; Anthocyanidin 3-O-glucosyltransferase; UDPGT domain-containing protein; UDP-glycosyltransferase 78D2; Anthocyanidin 3-O-glucosyltransferase-like
OG0017308	NAC_B	0.888494	10	-0.031733	5.93037	1.1739e-06	0.00516165	0	Zm00001eb249200	NA
OG0019817	ZAT10_SIZF2	0.845116	4	0.116992	5.92471	1.18929e-06	0.00522479	0.005	Zm00001eb401590	Mitochondrial import inner membrane translocase subunit Tim17 family protein, expressed; Pentatricopeptide repeat-containing protein
OG0020532	Tryptophan_cluster	0.99611	4	0.0221638	5.92415	1.19083e-06	0.00522705	0.002	Zm00001eb434740	Cytochrome c biogenesis FN; Cytochrome c biogenesis protein ccmFN
OG0010219	SPL_A	0.505162	9	-0.0677004	5.9228	1.19455e-06	0.00523673	0	Zm00001eb186540	NA
OG0012826	ABI	0.863559	10	-0.0536061	5.9226	1.1951e-06	0.00523673	0.001	Zm00001eb193650	Protein DCL, chloroplastic; protein DCL homolog, chloroplastic; protein DCL, chloroplastic isoform X1; Copper amine oxidase, N2/N3-terminal; DNA-directed RNA polymerase
OG0018701	SPL_A	0.987293	4	0.0555824	5.92152	1.19807e-06	0.00524271	0	Zm00001eb082690	DExH-box ATP-dependent RNA helicase DExH7 chloroplastic; ATP-dependent RNA helicase DHX36; ATP-dependent RNA helicase Dhx29
OG0012140	ERF9_AS2	0.97713	10	-0.298511	5.92118	1.199e-06	0.00524271	0	Zm00001eb431000	multiple organellar RNA editing factor 3, mitochondrial; DAG protein, chloroplast; Plastid developmental protein DAG
OG0014441	ABI	0.790219	6	-0.0286587	5.92098	1.19956e-06	0.00524271	0	Zm00001eb350920	leucine-rich repeat receptor-like serine/threonine-protein kinase At2g14510; Serine-threonine protein kinase, plant-type, putative isoform 2; Leucine-rich repeat receptor-like serine/threonine-protein kinase; probable LRR receptor-like serine/threonine-protein kinase At1g67720; Serine-threonine protein kinase, plant-type; Serine-threonine protein kinase, plant-type, putative; Malectin-like carboh…
OG0004520	MYB88	0.986859	4	-0.0152641	5.91806	1.20764e-06	0.0052735	0	Zm00001eb005500	Transcription factor ILI6; Transcription factor ILI7; BHLH domain-containing protein; Activation-tagged BRI1(Brassinosteroid-insensitive 1)-suppressor 1; Myc-type, basic helix-loop-helix (BHLH) domain containing protein; DNA binding protein
OG0013726	RVE_ARR_GATA	0.901132	4	0.100925	5.91729	1.2098e-06	0.00527838	0	Zm00001eb287520	Cyclin; Cyclin-P3-1 like
OG0031384	ABI	0.275191	9	-0.0546357	5.9148	1.21674e-06	0.00530413	0	Zm00001eb312190	H15 domain-containing protein
OG0017645	MYB_TRB	0.911055	8	0.244304	5.91225	1.22391e-06	0.00533078	0	Zm00001eb056530	telomerase Cajal body protein 1; Putative guanine nucleotide-binding protein; Transducin/WD40 repeat-like superfamily protein isoform 2; Katanin p80 WD40 repeat-containing subunit B1 like; Guanine nucleotide-binding protein
OG0023049	ZAT10_SIZF2	0.00452295	7	-0.0297449	5.9104	1.22915e-06	0.00534902	0.002	NA	NA
OG0011271	ZAT10_SIZF2	0.764097	10	-0.0612269	5.90785	1.23638e-06	0.00537589	0	Zm00001eb382290	Glycosyltransferase
OG0006478	BZIP_TGA	0.892312	8	0.142125	5.90567	1.24261e-06	0.00539833	0	Zm00001eb034030	Pentatricopeptide repeat-containing protein
OG0018099	MYB88	0.88444	4	0.0363201	5.90527	1.24373e-06	0.00539858	0.002	Zm00001eb043310	Serine incorporator 3; Serinc-domain containing serine and sphingolipid biosynthesis protein; Tumor differentially expressed (TDE) protein; Serine incorporator/TMS membrane protein
OG0000925	SPL_A	0.915695	4	0.022559	5.90488	1.24485e-06	0.00539882	0	Zm00001eb318100	NA
OG0004016	MYB	0.718922	6	-0.115766	5.90185	1.25358e-06	0.00542588	0	Zm00001eb318300	Putative Pto kinase interactor 1; Protein kinase domain-containing protein; Serine/threonine-protein kinase PBS1
OG0018494	RVE_ARR_GATA	0.929923	10	-0.112984	5.90168	1.25405e-06	0.00542588	0	Zm00001eb117530	U1-type domain-containing protein
OG0033667	BZIP_TGA	0.888003	10	-0.0872963	5.90147	1.25468e-06	0.00542588	0	Zm00001eb421880	Purple acid phosphatase
OG0016381	MYB	0.793796	1	-0.0900693	5.90123	1.25536e-06	0.00542588	0	Zm00001eb356760	Ribonuclease P protein component 3; Dna-directed rna polymerase i subunit rpa2; Oxidoreductase/ transition metal ion binding protein; Acyl-CoA-binding domain-containing protein 5 (Fragment); Glutamine-dependent NAD(+) synthetase; Lon protease 2, peroxisomal (Fragment); Oxidoreductase/transition metal ion-binding protein
OG0006058	C2H2_DOF	0.514241	10	-0.146714	5.89997	1.25901e-06	0.00543706	0.001	Zm00001eb122690	Acyl-protein thioesterase 2; Multidrug resistance associated protein7; Acyl-protein like; Lysophospholipase II; Alpha/beta-Hydrolases superfamily protein isoform 2; Phospholipase/carboxylesterase/thioesterase
OG0018627	ERF9_AS2	0.950624	10	-0.0700351	5.89633	1.26961e-06	0.00547814	0	Zm00001eb351840	NA
OG0008391	SPL_C	0.736907	4	0.0388067	5.89523	1.27281e-06	0.00548732	0	Zm00001eb187410	NA
OG0025361	NAC_B	0.945328	2	0.0519438	5.89208	1.28209e-06	0.00552261	0	Zm00001eb141360	Serine/threonine-protein kinase TIO; Protein kinase domain-containing protein; Armadillo
OG0003149	CPP	0.302861	4	0.116238	5.89167	1.28332e-06	0.00552322	0.001	Zm00001eb287830	Lipase; Alpha/beta-Hydrolases superfamily protein; Alpha/beta fold hydrolase
OG0008855	HDZIP_PLINC_AHL	0.932779	5	0.132397	5.88785	1.29463e-06	0.00556719	0	Zm00001eb150130	Ulp1 protease family C-terminal catalytic domain containing protein expressed
OG0016704	MIKC	0.906209	1	0.171081	5.88687	1.29756e-06	0.00557305	0	Zm00001eb353760	NA
OG0012318	ABI	0.999997	7	0.0112634	5.88666	1.29819e-06	0.00557305	0	Zm00001eb365640	CMP-sialic acid transporter 3; UDP-galactose/UDP-N-acetylglucosamine transporter, putative; Putative UDP-sugar transporter protein SLC35A4; Putative UDP-sugar transporter protein SLC35A5
OG0006418	BHLH_CAMTA	0.920296	4	0.0449493	5.88396	1.3063e-06	0.00559864	0	Zm00001eb253370	Basic leucine zipper 43; Light-inducible protein CPRF3; BZIP domain-containing protein; Basic leucine-zipper 58; Chaperonin 60 subunit beta 4; G-box-binding factor 1
OG0019359	BHLH_CAMTA	0.982474	9	-0.219551	5.88394	1.30635e-06	0.00559864	0	Zm00001eb070770	Accumulation of photosystem one1; APO protein 1, chloroplastic
OG0016335	BZIP	0.711527	6	-0.0311263	5.88338	1.30804e-06	0.00560113	0	Zm00001eb294720	Serine/threonine-protein kinase STN7; Serine/threonine-protein kinase SNT7; Protein kinase PCTAIRE; GPCR kinase; Protein kinase domain-containing protein; Serine/threonine protein kinase, putative
OG0009687	MYB_TRB	0.920252	10	-0.118147	5.88294	1.30937e-06	0.00560212	0	Zm00001eb131620	Respiratory burst oxidase homolog protein B; FAD-binding FR-type domain-containing protein
OG0021994	ARF_TCP	0.833458	4	-0.112912	5.88235	1.31114e-06	0.00560495	0	Zm00001eb254770	B-block binding subunit of TFIIIC
OG0002309	ABI	0.530203	3	0.0840259	5.87954	1.31966e-06	0.00563472	0.026	Zm00001eb371590	RING-type E3 ubiquitin transferase
OG0001264	BZIP_TGA	0.423512	8	-0.293453	5.87932	1.32032e-06	0.00563472	0	NA	NA
OG0013090	HDZIP_PLINC_AHL	0.610661	9	-0.1819	5.87782	1.32488e-06	0.00564454	0.002	Zm00001eb150280	RNase III domain-containing protein; ribonuclease III domain-containing protein RNC1, chloroplastic; RNA binding protein, putative
OG0011388	ERF_DREB_B	0.967571	7	-0.090343	5.87763	1.32548e-06	0.00564454	0	Zm00001eb257290	Pathogenesis-related protein PR-1; SCP domain-containing protein; CAP (Cysteine-rich secretory proteins Antigen 5 and Pathogenesis-related 1 protein) superfamily protein; Pathogenesis-related protein 1B; Pathogenesis-related protein PRMS; Pathogenesis related protein 1; Pathogenesis-related protein 1
OG0012866	MYB	0.796617	7	0.0494155	5.87747	1.32595e-06	0.00564454	0	Zm00001eb104860	GRIP domain-containing protein; Myosin heavy chain-like protein (Fragment)
OG0014711	SPL_B	0.891009	10	-0.0979301	5.87629	1.32958e-06	0.00565522	0.003	Zm00001eb067730	Peroxidase
OG0016058	MYB	0.744986	10	-0.0636529	5.87554	1.33185e-06	0.00565758	0	Zm00001eb210480	Acyl carrier protein
OG0018975	ZAT10_SIZF2	6.34429e-08	9	-0.028596	5.87538	1.33236e-06	0.00565758	0.008	Zm00001eb215490	NA
OG0001956	LBD13	0.807309	6	-0.0556463	5.87471	1.3344e-06	0.0056615	0.001	Zm00001eb255520	mTERF transcription factor; Mitochondrial transcription termination factor-like
OG0002718	BPC	0.627819	1	0.288566	5.87302	1.33961e-06	0.00567431	0	Zm00001eb195650	GRAS domain-containing protein; Scarecrow-like protein 1-like isoform X3; SCARECROW SCR
OG0005805	SPL8	0.925489	4	0.0666119	5.87301	1.33965e-06	0.00567431	0	Zm00001eb142450	E3 ubiquitin protein ligase DRIP2; RING finger protein
OG0011832	JUB1	0.978899	7	-0.0265275	5.87124	1.3451e-06	0.00569266	0.005	Zm00001eb048800	Protein FATTY ACID EXPORT 5; Transmembrane proteins 14C
OG0004301	SPL_B	0.139294	7	-0.0232194	5.87045	1.34755e-06	0.00569828	0.001	Zm00001eb148130	Protein-serine/threonine phosphatase
OG0016893	NAC_A	0.998247	6	-0.13474	5.8699	1.34927e-06	0.00570079	0.011	Zm00001eb345040	protein PLASTID TRANSCRIPTIONALLY ACTIVE 14; [Ribulose-bisphosphate carboxylase]-lysine N-methyltransferase; SET domain-containing protein; Ribulose-1,5 bisphosphate carboxylase/oxygenase large subunit N-methyltransferase; Vacuolar sorting receptor family protein; Putative [Fructose-bisphosphate aldolase]-lysine N-methyltransferase
OG0002530	BZIP	0.723542	4	0.0270933	5.86655	1.35973e-06	0.00574023	0.004	Zm00001eb351000	Succinate dehydrogenase subunit 4, mitochondrial
OG0023407	ABI	0.723797	4	0.0268874	5.86446	1.36629e-06	0.00576138	0	Zm00001eb038160	NADPH HC toxin reductase (Fragment); NADPH-dependent reductase (Fragment); Putative anthocyanidin reductase; Vestitone reductase-like; Epimerase domain-containing protein; Dihydroflavonol-4-reductase-like protein; 3-beta hydroxysteroid dehydrogenase/isomerase; NAD(P)-binding Rossmann-fold superfamily protein
OG0013259	MYB_TRB	0.737703	8	0.249419	5.86423	1.36701e-06	0.00576138	0	Zm00001eb075960	UPF0426 protein chloroplastic
OG0001541	EIL_SBP	0.996865	1	0.0648391	5.86223	1.37332e-06	0.00578316	0	Zm00001eb301140	AAI domain-containing protein; Bifunctional inhibitor/plant lipid transfer protein/seed storage helical domain; Protease inhibitor/seed storage/LTP family protein, expressed; Bifunctional inhibitor/lipid-transfer protein/seed storage 2S albumin superfamily protein; non-specific lipid-transfer protein-like protein At2g13820; Non-specific lipid-transfer protein-like protein
OG0011205	ABI	0.996908	10	-0.039771	5.86123	1.37648e-06	0.00579166	0.028	Zm00001eb016110	Macro domain-containing protein; O-acetyl-ADP-ribose deacetylase; ADP-ribose-binding protein; Transcription factor bHLH140; Appr-1-p processing; Aprataxin; RNase III inhibitor; RNA-directed RNA polymerase; O-acetyl-ADP-ribose deacetylase MACROD2 isoform X2; Hismacro and SEC14 domain-containing protein
OG0012522	NAC_B	0.8329	4	0.0537879	5.86045	1.37896e-06	0.0057928	0	Zm00001eb066010	Protein kinase domain-containing protein; ATP binding protein
OG0016980	CPP	0.964639	10	-0.171626	5.86043	1.37903e-06	0.0057928	0	Zm00001eb361870	Protein VTE6, chloroplastic isoform B; Integral membrane family protein; DUF92 domain-containing protein (Fragment)
OG0002437	ARF_RAV	0.850532	7	-0.0579552	5.85691	1.39025e-06	0.00583508	0	Zm00001eb383650	Polyadenylate-binding protein-interacting protein 8; Polyadenylate-binding protein-interacting protein 8-like; Polyadenylate-binding protein-interacting protein 9; Splicing factor, arginine/serine-rich 12; RRM domain-containing protein; RNA-binding protein, putative; Putative polyadenylate-binding protein; Polyadenylate-binding protein RBP45C; polyadenylate-binding protein-interacting protein 11
OG0014072	HSF_GARP	0.7507	4	0.126286	5.85484	1.39689e-06	0.00585814	0	Zm00001eb218110	Interactor of constitutive active ROPs 2; Tetratricopeptide repeat-like superfamily protein isoform 1; Phenylalanine--tRNA ligase beta subunit; Putative interactor of constitutive active ROPs 2-like
OG0022415	SPL_A	0.915866	10	-0.064178	5.85357	1.40096e-06	0.00587036	0	Zm00001eb158660	NA
OG0015827	SPL15B	0.774116	4	0.0398156	5.85215	1.40558e-06	0.00588484	0.005	Zm00001eb364400	SNF1-related protein kinase regulatory subunit gamma-1; CBS domain; CBS domain-containing protein
OG0007938	MYB	0.939181	7	-0.0552906	5.85135	1.40814e-06	0.00589072	0	Zm00001eb053880	Alkaline ceramidase 3; Alkaline phytoceramidase (APHC); APHC domain-containing protein; Dihydroceramidase
OG0017552	SPL8	0.941472	10	-0.0363418	5.85046	1.41106e-06	0.00589805	0.002	Zm00001eb110300	Synaptotagmin-5; Plant synaptotagmin; synaptotagmin-5 isoform X1; DNA-directed RNA polymerase II subunit RPB11
OG0015343	EIL_SBP	0.992899	10	-0.028651	5.84941	1.41447e-06	0.00590219	0.017	Zm00001eb081780	Potassium channel SKOR; STELAR K+ outward rectifier isoform 1; Potassium channel TORK1; Outwardly rectifying potassium channel; Putative potassium channel, voltage-dependent, EAG/ELK/ERG, ankyrin repeat-containing; Cyclic nucleotide-binding domain; STELAR K+ outward rectifier isoform 2; Cyclic nucleotide-binding domain-containing protein
OG0009221	LBD13	0.962462	3	-0.116365	5.8491	1.41548e-06	0.00590219	0	Zm00001eb114280	GTD-binding domain-containing protein; Myosin-binding protein 7; CAP-Gly domain-containing linker protein 2
OG0013850	MYB_TRB	0.881302	1	-0.24755	5.84897	1.41589e-06	0.00590219	0	Zm00001eb150380	Las1-like family protein, expressed; Ribosomal biogenesis protein LAS1L; pre-rRNA-processing protein las1-like
OG0019138	NAC_B	0.837644	1	-0.196937	5.84872	1.4167e-06	0.00590219	0	Zm00001eb131470	Glycine-rich domain-containing protein 1; glycine-rich domain-containing protein 1 isoform X1; Glycine-rich domain-containing protein 2; Glycine-rich domain-containing protein
OG0009890	ABI	0.936772	4	0.0620227	5.84772	1.41996e-06	0.00590766	0	Zm00001eb001630	Transcription factor bHLH57; Transcription factor bHLH70; BHLH domain-containing protein; Transcription factor bHLH94; Basic helix-loop-helix (BHLH) DNA-binding superfamily; Putative HLH DNA-binding domain superfamily protein; Transcription factor bHLH96; Helix-loop-helix DNA-binding domain containing protein; DNA binding protein, putative
OG0002015	NAC_B	0.748336	8	0.0844513	5.84761	1.42033e-06	0.00590766	0	Zm00001eb322810	Taxane 13-alpha-hydroxylase; Taxadiene 5-alpha hydroxylase; Cytochrome P450, E-class, group I
OG0013863	SPL15B	0.90216	10	-0.0321873	5.84707	1.4221e-06	0.00591018	0	Zm00001eb370480	CAAD domain-containing protein; Protein CURVATURE THYLAKOID 1C chloroplastic
OG0001236	BZIP	0.0895272	7	-0.0558986	5.84645	1.42414e-06	0.00591211	0	Zm00001eb335520	NA
OG0015468	NAC_B	0.947239	4	0.0295367	5.84622	1.4249e-06	0.00591211	0	Zm00001eb061960	Protein phosphatase
OG0020649	SMZ_RAP2-7_TOE2	0.999999	10	0.0112119	5.84505	1.42874e-06	0.00591913	0.028	Zm00001eb048920	NA
OG0009223	ERF9_AS2	0.943133	3	0.173635	5.84499	1.42892e-06	0.00591913	0	Zm00001eb168730	Mitogen-activated protein kinase kinase kinase ANP1; Mitogen-activated protein kinase kinase kinase YODA; Mitogen activated protein kinase kinase kinase; Protein kinase domain-containing protein; Pkinase domain-containing protein
OG0004012	SPL15B	0.939247	10	0.0558877	5.8436	1.43352e-06	0.00593336	0.004	Zm00001eb163070	Peptidase S59 domain-containing protein; Nuclear pore complex protein NUP98A; Nucleoporin autopeptidase family protein, expressed
OG0008167	MYB_TRB	0.878722	10	-0.175562	5.84159	1.44016e-06	0.00595596	0	Zm00001eb406880	Glycine cleavage system P protein
OG0007278	LBD13	0.19874	3	0.0337082	5.84105	1.44196e-06	0.00595856	0	NA	NA
OG0008632	NAC_B	0.986645	7	0.059359	5.839	1.44878e-06	0.00598189	0.039	Zm00001eb422950	Regulator of nonsense transcripts UPF3
OG0011412	SMZ_RAP2-7_TOE2	0.738444	10	-0.0368429	5.83825	1.45129e-06	0.0059844	0	Zm00001eb109490	SAP domain-containing protein; Zinc finger CCCH domain-containing protein 62-like; zinc finger CCCH domain-containing protein 62 isoform X1
OG0015744	MYB88	0.852083	9	0.0770416	5.83788	1.45252e-06	0.0059844	0	Zm00001eb318220	Putative Histone-lysine N-methyltransferase SUV420H14-20; Transmembrane protein, putative; RING finger protein
OG0019531	ZAT10_SIZF2	0.999997	10	0.012558	5.83776	1.45292e-06	0.0059844	0.004	Zm00001eb117760	C2H2-type domain-containing protein
OG0015799	ERF_DREB_A	0.993756	10	-0.0740634	5.83602	1.45875e-06	0.00600353	0.002	Zm00001eb385850	NA
OG0021450	BZIP	0.91233	8	0.12608	5.83372	1.4665e-06	0.00602565	0	Zm00001eb026940	Phosphopyruvate hydratase; Enolase
OG0008985	NAC_C	0.947485	9	0.220319	5.83364	1.46675e-06	0.00602565	0	Zm00001eb220630	NA
OG0012813	MYB88	0.948615	10	-0.0459694	5.83337	1.46769e-06	0.00602565	0.005	Zm00001eb076240	Late embryogenesis abundant protein, LEA-14; Transmembrane protein
OG0017004	SMZ_RAP2-7_TOE2	0.976278	9	0.0462545	5.83253	1.47052e-06	0.00602856	0	Zm00001eb127020	Gap junction beta-4 protein isoform 1; Ovarian tumor; OTU domain-containing protein; 50S ribosomal protein L18; Serine protease
OG0011385	BZIP_TGA	0.794265	3	0.161363	5.83246	1.47077e-06	0.00602856	0	Zm00001eb255620	NA
OG0009906	SPL_C	0.999961	10	-0.0229581	5.83163	1.47358e-06	0.00603521	0.005	Zm00001eb398220	Myosin-binding protein 2 isoform X3; GTD-binding domain-containing protein; Myosin-binding protein 2; Myosin-binding protein 3; Zein-binding domain containing protein; Myosin-binding protein 1; myosin-binding protein 2-like isoform X3; Myosin-binding protein 3 (Fragment)
OG0013272	SPL_A	0.873629	4	0.0156701	5.83073	1.47664e-06	0.00604287	0	Zm00001eb070220	NA
OG0017066	SPL_A	0.758217	10	0.080972	5.83021	1.47838e-06	0.00604511	0	Zm00001eb080610	Monocarboxylate transporter 6 like; Transmembrane protein, putative
OG0016959	NAC_B	0.762342	6	-0.0533466	5.82826	1.48506e-06	0.00606753	0	Zm00001eb144980	Metallophos domain-containing protein; Calcineurin-like metallo-phosphoesterase superfamily protein; Putative metallophosphoesterase; Transmembrane protein 62
OG0001037	SPL_C	0.0876164	10	0.166661	5.82784	1.48648e-06	0.00606846	0	Zm00001eb082030	Cytochrome P450 family 87 subfamily A polypeptide 6
OG0004746	ZAT10_SIZF2	0.613264	4	0.0344437	5.82744	1.48785e-06	0.00606919	0	Zm00001eb296690	Mitogen-activated protein kinase
OG0017059	Tryptophan_cluster	0.79822	8	0.154536	5.82652	1.49102e-06	0.00607722	0	Zm00001eb086040	Mitochondrial import inner membrane translocase subunit Tim17 family protein; Mitochondrial import inner membrane translocase; Molybdenum cofactor sulfurase
OG0026576	SPL_A	0.885135	8	0.165923	5.82541	1.49481e-06	0.00608781	0	Zm00001eb201810	DUF724 domain-containing protein 2
OG0020398	C2H2_DOF	0.84576	1	-0.113852	5.823	1.50314e-06	0.00611684	0	Zm00001eb371030	Dynamin-related protein 5A; Dynamin-type G domain-containing protein; Dynamin-like protein C; Dynamin-related protein like; Dynamin; ATP binding protein
OG0007142	MYB88	0.883841	10	0.0345176	5.82205	1.50643e-06	0.00612531	0	Zm00001eb199540	COP9 signalosome complex subunit 6
OG0002259	SMZ_RAP2-7_TOE2	0.91291	4	0.0428388	5.82019	1.5129e-06	0.00614667	0	Zm00001eb146960	Transcription repressor
OG0016792	SMZ_RAP2-7_TOE2	0.921467	2	0.100878	5.81954	1.51517e-06	0.00615099	0	Zm00001eb255360	SWIRM domain-containing protein; lysine-specific histone demethylase 1 homolog 1; Amine oxidase
OG0015707	ARF_TCP	0.86402	6	-0.146493	5.81919	1.5164e-06	0.00615105	0	Zm00001eb312090	NA
OG0018878	ARF_RAV	0.921338	7	0.0829017	5.81718	1.52343e-06	0.00616996	0	Zm00001eb131550	Thiamine pyrophosphokinase
OG0012960	DOF_CDF	0.824698	10	-0.100342	5.81716	1.52349e-06	0.00616996	0.002	Zm00001eb296600	pentatricopeptide repeat-containing protein At1g15510, chloroplastic; Putative tetratricopeptide-like helical domain, DYW domain-containing protein; Tetratricopeptide repeat (TPR)-like superfamily protein; NPH3 domain-containing protein; Structure-specific endonuclease subunit SLX1
OG0012363	JUB1	0.736216	7	0.0189952	5.81558	1.52906e-06	0.00618759	0	Zm00001eb359240	NA
OG0002178	SPL_C	0.791132	4	0.0848026	5.81466	1.53228e-06	0.00619567	0	Zm00001eb098940	Glycosyltransferase; UDP-glycosyltransferase 90A1
OG0002442	SPL_C	0.858588	4	0.063472	5.81135	1.54402e-06	0.00623291	0	Zm00001eb246130	NA
OG0022995	ARF_RAV	0.745731	4	0.108078	5.81078	1.54604e-06	0.00623291	0	Zm00001eb136430	NA
OG0016361	ABI	0.999999	4	0.00535501	5.81077	1.54608e-06	0.00623291	0.012	Zm00001eb417150	Long chain acyl-CoA synthetase 1; Fatty acyl-CoA synthetase B; AMP-binding domain-containing protein; 4-coumarate--CoA ligase; AMP-dependent synthetase/ligase
OG0016602	ERF9_AS2	0.881312	10	0.338987	5.81068	1.5464e-06	0.00623291	0	Zm00001eb053800	Chloride channel protein
OG0006964	SPL_B	0.839669	10	0.078625	5.81011	1.54843e-06	0.00623614	0	Zm00001eb418290	Thaumatin-like protein 1a; Thaumatin-like protein 1; thaumatin-like protein 1b; Thaumatin-like protein 2; Thaumatin; Putative glucan endo-1,3-beta-D-glucosidase
OG0023824	RVE_ARR_GATA	0.686473	7	0.0412199	5.80824	1.55509e-06	0.00625092	0	Zm00001eb250180	DUF632 domain-containing protein; nitrate regulatory gene2 protein-like; BZIP transcription factor
OG0007817	BPC	0.700448	1	-0.229433	5.80814	1.55547e-06	0.00625092	0	Zm00001eb378550	Embryo sac development arrest 7; Nucleolar protein 10; NUC153 domain-containing protein; Transcription factor ORG2; Pre-rRNA-processing protein ESF1
OG0007955	JUB1	0.941805	7	-0.0325095	5.80805	1.55579e-06	0.00625092	0.007	Zm00001eb000990	Phytocyanin domain-containing protein; Mavicyanin; Early nodulin-like protein 1; stellacyanin; Putative cupredoxin
OG0011409	ERF9_AS2	0.663586	10	-0.0990182	5.8071	1.55919e-06	0.00625834	0	Zm00001eb103170	UBX domain-containing protein; FAS-associated factor 2-B; Ara4-interacting protein, putative
OG0010496	ERF9_AS2	0.963803	2	-0.282997	5.80685	1.5601e-06	0.00625834	0	Zm00001eb402000	Nitrilase/cyanide hydratase and apolipoprotein N-acyltransferase family protein (Fragment); Omega-amidase chloroplastic; CN hydrolase domain-containing protein; Hydrolase, carbon-nitrogen family protein, expressed; omega-amidase, chloroplastic-like isoform X1; Omega-amidase NIT2; N-carbamoylputrescine amidase; Putative omega-amidase; Omega-amidase NIT2 (Fragment); Putative nitrilase/cyanide hydra…
OG0011149	SPL_B	0.86178	4	0.0809064	5.80563	1.56447e-06	0.00626318	0	Zm00001eb057000	Shikimate O-hydroxycinnamoyltransferase; rosmarinate synthase-like; Hydroxycinnamoyl-Coenzyme A shikimate/quinate hydroxycinnamoyltransferase (Fragment); Transferase; HXXXD-type acyl-transferase family protein
OG0004657	MYB88	0.852967	10	-0.0318066	5.80557	1.56471e-06	0.00626318	0	Zm00001eb287200	Protein fantastic four 3
OG0006947	HDZIP_PLINC_AHL	0.742726	2	0.161306	5.80548	1.56501e-06	0.00626318	0	Zm00001eb054680	MAPEG family protein, expressed; 60S ribosomal protein L19-3; Membrane-associated, eicosanoid/glutathione metabolism (MAPEG) protein; Microsomal glutathione S-transferase 3
OG0016380	SPL_C	0.764298	7	-0.0261571	5.80069	1.58238e-06	0.00632416	0.002	Zm00001eb236480	NA
OG0004459	ERF9_AS2	0.915135	7	-0.120038	5.80059	1.58273e-06	0.00632416	0	Zm00001eb394930	Transmembrane protein
OG0007077	MIKC	0.892139	9	-0.173742	5.79874	1.58949e-06	0.00634617	0	Zm00001eb033110	Smr domain-containing protein; Pentatricopeptide repeat-containing protein
OG0016029	SPL15B	0.982137	10	-0.0355382	5.79723	1.59504e-06	0.00636332	0	Zm00001eb050460	Ornithine aminotransferase
OG0031384	ABI	0.275191	4	0.0429743	5.79681	1.59659e-06	0.00636449	0.001	Zm00001eb312190	H15 domain-containing protein
OG0012815	ERF9_AS2	0.894923	7	-0.105437	5.7953	1.60215e-06	0.00637689	0.001	Zm00001eb250300	THUMP domain-containing protein 1; THUMP domain-containing protein
OG0007698	CPP	0.917273	8	0.0913684	5.79528	1.60221e-06	0.00637689	0	Zm00001eb209880	Trihelix transcription factor GT-2; Myb-like domain-containing protein
OG0004099	BZIP_TGA	0.950947	4	0.036995	5.79428	1.60592e-06	0.00638666	0	Zm00001eb243730	NAC domain-containing protein
OG0000435	ZAT10_SIZF2	0.796058	4	0.0913053	5.79375	1.60785e-06	0.00638934	0	Zm00001eb124210	Dirigent protein (Fragment)
OG0003087	BZIP	0.951518	9	0.076273	5.79282	1.6113e-06	0.0063915	0	Zm00001eb049040	GDSL-like Lipase/Acylhydrolase family protein, expressed; GDSL esterase/lipase; Anther-specific proline-rich protein APG; Putative GDSL-like lipase/acylhydrolase; Triacylglycerol lipase
OG0001954	SPL15B	0.899094	10	-0.0253665	5.79251	1.61248e-06	0.0063915	0.003	Zm00001eb251710	Brevis radix; BRX domain-containing protein
OG0007359	SPL_C	0.87128	4	0.0576433	5.79249	1.61255e-06	0.0063915	0	Zm00001eb033640	Ubiquitin-protein ligase CIP8; RING-type domain-containing protein; RING/U-box superfamily protein
OG0007245	MYB	0.331676	4	0.064412	5.79196	1.61452e-06	0.0063915	0	Zm00001eb300700	Small RNA 2'-O-methyltransferase; Hua enhancer1; Rotamase; HTH La-type RNA-binding domain-containing protein; RNA-binding protein Lupus La; Double-stranded RNA-binding protein; DRBM domain-containing protein
OG0007461	JUB1	0.970722	4	0.00813084	5.79184	1.61496e-06	0.0063915	0.001	Zm00001eb239920	Protein-serine/threonine phosphatase; PPM-type phosphatase domain-containing protein
OG0001868	HDZIP_PLINC_AHL	0.978718	7	-0.0420423	5.79157	1.61595e-06	0.0063915	0	Zm00001eb220780	Malic enzyme
OG0014890	BZIP	0.690812	7	-0.045442	5.79103	1.61797e-06	0.00639285	0	Zm00001eb156450	Protein-lysine N-methyltransferase; Protein-lysine N-methyltransferase At1g66680; Protein-lysine N-methyltransferase LOC111314656; Methyltransferase-like protein 10 (Fragment); S-adenosyl-L-methionine-dependent methyltransferase superfamily protein
OG0012913	ABI	0.920878	10	-0.0460522	5.79081	1.61881e-06	0.00639285	0.002	Zm00001eb299190	Plastid division protein PDV2
OG0025173	ZAT10_SIZF2	0.841614	9	0.08597	5.78983	1.62246e-06	0.00639942	0.003	Zm00001eb232510	NA
OG0001868	WRKY	0.773174	10	-0.0345311	5.78968	1.62299e-06	0.00639942	0	Zm00001eb220780	Malic enzyme
OG0014613	SMZ_RAP2-7_TOE2	0.948112	9	-0.0499518	5.78605	1.63663e-06	0.00644266	0.001	Zm00001eb118830	optic atrophy 3 protein homolog; Acyl-CoA oxidase 3 isoform 1; OPA3 domain-containing protein
OG0005810	BZIP	0.823815	7	-0.0811659	5.78586	1.63735e-06	0.00644266	0.004	Zm00001eb121990	1-aminocyclopropane-1-carboxylate oxidase homolog 4-like; Fe2OG dioxygenase domain-containing protein; 1-aminocyclopropane-1-carboxylate oxidase-like 6; Desacetoxyvindoline 4-hydroxylase, putative; 1-aminocyclopropane-1-carboxylate oxidase-like protein 1; 1-aminocyclopropane-1-carboxylate oxidase-1-like protein; Putative deacetoxyvindoline 4-hydroxylase; 1-aminocyclopropane-1-carboxylic acid oxid…
OG0008782	SPL_B	0.789595	10	0.0317487	5.78575	1.63776e-06	0.00644266	0	Zm00001eb320470	Trihelix transcription factor ASIL2; Actin-binding FH2; formin-binding protein 4; Myb-like domain-containing protein (Fragment)
OG0011351	ERF_DREB_B	0.628709	10	-0.246647	5.78523	1.63974e-06	0.00644544	0	Zm00001eb182690	Protein-serine/threonine phosphatase
OG0012318	ABI	0.999997	4	-0.00484893	5.78456	1.64226e-06	0.00645034	0	Zm00001eb365640	CMP-sialic acid transporter 3; UDP-galactose/UDP-N-acetylglucosamine transporter, putative; Putative UDP-sugar transporter protein SLC35A4; Putative UDP-sugar transporter protein SLC35A5
OG0002545	NAC_B	0.72802	10	-0.0768753	5.78417	1.64374e-06	0.0064512	0	Zm00001eb389650	Core-2/I-branching beta-16-N-acetylglucosaminyltransferase family protein; glycosyltransferase BC10 isoform X1; Glycosyl transferase
OG0017009	NAC_C	0.806299	2	-0.147064	5.78196	1.65212e-06	0.00647688	0	Zm00001eb122340	Kinesin-like polypeptide; kinesin-like protein KIN-14L isoform X2; Kinesin-4; Kinesin motor domain-containing protein; Kinesin-like protein KIN-14A
OG0021061	ERF_DREB_A	0.989864	1	-0.115498	5.78177	1.65284e-06	0.00647688	0	Zm00001eb153370	Proline-rich receptor-like protein kinase PERK1; proline-rich receptor-like protein kinase PERK5; Proline-rich receptor-like protein kinase PERK3; Putative serine/threonine-protein kinase At1g01540 family; Proline-rich receptor-like protein kinase PERK2; Protein kinase domain-containing protein; Proline-rich receptor-like protein kinase PERK15; proline-rich receptor-like protein kinase PERK7; Ser…
OG0005611	SPL_A	6.60714e-08	9	-0.0258639	5.78069	1.65696e-06	0.00648803	0.001	Zm00001eb121480	Eukaryotic translation initiation factor 3 subunit A; PCI domain-containing protein; PCI domain-containing protein (Fragment)
OG0002663	BPC	0.835859	4	-0.20072	5.77939	1.66192e-06	0.00650028	0	Zm00001eb243380	Alkaline/neutral invertase
OG0016816	NAC_A	0.967605	2	-0.0982623	5.7792	1.66265e-06	0.00650028	0	Zm00001eb106210	Harpin-induced protein
OG0012060	MYB	0.899127	4	0.0335219	5.77779	1.66805e-06	0.00651639	0	Zm00001eb252800	Cobyric acid synthase; tRNA-2-methylthio-N(6)-dimethylallyladenosine synthase
OG0009597	RVE_ARR_GATA	0.902372	4	0.0822938	5.77655	1.67282e-06	0.00652998	0	Zm00001eb384340	Solute carrier family 40 protein
OG0008260	ARF_TCP	0.751542	10	-0.0326528	5.77523	1.67791e-06	0.00654481	0	Zm00001eb090870	Auxin-responsive protein IAA27; Auxin-responsive protein
OG0016844	SPL_A	0.721948	6	-0.0702291	5.77397	1.68277e-06	0.00655547	0.002	Zm00001eb331290	glycine-rich cell wall structural protein-like; glycine-rich protein 23-like; Glycine-rich protein (Fragment); TRAM domain-containing protein; Transmembrane protein, putative
OG0002949	BZIP_TGA	0.572831	10	-0.0756381	5.77386	1.68322e-06	0.00655547	0	Zm00001eb326020	GRAS domain-containing protein
OG0008947	JUB1	0.958859	9	0.0260436	5.76901	1.70211e-06	0.00662397	0.007	Zm00001eb134240	Receptor-like protein kinase HAIKU2; receptor protein-tyrosine kinase CEPR1; Protein kinase domain-containing protein; Receptor-like protein kinase HSL1; Leucine Rich Repeat family protein, expressed
OG0002185	SPL15B	0.759332	2	0.0463319	5.76702	1.70992e-06	0.00664927	0	Zm00001eb051900	Benzothiadiazole-induced homeodomain protein 1; Associated with HOX family protein, expressed; Homeobox domain-containing protein; BEL1-related homeotic protein 30; POX domain-containing protein; HB transcription factor
OG0004698	SPL8	0.891998	4	0.0305384	5.76664	1.71145e-06	0.00664978	0	Zm00001eb022230	Monosaccharide-sensing protein 2; MFS domain-containing protein; Hexose transporter; Tonoplast monosaccharide transporters 2; monosaccharide-sensing protein 2 isoform X1; monosaccharide-sensing protein 2-like; Sugar/inositol transporter; Sugar transporter, putative
OG0014464	ERF_DREB_A	0.916232	7	0.0424026	5.76578	1.71481e-06	0.00664978	0	Zm00001eb282990	RING-type domain-containing protein; E3 ubiquitin-protein ligase
OG0005665	ARF_TCP	0.940702	10	-0.0393828	5.76554	1.71578e-06	0.00664978	0	Zm00001eb109340	NA
OG0012687	BZIP	0.945232	4	0.0921783	5.76542	1.71625e-06	0.00664978	0.001	Zm00001eb333400	Transcription factor Pur-alpha 1; Purine-rich element binding protein family
OG0011512	JUB1	0.908545	9	0.0514338	5.76533	1.7166e-06	0.00664978	0	Zm00001eb349770	Kinetochore Spc24
OG0007295	NAC_A	0.936504	7	-0.168186	5.76229	1.72866e-06	0.00669137	0	Zm00001eb287420	Cystathionine-beta-synthase domain-containing protein; DUF21 domain-containing protein; CNNM transmembrane domain-containing protein
OG0016058	MYB	0.744986	4	0.0199221	5.76022	1.7369e-06	0.00671817	0.002	Zm00001eb210480	Acyl carrier protein
OG0021558	JUB1	0.75938	8	0.050369	5.75977	1.73872e-06	0.00672008	0	Zm00001eb055260	Seed maturation protein PM41
OG0014275	SPL15B	0.999809	2	0.0262343	5.75828	1.74471e-06	0.00673686	0	Zm00001eb239070	NHL domain-containing protein isoform 2; NHL domain-containing protein
OG0007335	CPP	0.888908	4	0.0955475	5.75803	1.74571e-06	0.00673686	0.003	Zm00001eb358090	Protein trichome birefringence; Leaf senescence related protein-like; Protein ESKIMO like; PMR5 N-terminal domain
OG0009286	ZAT10_SIZF2	0.647563	10	-0.0465958	5.75678	1.75073e-06	0.00675109	0.003	Zm00001eb002250	MLO protein homolog 1
OG0007428	RVE_ARR_GATA	0.782593	4	0.0611823	5.75618	1.75317e-06	0.00675538	0	Zm00001eb399450	Phytosulfokine-alpha
OG0017958	NAC_A	0.999994	4	0.00554518	5.75556	1.75565e-06	0.00675979	0	Zm00001eb280640	1-phosphatidylinositol-3-phosphate 5-kinase; Putative 1-phosphatidylinositol-3-phosphate 5-kinase FAB1C
OG0001286	ERF9_AS2	0.884132	1	0.283809	5.75519	1.75715e-06	0.00676046	0	Zm00001eb019600	Grain length and weight protein; G protein gamma domain-containing protein; CTCK domain-containing protein
OG0026693	SPL15B	0.99982	8	0.0541694	5.75425	1.76097e-06	0.00677	0.002	Zm00001eb103980	Syringolide-induced protein 14-1-1
OG0006892	ERF9_AS2	0.937238	10	-0.197694	5.75131	1.77293e-06	0.00681085	0.003	Zm00001eb302520	RNAligase; tRNA ligase 1; Glutamate-ammonia-ligase adenylyltransferase
OG0021927	LBD13	0.767687	2	0.0452216	5.74938	1.78082e-06	0.00683482	0	Zm00001eb095240	Eukaryotic translation initiation factor 3 subunit E; PCI domain-containing protein (Fragment)
OG0004316	BZIP	0.999944	6	-0.0569311	5.74894	1.78261e-06	0.00683482	0	Zm00001eb341220	ABC transporter C family member 4; Multidrug resistance-associated protein 2, 6 (Mrp2, 6), abc-transoprter; ABC transporter Tap-like, P-loop containing nucleoside triphosphate hydrolase; Multidrug resistance-associated protein 4
OG0002722	SMZ_RAP2-7_TOE2	0.995485	6	0.0513647	5.7488	1.78321e-06	0.00683482	0.001	Zm00001eb220050	26S proteasome regulatory subunit 4 like B; AAA domain-containing protein; Putative mitochondrial chaperone bcs1; ATP-dependent zinc metalloprotease FTSH 4, mitochondrial; AAA-type ATPase
OG0013239	ERF_DREB_A	0.872816	4	0.0814549	5.74836	1.78501e-06	0.00683655	0	Zm00001eb331950	zf-primase domain-containing protein; Zinc finger, Mcm10/DnaG-type
OG0005362	LBD13	0.918712	7	-0.0192948	5.74754	1.78839e-06	0.00684435	0	Zm00001eb043000	Pyrophosphate--fructose 6-phosphate 1-phosphotransferase subunit alpha; Phosphofructose kinase2; PFK domain-containing protein
OG0015919	SPL15B	0.998343	6	0.0264184	5.7472	1.78979e-06	0.00684453	0	Zm00001eb307060	Cinnamoyl-CoA reductase; Epimerase domain-containing protein; Cinnamoyl CoA reductase; Cinnamoyl-CoA reductase, putative
OG0013971	ARF_RAV	0.981176	6	0.0534765	5.74674	1.79169e-06	0.00684667	0.001	Zm00001eb082080	Protein phosphatase methylesterase 1
OG0013542	CPP	0.80931	10	-0.0991598	5.74427	1.80191e-06	0.00687796	0.001	Zm00001eb240910	Cinnamate 4-hydroxylase; Trans-cinnamate 4-monooxygenase; Cinnamic acid 4-hydroxylase; Cytochrome P450, E-class, group I
OG0016343	SPL_B	0.644558	6	-0.0889583	5.7441	1.80259e-06	0.00687796	0	Zm00001eb296050	UDP-N-acetylhexosamine pyrophosphorylase isoform X1; Ribosome maturation factor RimM; PRC domain-containing protein (Fragment); UTP--glucose-1-phosphate uridylyltransferase; PRC domain-containing protein; RimM domain-containing protein
OG0011668	MYB	0.883452	7	-0.0727937	5.74362	1.80459e-06	0.00688041	0	Zm00001eb357380	NA
OG0008788	Tryptophan_cluster	0.996267	9	-0.193661	5.74183	1.81205e-06	0.00690367	0	Zm00001eb260790	NAC domain-containing protein; NAM domain-containing protein; Protein CUP-SHAPED COTYLEDON 1
OG0008685	SPL_C	0.694073	4	0.090966	5.74129	1.81429e-06	0.00690703	0	Zm00001eb166750	Remorin, C-terminal; Remorin like; Remorin; Proteasome subunit alpha type-5-A isoform 1
OG0015619	SPL8	0.77033	4	0.0379341	5.74008	1.81937e-06	0.00692118	0	Zm00001eb239490	NA
OG0004184	BZIP_TGA	0.932878	9	-0.110662	5.7384	1.82643e-06	0.0069378	0	Zm00001eb276160	Alpha/beta-Hydrolases superfamily protein
OG0009813	RVE_ARR_GATA	0.91148	3	0.154039	5.73835	1.82665e-06	0.0069378	0	Zm00001eb076010	NA
OG0018709	NAC_A	0.613173	9	-0.101893	5.73806	1.82784e-06	0.0069378	0	Zm00001eb111950	NA
OG0019028	MYB88	0.999601	7	0.0637355	5.73722	1.83138e-06	0.00694607	0.112	Zm00001eb403280	Serine/threonine-protein kinase EDR1; Protein kinase domain-containing protein; Enhanced disease resistance 1
OG0020187	ERF_DREB_B	0.85718	7	0.140794	5.73685	1.83294e-06	0.00694655	0	NA	NA
OG0000371	MYB	0.790744	10	0.0696689	5.73654	1.83424e-06	0.00694655	0	Zm00001eb130050	S-norcoclaurine synthase 1; Fe2OG dioxygenase domain-containing protein; Putative ethylene-forming enzyme; Oxidoreductase, 2OG-Fe oxygenase family protein, expressed
OG0007544	SPL15B	0.898523	4	0.0218598	5.73457	1.84258e-06	0.00697264	0	Zm00001eb280700	NA
OG0002539	ARF_TCP	0.644845	8	0.147143	5.73427	1.84388e-06	0.00697264	0.001	Zm00001eb350690	GDSL esterase/lipase; Alpha-L-fucosidase 2; Esterase; Zea nodulation homolog1
OG0005071	HSF_GARP	0.759368	1	-0.190802	5.73389	1.8455e-06	0.00697358	0	Zm00001eb316830	NA
OG0014858	NAC_A	0.847882	7	-0.0642766	5.73269	1.85057e-06	0.00698168	0	Zm00001eb367700	Hypothetcal protein
OG0009627	WRKY	0.873201	7	-0.0313658	5.73267	1.85068e-06	0.00698168	0.002	Zm00001eb142190	Mitochondrial thiamine pyrophosphate carrier; Mitochondrial adenine nucleotide transporter ADNT1; Endoplasmic reticulum-adenine nucleotide transporter; Solute carrier family 25
OG0007494	HSF_GARP	0.751643	4	0.0908522	5.73241	1.85177e-06	0.00698168	0	Zm00001eb320300	ALA-interacting subunit
OG0005191	BZIP	0.855153	10	-0.0231617	5.73013	1.86153e-06	0.00701329	0.002	Zm00001eb385630	MAPK kinase substrate protein
OG0013585	JUB1	0.993603	6	0.0455229	5.72932	1.86502e-06	0.00701706	0.002	Zm00001eb193600	Mannan endo-1,4-beta-mannosidase
OG0008756	WRKY	0.814955	4	0.0311152	5.72925	1.8653e-06	0.00701706	0	Zm00001eb323620	V-type proton ATPase subunit H; RRM domain-containing protein
OG0018817	MYB_TRB	0.906147	8	0.327004	5.72811	1.87023e-06	0.00703039	0	Zm00001eb235970	Portal 56; Flowering time control protein FPA-like
OG0018132	ERF9_AS2	0.917333	9	0.131067	5.72736	1.87344e-06	0.00703725	0.016	Zm00001eb394650	SAC3 family protein C; Germinal-center associated nuclear protein; PCI domain-containing protein
OG0014804	SPL_A	0.997979	8	-0.0254732	5.72675	1.87606e-06	0.00704189	0.001	Zm00001eb065300	COP1-interacting protein-related
OG0023116	EIL_SBP	0.743452	10	0.124203	5.72627	1.87817e-06	0.0070446	0	Zm00001eb415640	Putative transcription factor KAN2; Putative transcription factor RL9 isoform X1; KANADI-like transcription factor FEATHERED; G2-like transcription factor (Fragment); SANT domain-containing protein; Myb family transcription factor-like; transcription repressor KAN1-like; Putative transcription factor RL9; Putative MYB DNA-binding domain superfamily protein
OG0014661	SMZ_RAP2-7_TOE2	0.892818	4	0.0703678	5.7258	1.88018e-06	0.00704695	0	Zm00001eb416210	HEAT repeat-containing protein 6; ARM repeat superfamily protein; Armadillo-like helical
OG0011519	SPL_A	0.50109	9	-0.117295	5.72524	1.88261e-06	0.00704899	0	Zm00001eb289050	CBM20 domain-containing protein; Phosphoglucan, water dikinase, chloroplastic-like; Starch binding domain containing protein; Cyclomaltodextrin glucanotransferase; Alpha-amylase; Carbohydrate-binding-like fold
OG0009472	CPP	0.736598	6	-0.116034	5.72503	1.8835e-06	0.00704899	0	Zm00001eb320590	Signal peptidase complex subunit 3
OG0007426	SMZ_RAP2-7_TOE2	0.797625	1	0.0412023	5.72422	1.88703e-06	0.00705701	0	Zm00001eb010710	UDP-glucuronate 4-epimerase 3; UDP-glucuronate 4-epimerase 2; UDP-glucuronate 4-epimerase 5; UDP-glucuronate 4-epimerase 4; NAD dependent epimerase/dehydratase family protein, expressed; Epimerase domain-containing protein; UDP-glucuronate 4-epimerase 3-like
OG0003835	SPL_C	0.661766	10	-0.0453261	5.72361	1.88968e-06	0.0070617	0.001	Zm00001eb106230	Rab-GAP TBC domain-containing protein; GTPase activating protein-like; RabGAP/TBC domain-containing protein, putative, expressed; TBC1 domain family member 15; Rab-GTPase-TBC domain; Ypt/Rab-GAP domain of gyp1p superfamily protein
OG0005017	SPL15B	0.77496	10	-0.0368515	5.71983	1.9062e-06	0.00711819	0.004	Zm00001eb358940	PlsC domain-containing protein; Glycerol-3-phosphate acyltransferase 1
OG0011235	SPL15B	0.827873	9	-0.0442042	5.71938	1.90817e-06	0.00712031	0.004	Zm00001eb007510	BTB/POZ domain-containing protein NPY2; BTB/POZ domain-containing protein NPY4; Transposon protein Mutator sub-class; BTB/POZ domain-containing protein NPY4-like isoform X1; Root phototropism protein 3; NPH3 domain-containing protein; BTB/POZ domain-containing protein NPY4-like
OG0002590	MYB	0.848572	7	0.070662	5.71878	1.91083e-06	0.007125	0	Zm00001eb242360	COPII coat assembly protein SEC16-like; proline-rich transmembrane protein 1-like; Aryl hydrocarbon receptor nuclear translocator
OG0008154	CPP	0.795058	10	-0.142423	5.71741	1.91687e-06	0.00713792	0	Zm00001eb365560	Esterase, putative, expressed; Carboxylesterase; Carboxyesterase 16; Putative carboxylesterase 11; Esterase; Alpha/beta-Hydrolases superfamily protein; probable carboxylesterase 11; Putative gibberellin receptor GID1L2; Arylacetamide deacetylase
OG0008026	BZIP_TGA	0.728937	2	-0.126261	5.71709	1.91826e-06	0.00713792	0	Zm00001eb156550	Origin of replication complex subunit 4
OG0014295	SPL15B	0.902539	7	-0.043844	5.7169	1.91912e-06	0.00713792	0.007	NA	NA
OG0019111	EIL_SBP	0.408466	10	-0.052554	5.71664	1.92027e-06	0.00713792	0	NA	NA
OG0012684	HDZIP_PLINC_AHL	0.907764	7	-0.119013	5.71628	1.92185e-06	0.00713792	0	Zm00001eb003630	Exostosin domain-containing protein; Xyloglucan galactosyltransferase KATAMARI1
OG0016651	HDZIP_PLINC_AHL	0.914461	10	-0.100685	5.71588	1.92363e-06	0.00713792	0.002	Zm00001eb395500	Late embryogenesis abundant protein 1; embryonic protein DC-8
OG0009698	ARF_TCP	0.790614	10	-0.0901568	5.71577	1.92413e-06	0.00713792	0	Zm00001eb127760	Dynein light chain
OG0010885	MYB88	0.82037	6	0.139968	5.71459	1.92935e-06	0.00715205	0	Zm00001eb363490	C2 domain-containing protein; Shock protein SRC2
OG0014053	BZIP	0.399741	3	0.032752	5.71416	1.93128e-06	0.00715398	0	Zm00001eb045770	NA
OG0010921	HDZIP_PLINC_AHL	0.781405	5	0.21441	5.71365	1.93354e-06	0.00715714	0	Zm00001eb153520	Transcription factor VOZ1; Vascular plant one zinc finger protein; Dihydrolipoyl dehydrogenase
OG0015375	JUB1	0.990007	5	0.0196302	5.7116	1.94266e-06	0.00718567	0	Zm00001eb247790	Late embryogenesis abundant (LEA) hydroxyproline-rich glycoprotein family
OG0021597	JUB1	0.978874	1	-0.10251	5.71011	1.94935e-06	0.00720516	0	Zm00001eb038470	Serine/threonine-protein kinase PEPKR2; Protein kinase domain-containing protein; Ca2+/calmodulin-dependent protein kinase, EF-Hand protein superfamily
OG0025622	BHLH_CAMTA	0.917779	4	0.0842465	5.70927	1.95313e-06	0.00721387	0	Zm00001eb367860	Avr9/Cf-9 rapidly elicited protein 137; DUF668 domain-containing protein; DNA integrity scanning protein DisA
OG0022394	Tryptophan_cluster	0.890117	7	0.0589455	5.70717	1.96258e-06	0.00723747	0	Zm00001eb079270	26S proteasome non-ATPase regulatory subunit 6; PCI domain-containing protein
OG0008921	NAC_B	0.952223	7	-0.0951262	5.70704	1.96318e-06	0.00723747	0	Zm00001eb200610	Protein RNA-directed DNA methylation like; Inactive purple acid phosphatase-like protein
OG0017142	ABI	0.983236	10	-0.0265013	5.7069	1.96379e-06	0.00723747	0.006	Zm00001eb051200	IPPc domain-containing protein; type IV inositol polyphosphate 5-phosphatase 11; Type I inositol-1,4,5-trisphosphate 5-phosphatase 11, putative, expressed; Deoxyribonuclease I; Endonuclease/exonuclease/phosphatase family protein
OG0015788	MYB	0.990647	9	-0.0841639	5.70578	1.96888e-06	0.00725095	0.008	Zm00001eb226020	Polcalcin Jun o 2; Probable calcium-binding protein CML29; Calmodulin and related proteins (EF-Hand superfamily)
OG0001302	HDZIP_PLINC_AHL	0.914666	8	-0.0588154	5.7051	1.97198e-06	0.00725711	0	Zm00001eb150450	Cyclin N-terminal domain-containing protein
OG0018453	JUB1	0.990366	8	-0.0457043	5.70387	1.97757e-06	0.00727241	0	Zm00001eb016750	E3 ubiquitin-protein ligase MIEL1; RING finger and CHY zinc finger domain-containing protein 1
OG0007744	ARF_RAV	0.538775	9	-0.0691086	5.70355	1.97902e-06	0.00727248	0	Zm00001eb320100	Serine/threonine-protein kinase/endoribonuclease IRE1a; Serine/threonine-protein kinase/endoribonuclease IRE1; Non-specific serine/threonine protein kinase; serine/threonine-protein kinase/endoribonuclease IRE1a-like isoform X4
OG0009666	BPC	0.917532	3	-0.122148	5.70272	1.9828e-06	0.00728111	0	Zm00001eb361140	Regulator of Vps4 activity in the MVB pathway protein
OG0015751	ABI	0.713435	1	-0.0619098	5.70223	1.98506e-06	0.00728242	0	Zm00001eb426140	NA
OG0012062	ERF_DREB_B	0.940151	7	-0.135534	5.70202	1.98603e-06	0.00728242	0.002	Zm00001eb253570	Pentatricopeptide repeat-containing protein; PPR containing plant-like protein
OG0021800	BZIP	0.509959	7	-0.0519699	5.69959	1.99715e-06	0.00731319	0	NA	NA
OG0007104	Tryptophan_cluster	0.989616	2	0.117914	5.69956	1.9973e-06	0.00731319	0	Zm00001eb384590	Amino acid permease 6
OG0012935	CPP	0.816376	2	0.122307	5.6991	1.99939e-06	0.00731559	0	Zm00001eb336580	PSI subunit V; Photosystem I reaction center subunit XI, chloroplastic
OG0005500	WRKY	0.921443	3	0.123652	5.69862	2.00162e-06	0.00731719	0	Zm00001eb283100	Wall-associated receptor kinase-like protein 9; Protein kinase domain-containing protein
OG0010365	ZAT10_SIZF2	0.977499	4	0.0372942	5.69838	2.00271e-06	0.00731719	0	Zm00001eb173880	Heterogeneous nuclear ribonucleoprotein Q; RNA recognition motif domain; RNA-binding (RRM/RBD/RNP motifs) family protein; Polyadenylate-binding protein 2; APOBEC1 complementation factor; RNA-binding protein
OG0011658	HDZIP_PLINC_AHL	1.63707e-07	7	-0.0417781	5.69664	2.01078e-06	0.00734137	0.002	Zm00001eb157950	Ethylene-responsive transcription factor CRF4; AP2/ERF domain-containing protein; Pathogenesis-related protein transcriptional activator PTI6 (Fragment)
OG0008631	LBD13	0.959482	7	0.0328281	5.69614	2.01307e-06	0.00734448	0.001	Zm00001eb082760	NA
OG0001593	ARF_RAV	0.617619	6	-0.0701134	5.6958	2.01463e-06	0.00734488	0	Zm00001eb030030	Premnaspirodiene oxygenase; 5-epiaristolochene 1,3-dihydroxylase; Cytochrome P450 monooxygenase; Geraniol 8-hydroxylase; Premnaspirodiene oxygenase-like
OG0014460	SMZ_RAP2-7_TOE2	0.935579	10	-0.0308514	5.69409	2.02262e-06	0.0073687	0.006	Zm00001eb284120	thioredoxin-like 2, chloroplastic; Thioredoxin domain-containing protein
OG0025580	SPL_A	0.751596	4	0.0892439	5.69237	2.03063e-06	0.00738954	0	NA	NA
OG0016932	BZIP	0.999983	4	0.0175812	5.69224	2.03124e-06	0.00738954	0.003	Zm00001eb382690	HEAT repeat-containing protein
OG0010856	ARF_RAV	0.978735	10	-0.0313222	5.69149	2.03476e-06	0.00739702	0	Zm00001eb384710	Mitogen-activated protein kinase kinase kinase 1; SWIM-type domain-containing protein
OG0005420	ERF9_AS2	0.71945	1	0.135893	5.69059	2.03899e-06	0.0074071	0	Zm00001eb278610	40S ribosomal protein S17; Ribosomal protein S17e
OG0015798	BZIP	0.867198	9	-0.0446284	5.68934	2.04485e-06	0.00742309	0.011	Zm00001eb387030	Purple acid phosphatase
OG0003274	MYB88	0.957136	10	-0.0319777	5.68811	2.05064e-06	0.0074388	0	Zm00001eb403330	Type IV inositol polyphosphate 5-phosphatase 7; IPPc domain-containing protein; Type I inositol-1,4,5-trisphosphate 5-phosphatase CVP2; Endo/exonuclease/phosphatase domain-containing protein; Type I inositol 1,4,5-trisphosphate 5-phosphatase CVP2; Type I inositol-1,4,5-trisphosphate 5-phosphatase CVP2, putative, expressed; Putative phosphoric monoester hydrolase
OG0015996	NAC_A	0.971671	4	0.0303279	5.68704	2.05568e-06	0.00745176	0	Zm00001eb170190	BRO1 domain-containing protein; Endosomal targeting BRO1-like domain-containing protein
OG0008365	MIKC	0.933054	4	0.330544	5.68627	2.05934e-06	0.00745444	0	Zm00001eb209150	NA
OG0004147	SPL_B	0.783895	9	-0.13584	5.68613	2.06004e-06	0.00745444	0	Zm00001eb334120	EXPERA domain-containing protein; Putative 3-beta-hydroxysteroid-Delta(8),Delta(7)-isomerase; probable 3-beta-hydroxysteroid-Delta(8),Delta(7)-isomerase; C-8,7 sterol isomerase; Cholestenol delta-isomerase; 3-beta-hydroxysteroid-delta(8) family protein; Emopamil-binding protein
OG0002697	SPL8	0.72608	10	-0.0649414	5.68596	2.06083e-06	0.00745444	0	Zm00001eb162210	Vacuolar-processing enzyme; Senescence enhanced2a; Legumain; vacuolar-processing enzyme-like; Asparaginyl endopeptidase
OG0018614	EIL_SBP	0.90591	8	-0.0514921	5.68457	2.06744e-06	0.00746891	0	Zm00001eb351070	NA
OG0002120	SPL_A	0.793157	10	-0.0506847	5.68435	2.06846e-06	0.00746891	0	Zm00001eb010440	NA
OG0015837	ZAT10_SIZF2	0.839523	10	-0.0543426	5.68419	2.06924e-06	0.00746891	0	Zm00001eb148100	Methyltransferase; Putative methyltransferase PMT11
OG0007226	NAC_B	0.901945	4	0.0394408	5.68335	2.07324e-06	0.00747357	0	Zm00001eb209440	DNA-directed RNA polymerase II subunit 4; RPOL4c domain-containing protein; RNA polymerase II, fourth largest subunit
OG0008082	SPL_B	0.858341	4	0.0504805	5.6833	2.07347e-06	0.00747357	0	Zm00001eb328570	Transcription factor PCF8; TCP domain-containing protein
OG0009030	LBD13	0.916001	10	-0.0353052	5.68271	2.07631e-06	0.00747848	0.001	Zm00001eb198320	Biotin synthase; Glutathione peroxidase
OG0020222	C2H2_DOF	0.867673	2	-0.20582	5.6815	2.08208e-06	0.00749395	0	NA	NA
OG0010550	MYB88	0.910332	4	0.0732216	5.67948	2.09178e-06	0.00752354	0	Zm00001eb112020	PWWP domain-containing protein; Dentin sialophosphoprotein-related
OG0018833	SPL8	0.942311	10	0.0568436	5.67817	2.0981e-06	0.00754093	0	Zm00001eb249830	YbaK/aminoacyl-tRNA synthetase-associated domain; YbaK/aminoacyl-tRNA synthetase-associated domain-containing protein; Rho guanine nucleotide exchange factor
OG0011177	BZIP_TGA	0.902743	2	0.119138	5.67703	2.10362e-06	0.00755543	0	Zm00001eb402430	NA
OG0012319	WRKY	0.196269	7	-0.0769191	5.67649	2.10625e-06	0.00755952	0	Zm00001eb144670	Ribonuclease T(2)
OG0010123	DOF_CDF	0.887496	10	0.0698202	5.67467	2.1151e-06	0.00758591	0	Zm00001eb302890	Ethylene-responsive transcription factor RAP2-11; AP2/ERF domain-containing protein
OG0010885	SMZ_RAP2-7_TOE2	0.898544	4	0.107678	5.66881	2.14383e-06	0.00768353	0	Zm00001eb363490	C2 domain-containing protein; Shock protein SRC2
OG0023388	SPL_C	0.449056	10	-0.122257	5.66768	2.1494e-06	0.00769806	0	Zm00001eb283290	NA
OG0009366	HDZIP_PLINC_AHL	0.665668	8	0.273359	5.66651	2.1552e-06	0.00771067	0	Zm00001eb320910	Bromo domain-containing protein; DNA-binding bromodomain-containing protein; Bromodomain-containing protein 1; Bromodomain and PHD finger-containing protein 3; DNA binding protein; transcription initiation factor TFIID subunit 1-like
OG0023452	ZAT10_SIZF2	0.999997	7	-0.0526593	5.66603	2.15761e-06	0.00771067	0.007	Zm00001eb130000	NA
OG0021952	SPL15B	0.815811	7	-0.0360148	5.66601	2.15772e-06	0.00771067	0	Zm00001eb336030	Putative carboxylesterase 15; Gibberellin receptor GID1L2
OG0015782	LBD13	0.976078	1	-0.0613289	5.66575	2.15899e-06	0.00771067	0	Zm00001eb139430	HTH OST-type domain-containing protein
OG0017488	ERF_DREB_B	0.942165	5	-0.199344	5.6653	2.16123e-06	0.00771325	0	Zm00001eb145740	DRMBL domain-containing protein; DNA cross-link repair 1B protein; 5' exonuclease Apollo; DNA cross-link repair protein SNM1
OG0014946	ERF_DREB_B	0.984947	4	0.0103079	5.66437	2.16585e-06	0.0077243	0.01	Zm00001eb306220	protein PHOSPHATE STARVATION RESPONSE 2; HTH myb-type domain-containing protein; Protein PHOSPHATE STARVATION RESPONSE 2; CDPK substrate protein 1; Myb family transcription factor APL
OG0005670	MYB_TRB	0.892405	6	-0.119752	5.66268	2.1743e-06	0.00774899	0	Zm00001eb317580	Cyclin; Cyclin-C; Cyclin C; Amino-terminal domain cyclin; (RAP Annotation release2) Cyclin
OG0008476	ZAT10_SIZF2	0.816056	10	-0.0293948	5.66225	2.17647e-06	0.00775128	0.004	Zm00001eb426160	VIER F-box protein 1; F-box domain; F-box domain-containing protein; Cyclic nucleotide-binding domain-containing protein; F-box protein SKIP2; Leucine-rich repeat; F-box protein skip2; F-box/LRR-repeat protein 16; F-box and leucine-rich repeat protein 2/20
OG0015060	SPL15B	0.617313	9	-0.0862964	5.66123	2.18156e-06	0.00776396	0.002	Zm00001eb309720	Pentatricopeptide repeat-containing protein; Structure-specific endonuclease subunit SLX1
OG0009706	LBD13	0.949625	4	0.0414292	5.6605	2.18524e-06	0.00777161	0	Zm00001eb335070	Aspergillus nuclease S(1)
OG0001982	JUB1	0.947737	4	-0.0438203	5.65846	2.19555e-06	0.00779774	0	Zm00001eb355370	ABC transporter domain-containing protein; Putative ABC-2 type transporter family protein; Putative pigment permease, P-loop containing nucleoside triphosphate hydrolase
OG0008178	ERF_DREB_B	0.96471	4	0.0333091	5.65844	2.19565e-06	0.00779774	0	Zm00001eb128000	NAC4 transcription factor; NAC domain-containing protein; NAC domain-containing protein 89; NAC domain containing protein 50
OG0014437	MYB88	0.864813	9	-0.150737	5.65803	2.19772e-06	0.00779963	0	Zm00001eb286120	AMP deaminase
OG0013209	SMZ_RAP2-7_TOE2	0.778639	10	-0.0564841	5.65622	2.20686e-06	0.00782333	0	Zm00001eb374630	Epimerase domain-containing protein; Cinnamoyl CoA reductase; Cinnamoyl-CoA reductase; Bifunctional dihydroflavonol 4-reductase/flavanone 4-reductase; Dihydroflavonol-4-reductase; Cinnamoyl-CoA reductase 4; Cinnamoyl coa reductase 1; NAD(P)-binding domain containing protein
OG0011954	EIL_SBP	0.906592	7	-0.0663021	5.6561	2.20748e-06	0.00782333	0.001	Zm00001eb149400	Epidermal patterning factor-like protein
OG0007194	Tryptophan_cluster	0.824299	4	0.122831	5.65519	2.21213e-06	0.00783433	0	Zm00001eb012350	Protein-serine/threonine phosphatase
OG0005611	SPL_A	6.60714e-08	3	0.0258158	5.65248	2.22595e-06	0.00787778	0	Zm00001eb121480	Eukaryotic translation initiation factor 3 subunit A; PCI domain-containing protein; PCI domain-containing protein (Fragment)
OG0015570	LBD13	0.981563	4	0.0283062	5.65086	2.2343e-06	0.00790003	0.035	Zm00001eb042270	MFS domain-containing protein; Carbohydrate transporter; Quinolone resistance protein NorA; Major facilitator; Carbohydrate transporter/ sugar porter/ transporter
OG0014388	MYB_TRB	0.875654	2	0.151785	5.65066	2.23535e-06	0.00790003	0	Zm00001eb094680	Putative E3 ubiquitin-protein ligase RF4; RING-type domain-containing protein
OG0000945	CPP	0.899093	6	-0.283932	5.6498	2.23976e-06	0.00790699	0	Zm00001eb158340	GDSL esterase/lipase
OG0014833	MYB	0.895586	3	0.0461254	5.64967	2.24043e-06	0.00790699	0	Zm00001eb397080	transmembrane protein 209; VWFA domain-containing protein; Cytochrome B561, amino-terminal protein
OG0011948	ABI	0.523238	4	0.0362876	5.64815	2.24826e-06	0.00792913	0.003	Zm00001eb013690	Mitochondrial import inner membrane translocase subunit TIM22-1
OG0003645	SPL_B	0.828459	4	0.0428282	5.6461	2.25892e-06	0.00796118	0	Zm00001eb079000	Serine/threonine-protein kinase OXI1; Protein kinase domain-containing protein
OG0013636	CPP	0.865775	1	-0.191961	5.64553	2.26187e-06	0.00796605	0	Zm00001eb322440	5'-adenylylsulfate reductase 3, chloroplastic; APS reductase; Adenosine 5'-phosphosulfate reductase; Thioredoxin domain-containing protein; Phosphoadenosine phosphosulfate reductase
OG0011914	MYB_TRB	0.91651	4	0.0786846	5.64413	2.2692e-06	0.00798024	0	Zm00001eb396920	Pherophorin like protein; Tetratricopeptide repeat (TPR)-like superfamily protein
OG0015533	SPL_A	0.774455	10	-0.0564841	5.64382	2.27078e-06	0.00798024	0.001	Zm00001eb111350	HIG1 domain-containing protein; Hypoxia-responsive family protein; Hypoxia induced protein conserved region containing protein; Ribosomal S12 methylthiotransferase RimO
OG0004824	SPL15B	3.59558e-07	8	0.0920605	5.64374	2.27124e-06	0.00798024	0	Zm00001eb285800	Phospholipase
OG0012813	MYB88	0.948615	4	0.028369	5.64356	2.27219e-06	0.00798024	0	Zm00001eb076240	Late embryogenesis abundant protein, LEA-14; Transmembrane protein
OG0015795	SPL_A	0.817887	1	-0.0589894	5.64259	2.27722e-06	0.00798811	0	Zm00001eb228280	Circadian locomoter output cycles protein like; Leucine--tRNA ligase; Mitochondrial protein import protein ZIM17; DNL-type domain-containing protein
OG0014191	EIL_SBP	0.81681	4	0.0199144	5.64253	2.27757e-06	0.00798811	0	Zm00001eb249570	F-box/LRR-repeat protein, putative; Leucine-rich repeat; F-box domain-containing protein; F-box protein-like; F-box domain containing protein
OG0006881	ZAT10_SIZF2	0.92321	10	-0.0322572	5.64039	2.28882e-06	0.008018	0.001	Zm00001eb315040	Terminal organelle assembly protein; DNAJ heat shock N-terminal domain-containing protein; Diphthamide biosynthesis protein 4; DPH-type MB domain-containing protein; J domain-containing protein
OG0019005	JUB1	0.99037	1	0.0321909	5.64031	2.28925e-06	0.008018	0	Zm00001eb046610	Exostosin domain-containing protein; Xyloglucan galactosyltransferase KATAMARI1
OG0005954	NAC_B	0.936415	1	-0.12275	5.63965	2.29274e-06	0.00802468	0	Zm00001eb009610	Transcription factor bHLH18; BHLH domain-containing protein; Putative Mitochondrial editing factor 22; Transcription factor bHLH19; Helix-loop-helix DNA-binding domain containing protein
OG0015485	MYB	0.913316	6	-0.105815	5.63858	2.29836e-06	0.00803881	0	Zm00001eb016640	Metal tolerance protein C1; Cation efflux protein; Mitochondrial Fe2+ transporter MMT1; Cation efflux family protein (Fragment)
OG0006358	SPL_C	0.707309	10	-0.0785966	5.63565	2.31393e-06	0.00808771	0.001	Zm00001eb070060	AP-5 complex subunit zeta-1 isoform X2; AP-5 complex subunit zeta-1
OG0008944	SPL_A	0.719991	7	0.0420933	5.63287	2.32881e-06	0.00812418	0.001	Zm00001eb116910	Sporulation-specific protein; Peptidase S59 domain-containing protein
OG0003856	HDZIP_PLINC_AHL	0.115128	9	-0.167179	5.63265	2.32999e-06	0.00812418	0	Zm00001eb294570	Chaperone protein dnaJ 10; J domain-containing protein; DNAJ heat shock N-terminal domain-containing protein; Terminal organelle assembly protein; DnaJ-X domain-containing protein
OG0003491	NAC_A	0.922875	6	0.190848	5.63252	2.33068e-06	0.00812418	0	Zm00001eb213200	GTD-binding domain-containing protein; Myosin-binding protein 7; Heparanase-like protein 3
OG0020066	NAC_A	0.952866	4	0.0294176	5.6323	2.33185e-06	0.00812418	0	Zm00001eb164360	C2H2 transcription factor (Fragment); Putative transcriptional regulator RABBIT EARS; Zinc finger protein 10; C2H2-type domain-containing protein
OG0014754	SPL_A	0.863341	10	0.0563232	5.6322	2.33237e-06	0.00812418	0.001	Zm00001eb045870	exportin-4 isoform X1; Exportin-4; Armadillo-type fold containing protein
OG0001145	BZIP_TGA	0.935104	4	0.0496984	5.63157	2.33578e-06	0.00813051	0	Zm00001eb213180	Glucan endo-1,3-beta-D-glucosidase; (1->3)-beta-glucan endohydrolase
OG0016417	JUB1	0.818242	7	0.0558048	5.62829	2.35346e-06	0.00818642	0	Zm00001eb146490	POLLUX ion channel
OG0011149	MYB	0.93537	7	-0.0275083	5.62688	2.36112e-06	0.00820747	0.002	Zm00001eb057000	Shikimate O-hydroxycinnamoyltransferase; rosmarinate synthase-like; Hydroxycinnamoyl-Coenzyme A shikimate/quinate hydroxycinnamoyltransferase (Fragment); Transferase; HXXXD-type acyl-transferase family protein
OG0008094	SPL8	0.763673	10	0.116316	5.62641	2.3637e-06	0.00821079	0	Zm00001eb410660	Shikimate dehydrogenase; Bifunctional 3-dehydroquinate dehydratase/shikimate dehydrogenase, chloroplastic; Bifunctional 3-dehydroquinate dehydratase/shikimate dehydrogenase chloroplastic
OG0003894	ERF_DREB_A	0.881692	10	0.336125	5.62492	2.37181e-06	0.00823335	0	Zm00001eb224440	U1 small nuclear ribonucleoprotein 70 kDa; RRM domain-containing protein
OG0018011	WRKY	0.818958	4	0.104265	5.62382	2.37784e-06	0.00824865	0	Zm00001eb334070	sphingosine-1-phosphate lyase isoform X2; Sphingosine-1-phosphate lyase; Pyridoxal phosphate-dependent decarboxylase; Putative sphinganine-1-phosphate aldolase; Sphingosine 1-phosphate lyase
OG0003946	ZAT10_SIZF2	0.757956	7	0.0290137	5.62332	2.38056e-06	0.00825245	0	Zm00001eb358440	Serine/threonine-protein kinase MARK2; tyrosine-protein kinase ABL1; Protein kinase domain-containing protein; light-sensor Protein kinase-like
OG0019498	MYB_TRB	0.753331	10	-0.161543	5.62252	2.38494e-06	0.00826199	0	Zm00001eb268510	Methyltransferase
OG0004613	C2H2_DOF	0.890145	5	0.235688	5.62136	2.39135e-06	0.00827855	0	Zm00001eb392990	Exocyst complex component
OG0015267	HDZIP_PLINC_AHL	0.895485	9	-0.221722	5.62002	2.39874e-06	0.00829846	0	Zm00001eb359650	carboxyl-terminal-processing peptidase 1, chloroplastic; PDZ domain-containing protein; C-terminal-processing peptidase S41A; C-terminal processing peptidase, chloroplastic; Carboxyl-terminal-processing protease, putative; Carboxyl-terminal-processing protease; Carboxyl-terminal-processing peptidase 1, chloroplastic (Fragment); Carboxy-terminal processing peptidase-like protein
OG0003690	BHLH_CAMTA	0.811147	1	-0.179216	5.61902	2.40424e-06	0.00831184	0	Zm00001eb350640	Endoglucanase
OG0008399	ZAT10_SIZF2	0.778869	1	0.0763556	5.61867	2.40618e-06	0.00831286	0	Zm00001eb253840	E3 ubiquitin-protein ligase At4g11680 family; Putative RING zinc finger domain superfamily protein; E3 ubiquitin protein ligase RIE1; RING-type domain-containing protein; Zinc finger C3HC4 type (RING finger) family protein isoform 1; Integrator complex subunit 11
OG0017465	NAC_B	0.897823	8	0.101896	5.6167	2.4171e-06	0.00834494	0	Zm00001eb279740	Starch synthase, chloroplastic/amyloplastic; ZSSIIb
OG0021556	NAC_B	0.976049	4	0.0297979	5.6152	2.42549e-06	0.00836133	0.001	Zm00001eb161720	DUF679 domain membrane protein 7
OG0007727	WRKY	0.875902	1	-0.0960487	5.61513	2.42591e-06	0.00836133	0	Zm00001eb331250	ABSCISIC ACID-INSENSITIVE 5-like protein 2; BZIP domain-containing protein
OG0008616	JUB1	0.783837	9	0.041469	5.61497	2.42679e-06	0.00836133	0.003	Zm00001eb172090	RNA polymerase sigma factor sigA
OG0009994	ZAT10_SIZF2	0.924854	9	0.0852663	5.6134	2.43555e-06	0.00838583	0	Zm00001eb236560	PLATZ transcription factor family protein
OG0014855	NAC_A	0.936627	9	-0.0796908	5.61275	2.43922e-06	0.00838806	0	Zm00001eb105410	Excitatory amino acid transporter
OG0018563	MYB_TRB	0.876215	10	0.125976	5.61246	2.44084e-06	0.00838806	0	Zm00001eb244190	Pentatricopeptide repeat-containing protein
OG0003000	CPP	0.982729	9	-0.0524334	5.61227	2.44189e-06	0.00838806	0.006	Zm00001eb367740	Delta-1-pyrroline-5-carboxylate synthase; Gamma-glutamyl kinase
OG0017651	LBD13	0.706222	10	-0.0355862	5.61192	2.44391e-06	0.00838806	0	Zm00001eb060700	WW domain-binding protein 11
OG0012812	ZAT10_SIZF2	0.950752	9	0.028563	5.61182	2.44446e-06	0.00838806	0.014	Zm00001eb249900	Tripeptidyl-peptidase II; Tripeptidyl-peptidase 2
OG0010421	EIL_SBP	0.994642	9	0.0717161	5.61031	2.45295e-06	0.00841153	0.001	Zm00001eb112540	F-box/LRR-repeat protein 12; F-box/LRR-repeat protein 12-like isoform X1; Leucine Rich Repeat family protein, expressed; Leucine-rich repeat, cysteine-containing subtype; Putative leucine-rich repeat domain, L domain-containing protein; F-box/LRR-repeat protein 12-like; F-box domain containing protein
OG0011437	MYB88	0.842192	4	0.039601	5.60867	2.46223e-06	0.00843518	0	Zm00001eb102930	mitochondrial protein pet191 homolog; N-terminal; cytochrome c oxidase assembly factor 5
OG0014849	SPL_B	0.871055	4	0.0539769	5.6085	2.46317e-06	0.00843518	0	Zm00001eb400410	Plant calmodulin-binding protein-related
OG0007474	ARF_TCP	0.817584	4	0.0524645	5.60711	2.47112e-06	0.0084567	0	Zm00001eb247170	NA
OG0008116	HDZIP_PLINC_AHL	0.991297	10	-0.0427414	5.6056	2.47971e-06	0.00847992	0.023	Zm00001eb355240	Ethylene-responsive transcription factor RAP2-7; AP2 domain transcription factor; Apetala 2; AP2/ERF domain-containing protein; Target of EAT1-B1; Floral homeotic protein APETALA 2
OG0002453	BZIP	0.781456	7	-0.0400765	5.60533	2.48125e-06	0.00847992	0.001	Zm00001eb392010	Transmembrane emp24 domain-containing protein p24delta9; GOLD domain-containing protein; Phosphatidylinositol glycan
OG0004923	ARF_TCP	0.928091	10	-0.0277163	5.60429	2.48717e-06	0.00849445	0	Zm00001eb347520	NA
OG0006329	SMZ_RAP2-7_TOE2	0.817017	9	-0.0748482	5.60316	2.49368e-06	0.0085099	0	Zm00001eb151980	Copper transporter
OG0013345	SPL_A	0.999969	4	0.00396346	5.60292	2.49505e-06	0.0085099	0.001	Zm00001eb054650	ATP-dependent RNA helicase DDX23; DEAD-box ATP-dependent RNA helicase 21; DNA/RNA helicase, DEAD/DEAH box type, N-terminal; Putative P-loop containing nucleoside triphosphate hydrolases superfamily protein
OG0011111	MYB	0.999999	4	0.00824769	5.60205	2.50004e-06	0.00852121	0	Zm00001eb024330	Transcription factor MYC2; Transcription factor bHLH2; BHLH domain-containing protein; Basic helix loop helix (BHLH) family transcription factor; Putative HLH DNA-binding domain superfamily protein
OG0005362	SPL_C	0.851606	4	0.0491511	5.6014	2.50382e-06	0.00852838	0	Zm00001eb043000	Pyrophosphate--fructose 6-phosphate 1-phosphotransferase subunit alpha; Phosphofructose kinase2; PFK domain-containing protein
OG0010273	SPL8	0.851962	9	0.0748831	5.60025	2.51047e-06	0.00854529	0.001	Zm00001eb155280	Homeodomain-like/winged-helix DNA-binding family protein; Telomere repeat-binding factor; MYB transcription factor; SANT/Myb domain
OG0012687	SPL8	0.724236	5	0.0362397	5.59967	2.5138e-06	0.00855089	0	Zm00001eb333400	Transcription factor Pur-alpha 1; Purine-rich element binding protein family
OG0009890	ERF_DREB_A	0.934086	6	0.191637	5.59918	2.51665e-06	0.00855485	0	Zm00001eb001630	Transcription factor bHLH57; Transcription factor bHLH70; BHLH domain-containing protein; Transcription factor bHLH94; Basic helix-loop-helix (BHLH) DNA-binding superfamily; Putative HLH DNA-binding domain superfamily protein; Transcription factor bHLH96; Helix-loop-helix DNA-binding domain containing protein; DNA binding protein, putative
OG0005652	SPL_C	0.828627	1	-0.113728	5.59634	2.53316e-06	0.00860422	0	NA	NA
OG0006434	HDZIP_PLINC_AHL	0.921085	4	0.124543	5.59589	2.53579e-06	0.00860422	0	Zm00001eb305910	Putative transcriptional regulator RABBIT EARS; Transcriptional regulator TAC1; C2H2-type domain-containing protein
OG0031663	NAC_A	0.902312	10	-0.0382899	5.59574	2.53664e-06	0.00860422	0	Zm00001eb158790	Exostosin domain-containing protein; Multiple exostoses isogeny 1 (Fragment); Putative glycosyltransferase; Acetylglucosaminyltransferase EXT1/exostosin 1; Glucuronyl/N-acetylglucosaminyl transferase EXT1; Xylogalacturonan beta-1,3-xylosyltransferase
OG0014749	HSF_GARP	0.923081	4	0.0632459	5.59552	2.53795e-06	0.00860422	0	Zm00001eb047750	Protein indeterminate-domain 7; Zinc finger protein MAGPIE; C2H2-type domain-containing protein
OG0012369	CPP	0.928721	4	0.138979	5.59457	2.54351e-06	0.00861732	0	Zm00001eb357030	UBP1-associated proteins 1C; Zinc ion binding; U1-type domain-containing protein; Cell growth-regulating nucleolar protein; Mitogen-activated protein kinase kinase 2
OG0012646	ABI	0.953259	10	-0.0259016	5.59427	2.54526e-06	0.0086175	0.009	Zm00001eb395780	Reduced wall acetylation; Putative N-acetylneuraminate 7-O(Or 9-O)-acetyltransferase; O-acetyltransferase, putative, expressed; Cas1p 10 TM acyl transferase domain; O-acetyltransferase family protein; Protein REDUCED WALL ACETYLATION 2; O-acetyltransferase
OG0006227	JUB1	0.83692	4	0.0446237	5.58769	2.58408e-06	0.00874311	0	Zm00001eb060560	Tetratricopeptide repeat protein 1; N-terminal acetyltransferase A, auxiliary subunit; Inactive TPR repeat-containing thioredoxin TTL3; NAD(P)-binding Rossmann-fold superfamily protein; Tetratricopeptide-like helical
OG0010134	SMZ_RAP2-7_TOE2	0.64257	5	0.0751332	5.58739	2.58586e-06	0.00874332	0	Zm00001eb410020	Protein DEHYDRATION-INDUCED 19 homolog 3; Fiber protein Fb2; Protein DEHYDRATION-INDUCED 19-like protein 2
OG0014688	SPL_A	0.910996	10	-0.0540441	5.58681	2.58936e-06	0.0087493	0	Zm00001eb077030	psbQ-like protein 3, chloroplastic; Oxygen-evolving enhancer protein 3; PsbQ-like protein 3
OG0014125	MYB88	0.999992	4	0.00690762	5.58636	2.59203e-06	0.00875075	0	Zm00001eb001360	Fe2OG dioxygenase domain-containing protein; 2-oxoglutarate and Fe(II)-dependent oxygenase superfamily protein isoform 1; Prolyl 4-hydroxylase, alpha subunit; Oxidoreductase; 2-oxoglutarate (2OG) and Fe(II)-dependent oxygenase superfamily protein
OG0009066	MYB88	0.945349	7	-0.047937	5.58616	2.59323e-06	0.00875075	0.005	Zm00001eb144120	BTB/POZ and TAZ domain-containing protein 2-like; BTB domain-containing protein; BTB/POZ and TAZ domain-containing protein 1; CREB binding protein/P300; Histone acetyltransferase HAC12; TAZ-type domain-containing protein; Protein maternal effect lethal 26; Zinc finger protein
OG0015071	SMZ_RAP2-7_TOE2	0.812476	4	0.0167754	5.58491	2.6007e-06	0.00877014	0	Zm00001eb300670	probable carboxylesterase 15; Gibberellin receptor GID1; Arylacetamide deacetylase; Alpha/beta-Hydrolases superfamily protein
OG0013749	SPL_C	0.990065	6	0.129106	5.58419	2.60501e-06	0.00877883	0.001	Zm00001eb267600	Putative RNA recognition motif 2, nucleotide-binding alpha-beta plait domain-containing protein; Meiosis protein mei2; RRM domain-containing protein
OG0004056	BZIP	0.922638	10	-0.0736034	5.58306	2.61178e-06	0.00879243	0	Zm00001eb125280	NA
OG0015709	BZIP	0.82434	1	-0.0772975	5.58294	2.61251e-06	0.00879243	0	Zm00001eb311810	Enhanced ethylene response protein 5; PCI domain-containing protein; PCI/PINT associated module; Proteasome component (PCI) domain; enhanced ethylene response protein 5; Transcription-associated recombination protein-Thp1p; Putative proteasome component (PCI) domain-containing protein
OG0016343	NAC_A	0.820418	4	0.115893	5.58257	2.61475e-06	0.00879416	0	Zm00001eb296050	UDP-N-acetylhexosamine pyrophosphorylase isoform X1; Ribosome maturation factor RimM; PRC domain-containing protein (Fragment); UTP--glucose-1-phosphate uridylyltransferase; PRC domain-containing protein; RimM domain-containing protein
OG0019470	ERF9_AS2	0.792721	4	0.0665624	5.58127	2.62256e-06	0.00881459	0	Zm00001eb231100	NA
OG0005012	ABI	0.698718	1	-0.0952527	5.57922	2.63501e-06	0.00885058	0	Zm00001eb385100	Ent-kaurene oxidase; Kaurene oxidase2; Ent-kaurene oxidase-like 3; Ent-sandaracopimaradiene 3-hydroxylase; Ent-kaurene oxidase, chloroplastic
OG0013335	HDZIP_PLINC_AHL	0.923727	2	0.216102	5.57738	2.64617e-06	0.00888219	0	Zm00001eb050270	Cupredoxin superfamily protein; Phytocyanin domain-containing protein; Blue copper protein
OG0009628	ABI	0.759238	9	-0.0597213	5.57677	2.64993e-06	0.00888891	0	Zm00001eb363610	heparan-alpha-glucosaminide N-acetyltransferase isoform X2; Heparan-alpha-glucosaminide N-acetyltransferase; heparan-alpha-glucosaminide N-acetyltransferase isoform X1; Heparan-alpha-glucosaminide N-acetyltransferase-like protein; Putative heparan-alpha-glucosaminide N-acetyltransferase
OG0009766	SMZ_RAP2-7_TOE2	0.803871	7	0.0544469	5.57635	2.65249e-06	0.00889164	0	Zm00001eb422940	nuclear speckle splicing regulatory protein 1-like; Codeine O-demethylase-like; Coiled-coil domain-containing protein, putative; Coiled-coil domain-containing protein 55
OG0006596	MYB	0.967122	3	-0.0591568	5.57476	2.66218e-06	0.00891477	0	Zm00001eb371290	Glycosyltransferase; UDPGT domain-containing protein
OG0015698	SPL15B	0.951886	10	0.033178	5.57456	2.66343e-06	0.00891477	0	Zm00001eb317930	DUF4210 domain-containing protein (Fragment)
OG0006249	SPL15B	0.977209	10	-0.0295577	5.57436	2.66466e-06	0.00891477	0.007	Zm00001eb205030	ABA Overly-Sensitive 5; Pentatricopeptide repeat-containing protein, mitochondrial; Tetratricopeptide-like helical domain containing protein; Structure-specific endonuclease subunit SLX1; Kinesin light chain; Nudix hydrolase domain-containing protein; PPR containing plant-like protein; Putative tetratricopeptide-like helical domain-containing protein
OG0005404	NAC_B	0.896018	3	0.0507727	5.57398	2.66699e-06	0.0089167	0	Zm00001eb119800	NA
OG0008196	CPP	0.516873	2	0.154378	5.57152	2.68215e-06	0.00896147	0	Zm00001eb189510	C2C2-DOF transcription factor; Dof zinc finger protein DOF5.4; Dof-type domain-containing protein
OG0015756	ERF_DREB_B	0.972918	3	0.225498	5.5708	2.68658e-06	0.00897038	0.001	Zm00001eb348990	DEAD-box ATP-dependent RNA helicase 17; p-loop containing nucleoside triphosphate hydrolases superfamily protein isoform 1
OG0022394	CPP	0.690542	7	0.107841	5.57027	2.68987e-06	0.00897546	0	Zm00001eb079270	26S proteasome non-ATPase regulatory subunit 6; PCI domain-containing protein
OG0007801	ABI	0.623474	9	-0.085493	5.56911	2.69703e-06	0.00898994	0.001	Zm00001eb195050	Polyphosphatidylinositol phosphatase; Nucleotide-diphospho-sugar transferase; Dihydroflavonol-4-reductase
OG0017564	BZIP	0.941737	9	-0.0249394	5.569	2.69775e-06	0.00898994	0.012	Zm00001eb087750	NA
OG0018227	ARF_RAV	0.773855	7	0.0626416	5.56855	2.70056e-06	0.00899342	0	Zm00001eb112670	Peptide/nitrate transporter plant; Nitrate transporter, putative; PTR2 domain-containing protein; Proton-dependent oligopeptide transporter family; Major facilitator superfamily domain, general substrate transporter
OG0008210	JUB1	0.884261	2	0.0877174	5.56811	2.70329e-06	0.00899661	0	Zm00001eb180080	Protein DETOXIFICATION
OG0010319	MYB88	0.999998	7	-0.00657719	5.56754	2.70682e-06	0.00900245	0.001	Zm00001eb119430	S-type anion channel SLAH3; C4-dicarboxylate transporter/malic acid transport protein; Tellurite resistance protein tehA
OG0002836	RVE_ARR_GATA	0.744545	9	-0.125395	5.56561	2.71887e-06	0.00903487	0.001	Zm00001eb079270	26S proteasome non-ATPase regulatory subunit 6; PCI domain-containing protein
OG0003751	JUB1	0.995498	4	0.0481458	5.56541	2.72012e-06	0.00903487	0	Zm00001eb163790	cell division control protein 2 homolog C; Protein kinase domain-containing protein; Cyclin-dependent kinase-like protein; Protein kinase, ATP binding site-containing protein
OG0005676	ERF_DREB_B	0.878347	5	0.271813	5.56429	2.72713e-06	0.00905223	0	NA	NA
OG0019305	ERF_DREB_B	0.778632	5	0.188831	5.56236	2.73929e-06	0.00908664	0	Zm00001eb310670	Transcription repressor
OG0010808	ZAT10_SIZF2	0.947388	6	-0.0278251	5.56186	2.74247e-06	0.00909127	0.001	Zm00001eb353460	Aminoacyl-tRNA hydrolase
OG0012522	ARF_RAV	0.899868	7	-0.0946558	5.55829	2.76507e-06	0.00916018	0	Zm00001eb066010	Protein kinase domain-containing protein; ATP binding protein
OG0017543	C2H2_DOF	0.764929	10	-0.149613	5.55735	2.77111e-06	0.00917423	0	Zm00001eb386670	E3 ubiquitin-protein ligase RGLG2; VWFA domain-containing protein; RING-type domain-containing protein; Copine domain-containing protein
OG0003026	BHLH_CAMTA	0.741009	2	0.206993	5.55668	2.77539e-06	0.00918241	0	Zm00001eb205500	26S protease regulatory subunit 8 A; AAA domain-containing protein; Regulatory particle triple-A ATPase 6A; Atp-dependent zinc metalloprotease ftsh
OG0013661	ZAT10_SIZF2	0.890234	7	-0.0641605	5.55467	2.78825e-06	0.00921895	0	Zm00001eb311150	FLZ-type domain-containing protein; FCS-Like Zinc finger 5; Senescence-associated family protein; Bifunctional inhibitor/lipid-transfer protein/seed storage 2S albumin superfamily protein
OG0016975	JUB1	0.999999	10	-0.00443974	5.55149	2.8087e-06	0.00928052	0.004	Zm00001eb152300	Glucan endo-1,3-beta-glucosidase 3; X8 domain-containing protein; PLASMODESMATA CALLOSE-BINDING PROTEIN 3-like; Glucan endo-1,3-beta-glucosidase-like protein 3; Plasmodesmata callose-binding protein 3
OG0007057	SPL_A	0.984447	2	0.0282632	5.55106	2.8115e-06	0.00928373	0	Zm00001eb104870	Skin secretory protein xP2-like
OG0004880	MYB	0.780806	10	-0.0347171	5.55075	2.8135e-06	0.0092843	0	Zm00001eb010890	SANT domain-containing protein; MYB-like transcription factor DIVARICATA; HTH myb-type domain-containing protein; Putative homeodomain-like transcription factor superfamily protein; Myb-like domain-containing protein
OG0005948	SPL_B	0.926515	4	0.0654181	5.54961	2.8209e-06	0.00930268	0.001	Zm00001eb244950	NA
OG0012250	SMZ_RAP2-7_TOE2	0.892157	10	-0.0449572	5.54927	2.82312e-06	0.00930396	0.001	Zm00001eb273450	Cysteine protease (Fragment); Insect resistance1; Oryzain alpha chain; Cysteine protease Mir1 (Fragment)
OG0002658	BZIP	0.650046	8	0.0503816	5.54881	2.82614e-06	0.00930787	0	Zm00001eb275750	TBCC domain-containing protein 1
OG0005903	HSF_GARP	0.934347	6	0.154745	5.54529	2.84912e-06	0.00937745	0	Zm00001eb342390	Jacalin-type lectin domain-containing protein; Jacalin-domain protein; Agglutinin; Jacalin-type lectin domain-containing protein (Fragment)
OG0007087	SPL_A	0.831831	3	0.184093	5.5442	2.85625e-06	0.00939486	0	Zm00001eb127520	Glycerol-3-phosphate acyltransferase 1; PlsC domain-containing protein
OG0003226	BZIP_TGA	0.80202	5	0.135897	5.54317	2.86309e-06	0.00941125	0	Zm00001eb111230	AAA domain-containing protein; AAA-type ATPase family protein
OG0007838	ERF9_AS2	0.820844	4	0.118772	5.54124	2.87582e-06	0.00944696	0	Zm00001eb156710	TAFII28 domain-containing protein; Transcription initiation factor TFIID subunit 11; TATA binding protein associated factor 24kDa subunit; Putative Histone-fold
OG0001653	BHLH_CAMTA	0.907649	1	-0.27443	5.53975	2.88572e-06	0.00947338	0	NA	NA
OG0025284	ABI	0.717061	3	0.0317711	5.53906	2.89025e-06	0.00948212	0	Zm00001eb226560	U3 small nucleolar ribonucleoprotein IMP4; Brix domain-containing protein; Anticodon-binding protein
OG0015663	JUB1	0.983842	8	-0.0383499	5.53839	2.89476e-06	0.00949078	0	Zm00001eb192130	N-alpha-acetyltransferase 35, NatC auxiliary subunit isoform X1; N(Alpha)-terminal acetyltransferase family protein; N-alpha-acetyltransferase 35, NatC auxiliary subunit; Acetyltransferase putative isoform 1; N-alpha-acetyltransferase 35NatC auxiliary subunit-like; N-alpha-acetyltransferase 35, NatC auxiliary subunit isoform X2
OG0019064	ZAT10_SIZF2	0.760111	2	-0.0622241	5.53703	2.90385e-06	0.00951444	0	Zm00001eb205560	NB-ARC domain-containing protein; Late blight resistance protein R1-A; Apoptotic protease-activating factor 1; LRR and NB-ARC domains-containing disease resistance protein isoform 1; Putative inactive disease susceptibility protein LOV1; Coatomer beta subunit; Putative P-loop containing nucleoside triphosphate hydrolase
OG0016844	MYB88	0.775401	10	0.0620767	5.53551	2.91403e-06	0.00954163	0.001	Zm00001eb331290	glycine-rich cell wall structural protein-like; glycine-rich protein 23-like; Glycine-rich protein (Fragment); TRAM domain-containing protein; Transmembrane protein, putative
OG0019808	ARF_RAV	0.833093	7	-0.0697467	5.53453	2.92058e-06	0.00955691	0	Zm00001eb371370	BURP domain-containing protein
OG0015055	SMZ_RAP2-7_TOE2	0.925487	10	0.0394844	5.53359	2.92691e-06	0.00957146	0	Zm00001eb241290	Glutamine amidotransferase subunit pdxT (Fragment); Centrosomal protein; Transcription factor bHLH14
OG0007088	LBD13	0.89089	9	-0.0357213	5.53169	2.93975e-06	0.00960727	0.004	Zm00001eb289600	Peptidylprolyl isomerase
OG0015413	SPL_A	0.999998	10	0.00834132	5.52972	2.95311e-06	0.00964473	0.004	Zm00001eb390470	RPM1 interacting protein 13
OG0011244	MYB88	0.871209	10	-0.0484096	5.52847	2.96166e-06	0.00966402	0	Zm00001eb002600	NA
OG0009783	SPL_A	0.981676	2	0.0376056	5.52829	2.96282e-06	0.00966402	0.001	Zm00001eb079210	YqaJ domain-containing protein; Restriction endonuclease, type II-like superfamily protein; Exonuclease
OG0010943	SPL15B	0.473915	4	0.146163	5.52728	2.96978e-06	0.00968048	0	Zm00001eb161110	Leucine-rich repeat extensin-like protein 3; Leucine-rich repeat/extensin; Leucine-rich repeat/extensin 2; Leucine-rich repeat/extensin 1
OG0006058	ERF_DREB_B	0.669499	10	0.34644	5.52672	2.97361e-06	0.00968677	0	Zm00001eb122690	Acyl-protein thioesterase 2; Multidrug resistance associated protein7; Acyl-protein like; Lysophospholipase II; Alpha/beta-Hydrolases superfamily protein isoform 2; Phospholipase/carboxylesterase/thioesterase
OG0024658	MYB	0.800337	4	0.0875764	5.52604	2.97821e-06	0.00969552	0	Zm00001eb302230	F-box domain-containing protein
OG0007081	ERF_DREB_B	0.952318	7	-0.198469	5.52478	2.98691e-06	0.00971346	0.003	Zm00001eb136270	TPX2 domain-containing protein
OG0017504	EIL_SBP	0.885286	9	-0.111958	5.52469	2.98754e-06	0.00971346	0.001	Zm00001eb292850	O-methyltransferase ZRP4; RRM domain-containing protein; O-methyltransferase ZRP4, putative
OG0016141	MYB88	0.770872	10	-0.0271029	5.52435	2.98983e-06	0.00971466	0	Zm00001eb132990	Extensin isoform X1; RING finger protein
OG0017543	ZAT10_SIZF2	0.774171	10	-0.0427664	5.52352	2.9956e-06	0.00972233	0.001	Zm00001eb386670	E3 ubiquitin-protein ligase RGLG2; VWFA domain-containing protein; RING-type domain-containing protein; Copine domain-containing protein
OG0014361	WRKY	0.85711	9	-0.0475287	5.52326	2.99739e-06	0.00972233	0.001	Zm00001eb102140	F-box domain; Lipid binding protein; F-box domain-containing protein
OG0004763	ARF_RAV	0.994026	4	-0.0180881	5.52318	2.99793e-06	0.00972233	0.022	NA	NA
OG0004421	SMZ_RAP2-7_TOE2	0.878353	7	-0.0401239	5.52206	3.00568e-06	0.00973606	0.008	Zm00001eb163980	Surfactant protein B containing protein; Saposin B domain-containing protein; Protein STRICTOSIDINE SYNTHASE-LIKE 3; Proactivator polypeptide
OG0005179	ZAT10_SIZF2	3.91227e-07	3	0.0390763	5.52201	3.006e-06	0.00973606	0	NA	NA
OG0005448	MYB	0.942577	10	0.130054	5.51957	3.02293e-06	0.00978467	0	Zm00001eb086880	eukaryotic peptide chain release factor GTP-binding subunit ERF3A isoform X1; Translation elongation factor EF1A/initiation factor IF2gamma family protein; Tr-type G domain-containing protein; GTP-binding protein; eukaryotic peptide chain release factor GTP-binding subunit ERF3A isoform X2
OG0012979	SPL_C	0.968065	4	0.0211627	5.51786	3.0349e-06	0.00981715	0	Zm00001eb266400	nucleolin 2; RNA-binding protein 34; Putative transcription factor interactor and regulator CCHC(Zn) family
OG0012555	NAC_C	0.985369	1	-0.211573	5.51521	3.05344e-06	0.00987082	0	Zm00001eb047610	DWNN domain-containing protein; Retinoblastoma-binding protein, putative; E3 ubiquitin ligase PARAQUAT TOLERANCE 3-like isoform X2; Transposon protein, putative, CACTA, En/Spm sub-class, expressed; Retinoblastoma-binding protein 6; Putative zinc finger CCCH domain-containing protein 18-like; E3 ubiquitin-protein ligase RBBP6
OG0011397	BPC	0.883401	3	0.194942	5.51478	3.05645e-06	0.00987193	0	Zm00001eb190810	Prolyl 4-hydroxylase subunit alpha-1; Fe2OG dioxygenase domain-containing protein; O-fucosyltransferase family protein; Oxidoreductase
OG0007558	CPP	0.895705	9	-0.164263	5.51461	3.05767e-06	0.00987193	0	Zm00001eb363810	Auxin response factor; Auxin-responsive protein
OG0011231	LBD13	0.988022	3	-0.0262256	5.51374	3.06379e-06	0.0098854	0	Zm00001eb018520	F-actin-capping protein subunit beta
OG0014054	SPL_C	0.789133	1	-0.0880907	5.51007	3.08982e-06	0.00996307	0	Zm00001eb045320	probable prefoldin subunit 5; Molecular chaperone Prefoldin, subunit 5
OG0016635	Tryptophan_cluster	0.855958	3	0.131074	5.50953	3.09368e-06	0.00996419	0	Zm00001eb002760	Cytochrome P450 family 78 subfamily A polypeptide 8; Cytochrome P450, E-class, group I; Cytochrome P450 monooxygenase
OG0019194	ARF_RAV	0.941018	4	-0.117245	5.50947	3.09409e-06	0.00996419	0	Zm00001eb403310	p-loop containing nucleoside triphosphate hydrolases superfamily protein isoform 1; Helicase ATP-binding domain-containing protein
OG0006385	JUB1	0.927102	7	-0.0236624	5.50787	3.10546e-06	0.00999447	0.003	Zm00001eb005990	Tify domain-containing protein

## Sheet: 1kbWindow
Association model results for the top hits from our motif x orthogroup models. This sheet has results using 1kb upstream windows for motif scanning.
OG	motif	phylo_explained	envPC	coef	log10pval	pval	p.fdr	ZmID	desc
OG0016318	JUB1	0.999999	7	0.0941839	36.8021	1.57735e-37	8.27441e-31	Zm00001eb409880	Helicase and polymerase-containing protein TEBICHI; DNA polymerase Q; Ribulose bisphosphate carboxylase small subunit
OG0016625	ABI	0.240558	7	0.0864598	36.3882	4.09079e-37	1.07297e-30	Zm00001eb210560	Exosome complex exonuclease RRP46 like; exosome complex exonuclease RRP46 homolog; Ribosomal protein S5 domain 2-like superfamily protein isoform 1; Putative ribonuclease PH, bacterial-type, PNPase/RNase PH domain-containing protein; Exoribonuclease; Exosomal 3'-5' exoribonuclease complex, subunit Rrp46
OG0016625	ABI	0.240558	9	-0.0892269	33.6564	2.20602e-34	3.85744e-28	Zm00001eb210560	Exosome complex exonuclease RRP46 like; exosome complex exonuclease RRP46 homolog; Ribosomal protein S5 domain 2-like superfamily protein isoform 1; Putative ribonuclease PH, bacterial-type, PNPase/RNase PH domain-containing protein; Exoribonuclease; Exosomal 3'-5' exoribonuclease complex, subunit Rrp46
OG0006162	MYB88	0.999973	4	-0.132566	29.9664	1.08055e-30	1.41708e-24	Zm00001eb225370	Anther-specific proline-rich protein APG; GDSL esterase/lipase; Zinc finger protein, putative
OG0016625	ABI	0.240558	4	0.022918	26.4481	3.56377e-27	3.55674e-21	Zm00001eb210560	Exosome complex exonuclease RRP46 like; exosome complex exonuclease RRP46 homolog; Ribosomal protein S5 domain 2-like superfamily protein isoform 1; Putative ribonuclease PH, bacterial-type, PNPase/RNase PH domain-containing protein; Exoribonuclease; Exosomal 3'-5' exoribonuclease complex, subunit Rrp46
OG0013320	SPL_A	0.798474	10	-0.158803	26.3906	4.06811e-27	3.55674e-21	Zm00001eb046690	Pectate lyase
OG0010423	JUB1	0.893438	4	0.0576686	24.3657	4.3083e-25	3.22863e-19	Zm00001eb168200	Heparan-alpha-glucosaminide N-acetyltransferase; heparan-alpha-glucosaminide N-acetyltransferase isoform X2; Heparan-alpha-glucosaminide N-acetyltransferase-like protein; Transcription factor MYB48-like; Putative heparan-alpha-glucosaminide N-acetyltransferase
OG0010229	SPL_B	0.701854	10	-0.314381	24.2125	6.1302e-25	4.01971e-19	Zm00001eb270650	Transmembrane protein, putative
OG0016975	JUB1	0.914905	4	0.0696373	24.1083	7.79236e-25	4.54189e-19	Zm00001eb152300	Glucan endo-1,3-beta-glucosidase 3; X8 domain-containing protein; PLASMODESMATA CALLOSE-BINDING PROTEIN 3-like; Glucan endo-1,3-beta-glucosidase-like protein 3; Plasmodesmata callose-binding protein 3
OG0018599	ERF_DREB_A	0.97893	9	-0.144614	22.5714	2.68275e-23	1.40731e-17	Zm00001eb305470	Actin cytoskeleton-regulatory complex protein pan1-like; Asparagine synthase (Glutamine-hydrolyzing)
OG0016625	ABI	0.240558	3	0.0359171	20.5694	2.69507e-21	1.28525e-15	Zm00001eb210560	Exosome complex exonuclease RRP46 like; exosome complex exonuclease RRP46 homolog; Ribosomal protein S5 domain 2-like superfamily protein isoform 1; Putative ribonuclease PH, bacterial-type, PNPase/RNase PH domain-containing protein; Exoribonuclease; Exosomal 3'-5' exoribonuclease complex, subunit Rrp46
OG0005027	SPL_A	0.999995	2	-0.0717495	20.2839	5.20072e-21	2.27349e-15	Zm00001eb260610	Peroxidase
OG0018991	ERF9_AS2	0.81547	10	-0.321753	19.1269	7.46658e-20	3.01292e-14	Zm00001eb395980	GDSL-like Lipase/Acylhydrolase family protein, expressed; GDSL esterase/lipase; GDSL-like Lipase/Acylhydrolase superfamily protein; Triacylglycerol lipase; Zinc finger protein, putative
OG0016318	JUB1	0.999999	2	0.0412248	18.5879	2.58295e-19	9.67829e-14	Zm00001eb409880	Helicase and polymerase-containing protein TEBICHI; DNA polymerase Q; Ribulose bisphosphate carboxylase small subunit
OG0009635	MYB88	1	10	0.0194188	18.292	5.10454e-19	1.78515e-13	Zm00001eb365750	Orphans transcription factor (Fragment)
OG0017013	SMZ_RAP2-7_TOE2	0.994829	4	-0.112053	17.1741	6.69753e-18	2.19586e-12	Zm00001eb119290	RING-type E3 ubiquitin transferase
OG0007625	ERF_DREB_B	0.798563	7	0.13465	16.3215	4.77027e-17	1.47199e-11	Zm00001eb002000	CHD3-type chromatin-remodeling factor PICKLE-like isoform X1; PHD and RING finger domain-containing protein 1; CW-type domain-containing protein; DNA binding protein
OG0003258	ARF_RAV	0.99968	4	-0.101982	16.272	5.34604e-17	1.55801e-11	Zm00001eb281630	Phosphate transporter like; Phosphate transporter4; Putative SPX domain-containing protein
OG0002317	JUB1	0.996956	8	-0.030433	16.0349	9.22885e-17	2.54803e-11	Zm00001eb392330	SAP domain-containing protein; Apoptotic chromatin condensation inducer in the nucleus; actin cytoskeleton-regulatory complex protein PAN1-like isoform X1; 18S rRNA aminocarboxypropyltransferase
OG0007625	ERF_DREB_B	0.798563	9	-0.134524	15.7054	1.97053e-16	5.11946e-11	Zm00001eb002000	CHD3-type chromatin-remodeling factor PICKLE-like isoform X1; PHD and RING finger domain-containing protein 1; CW-type domain-containing protein; DNA binding protein
OG0018991	ERF_DREB_B	0.928715	10	-0.491559	15.6857	2.06227e-16	5.11946e-11	Zm00001eb395980	GDSL-like Lipase/Acylhydrolase family protein, expressed; GDSL esterase/lipase; GDSL-like Lipase/Acylhydrolase superfamily protein; Triacylglycerol lipase; Zinc finger protein, putative
OG0016518	ERF9_AS2	0.987331	7	0.154951	15.6682	2.14702e-16	5.11946e-11	Zm00001eb041910	Type IV inositol polyphosphate 5-phosphatase 9; IPPc domain-containing protein; Type I inositol 1,4,5-trisphosphate 5-phosphatase CVP2
OG0015038	MYB88	0.867132	10	-0.132039	15.528	2.96498e-16	6.76245e-11	NA	NA
OG0018991	ERF9_AS2	0.81547	4	0.137592	15.4672	3.40998e-16	7.45334e-11	Zm00001eb395980	GDSL-like Lipase/Acylhydrolase family protein, expressed; GDSL esterase/lipase; GDSL-like Lipase/Acylhydrolase superfamily protein; Triacylglycerol lipase; Zinc finger protein, putative
OG0018599	BZIP	0.472136	7	0.0567709	14.8099	1.549e-15	3.25029e-10	Zm00001eb305470	Actin cytoskeleton-regulatory complex protein pan1-like; Asparagine synthase (Glutamine-hydrolyzing)
OG0013320	SPL_A	0.798474	4	0.0811105	14.6213	2.39191e-15	4.82593e-10	Zm00001eb046690	Pectate lyase
OG0007921	ERF_DREB_A	0.878854	9	-0.160997	14.5346	2.92033e-15	5.67386e-10	Zm00001eb113360	Indole-3-acetic acid-amido synthetase GH3.17; GH3 auxin-responsive promoter; Auxin-responsive GH3 family protein
OG0002317	JUB1	0.996956	4	-0.0187301	14.1607	6.90782e-15	1.29418e-09	Zm00001eb392330	SAP domain-containing protein; Apoptotic chromatin condensation inducer in the nucleus; actin cytoskeleton-regulatory complex protein PAN1-like isoform X1; 18S rRNA aminocarboxypropyltransferase
OG0018599	BZIP	0.472136	9	-0.0653796	14.0627	8.65627e-15	1.51773e-09	Zm00001eb305470	Actin cytoskeleton-regulatory complex protein pan1-like; Asparagine synthase (Glutamine-hydrolyzing)
OG0007921	ERF_DREB_B	0.93305	9	-0.257835	14.0615	8.67972e-15	1.51773e-09	Zm00001eb113360	Indole-3-acetic acid-amido synthetase GH3.17; GH3 auxin-responsive promoter; Auxin-responsive GH3 family protein
OG0015799	SPL_A	0.797617	4	0.075197	14.0221	9.50321e-15	1.60812e-09	Zm00001eb385850	NA
OG0000384	SMZ_RAP2-7_TOE2	0.999321	2	-0.0798679	13.825	1.49633e-14	2.39364e-09	Zm00001eb394260	TFIIS N-terminal domain-containing protein; Putative mediator of RNA polymerase II transcription subunit 26b; MED26 transcription factor; Putative transcription regulator IWS1 family
OG0012615	ABI	0.840656	7	0.0573393	13.8222	1.50578e-14	2.39364e-09	Zm00001eb210550	RNA-binding protein 34; RNA-binding protein 34-like; RNA recognition motif domain; Splicing factor 3b, subunit 4; nucleolar protein 12; RNA-binding (RRM/RBD/RNP motifs) family protein; RRM domain-containing protein
OG0027078	SPL15B	0.891624	4	0.0426482	13.7524	1.76845e-14	2.72849e-09	Zm00001eb164380	Ribulose bisphosphate carboxylase/oxygenase activase, chloroplastic; Rubisco activase large subunit; Putative ATPase, AAA-type, core, P-loop containing nucleoside triphosphate hydrolase; ATPase, AAA-type, core; Transitional endoplasmic reticulum ATPase; AAA domain-containing protein; ATPase
OG0013312	JUB1	0.999978	8	-0.05632	13.4282	3.73076e-14	5.59164e-09	Zm00001eb224160	Lipid binding protein; AAI domain-containing protein
OG0002887	LBD13	4.25834e-08	9	-0.044804	13.3702	4.2643e-14	6.0648e-09	Zm00001eb417620	Transcription factor MYB61; MYB3 transcription factor; Transcription factor MYB86; MYB18 transcription factor; R2R3-MYB transcription factor MYB2; MYB transcription factor; HTH myb-type domain-containing protein; SANT/Myb domain
OG0019186	SMZ_RAP2-7_TOE2	0.815167	10	-0.10173	13.3688	4.27768e-14	6.0648e-09	Zm00001eb045930	Protein kinase domain-containing protein
OG0004980	SMZ_RAP2-7_TOE2	0.998933	7	-0.0203689	12.6591	2.1922e-13	3.02627e-08	Zm00001eb171240	RpmA; 50S ribosomal protein L27
OG0007625	ERF_DREB_B	0.798563	4	0.041195	12.5446	2.85384e-13	3.83862e-08	Zm00001eb002000	CHD3-type chromatin-remodeling factor PICKLE-like isoform X1; PHD and RING finger domain-containing protein 1; CW-type domain-containing protein; DNA binding protein
OG0018474	SMZ_RAP2-7_TOE2	0.998605	4	0.0900819	12.4813	3.30113e-13	4.2306e-08	Zm00001eb326090	Pentatricopeptide repeat-containing protein; DYW domain containing protein; Non-specific serine/threonine protein kinase
OG0016625	ABI	0.240558	10	0.0734078	12.4806	3.30655e-13	4.2306e-08	Zm00001eb210560	Exosome complex exonuclease RRP46 like; exosome complex exonuclease RRP46 homolog; Ribosomal protein S5 domain 2-like superfamily protein isoform 1; Putative ribonuclease PH, bacterial-type, PNPase/RNase PH domain-containing protein; Exoribonuclease; Exosomal 3'-5' exoribonuclease complex, subunit Rrp46
OG0005532	ZAT10_SIZF2	0.904883	4	0.0969747	12.4516	3.53505e-13	4.41526e-08	Zm00001eb000570	ATPase 2 plasma membrane-type
OG0006834	SMZ_RAP2-7_TOE2	0.999257	9	-0.12962	12.3657	4.30793e-13	5.23259e-08	Zm00001eb023830	NA
OG0007921	ERF_DREB_A	0.878854	7	0.0996582	12.3576	4.38894e-13	5.23259e-08	Zm00001eb113360	Indole-3-acetic acid-amido synthetase GH3.17; GH3 auxin-responsive promoter; Auxin-responsive GH3 family protein
OG0016928	NAC_C	0.878317	10	-0.294135	12.3099	4.89836e-13	5.71016e-08	Zm00001eb045540	Dishevelled; Glutaredoxin-related; Electron transporter, putative; DEP domain-containing mTOR-interacting protein
OG0008128	LBD13	0.998026	10	-0.0680779	12.2887	5.14386e-13	5.866e-08	Zm00001eb419430	Protein kinase domain-containing protein; LRR receptor-like serine/threonine-protein kinase RCH1
OG0010097	NAC_B	0.993228	4	-0.0925738	12.2118	6.1402e-13	6.85322e-08	Zm00001eb319470	Auxin-responsive protein IAA26; Auxin-responsive protein; Auxin-responsive protein IAA4
OG0016518	ERF9_AS2	0.987331	6	-0.090827	12.1969	6.35467e-13	6.91739e-08	Zm00001eb041910	Type IV inositol polyphosphate 5-phosphatase 9; IPPc domain-containing protein; Type I inositol 1,4,5-trisphosphate 5-phosphatase CVP2
OG0006362	SPL15B	0.913764	10	-0.121675	12.1897	6.46143e-13	6.91739e-08	Zm00001eb066920	Ubiquinol oxidase
OG0017565	JUB1	0.997426	3	-0.0707938	11.995	1.01167e-12	1.0614e-07	Zm00001eb419570	Subtilase family protein, expressed; Serine protease
OG0018599	ERF_DREB_B	0.990539	9	-0.15085	11.9828	1.04046e-12	1.0702e-07	Zm00001eb305470	Actin cytoskeleton-regulatory complex protein pan1-like; Asparagine synthase (Glutamine-hydrolyzing)
OG0012615	ABI	0.840656	6	-0.0471332	11.9603	1.09562e-12	1.10526e-07	Zm00001eb210550	RNA-binding protein 34; RNA-binding protein 34-like; RNA recognition motif domain; Splicing factor 3b, subunit 4; nucleolar protein 12; RNA-binding (RRM/RBD/RNP motifs) family protein; RRM domain-containing protein
OG0006534	SPL15B	0.805023	7	-0.0644221	11.944	1.13756e-12	1.12592e-07	Zm00001eb196610	MFAP1 domain-containing protein; microfibrillar-associated protein 1-like; Putative microfibrillar-associated protein 1-like; Microfibrillar-associated protein 1
OG0011531	ARF_RAV	0.938023	7	-0.152953	11.7152	1.92657e-12	1.87155e-07	Zm00001eb297820	Peptidase A1 domain-containing protein; Pepsin A; Aspartic proteinase nepenthesin-2; Eukaryotic aspartyl protease family protein
OG0016111	SPL8	0.993625	8	-0.105219	11.6936	2.02502e-12	1.93142e-07	Zm00001eb016590	Cell cycle checkpoint control protein RAD9A; Cell cycle checkpoint control protein family; DNA repair protein rad9, putative
OG0013320	SPL_A	0.798474	7	-0.0504667	11.5878	2.58332e-12	2.41991e-07	Zm00001eb046690	Pectate lyase
OG0002887	LBD13	4.25834e-08	7	0.0441996	11.5712	2.68389e-12	2.47001e-07	Zm00001eb417620	Transcription factor MYB61; MYB3 transcription factor; Transcription factor MYB86; MYB18 transcription factor; R2R3-MYB transcription factor MYB2; MYB transcription factor; HTH myb-type domain-containing protein; SANT/Myb domain
OG0016518	ERF9_AS2	0.987331	4	0.0202361	11.4942	3.20463e-12	2.89841e-07	Zm00001eb041910	Type IV inositol polyphosphate 5-phosphatase 9; IPPc domain-containing protein; Type I inositol 1,4,5-trisphosphate 5-phosphatase CVP2
OG0018991	ERF_DREB_B	0.928715	7	-0.17306	11.4763	3.33935e-12	2.94333e-07	Zm00001eb395980	GDSL-like Lipase/Acylhydrolase family protein, expressed; GDSL esterase/lipase; GDSL-like Lipase/Acylhydrolase superfamily protein; Triacylglycerol lipase; Zinc finger protein, putative
OG0019186	SMZ_RAP2-7_TOE2	0.815167	4	0.0655771	11.4728	3.36651e-12	2.94333e-07	Zm00001eb045930	Protein kinase domain-containing protein
OG0011437	MYB88	0.766052	7	-0.100264	11.42	3.80159e-12	3.26923e-07	Zm00001eb102930	mitochondrial protein pet191 homolog; N-terminal; cytochrome c oxidase assembly factor 5
OG0014018	ERF_DREB_A	0.79994	10	-0.416728	11.4108	3.88289e-12	3.28529e-07	Zm00001eb168480	Pyruvate kinase
OG0012615	ABI	0.840656	10	0.0746207	11.3613	4.35232e-12	3.62402e-07	Zm00001eb210550	RNA-binding protein 34; RNA-binding protein 34-like; RNA recognition motif domain; Splicing factor 3b, subunit 4; nucleolar protein 12; RNA-binding (RRM/RBD/RNP motifs) family protein; RRM domain-containing protein
OG0016310	JUB1	0.935912	8	0.0788197	11.3528	4.43853e-12	3.63806e-07	Zm00001eb030950	TNF receptor-associated factor homolog 1a-like; MATH domain-containing protein; E3 ubiquitin-protein ligase SIN-like; Ubiquitin carboxyl-terminal hydrolase 13
OG0015007	JUB1	0.93424	10	-0.0665631	11.3306	4.67131e-12	3.76995e-07	Zm00001eb331510	SNF2 domain-containing protein CLASSY 1; CHD3-type chromatin-remodeling factor PICKLE; DNA repair protein rhp54
OG0016928	DOF_CDF	0.803476	10	-0.21706	11.2604	5.49068e-12	4.36407e-07	Zm00001eb045540	Dishevelled; Glutaredoxin-related; Electron transporter, putative; DEP domain-containing mTOR-interacting protein
OG0010097	NAC_B	0.993228	7	0.0780549	11.1844	6.54083e-12	5.097e-07	Zm00001eb319470	Auxin-responsive protein IAA26; Auxin-responsive protein; Auxin-responsive protein IAA4
OG0018599	ERF_DREB_A	0.97893	7	0.107704	11.18	6.60714e-12	5.097e-07	Zm00001eb305470	Actin cytoskeleton-regulatory complex protein pan1-like; Asparagine synthase (Glutamine-hydrolyzing)
OG0007921	ERF_DREB_B	0.93305	7	0.169179	11.1445	7.17047e-12	5.4514e-07	Zm00001eb113360	Indole-3-acetic acid-amido synthetase GH3.17; GH3 auxin-responsive promoter; Auxin-responsive GH3 family protein
OG0018402	LBD13	0.830872	7	0.0893221	11.0176	9.60263e-12	7.17908e-07	Zm00001eb426210	GIY-YIG nuclease superfamily; DNA mismatch repair protein MSH1 mitochondrial isoform X1; DNA mismatch repair protein MSH1, mitochondrial; GIY-YIG domain-containing protein; MUTL protein isoform 1
OG0007921	ERF_DREB_B	0.93305	4	0.118588	11.0125	9.71666e-12	7.17908e-07	Zm00001eb113360	Indole-3-acetic acid-amido synthetase GH3.17; GH3 auxin-responsive promoter; Auxin-responsive GH3 family protein
OG0005481	ERF9_AS2	0.942002	7	-0.302339	10.9601	1.09612e-11	7.98615e-07	Zm00001eb377200	Pectate lyase
OG0006162	MYB88	0.999973	7	0.0995827	10.9124	1.22341e-11	8.79142e-07	Zm00001eb225370	Anther-specific proline-rich protein APG; GDSL esterase/lipase; Zinc finger protein, putative
OG0007261	MYB88	0.970231	4	0.0303302	10.8526	1.40412e-11	9.95362e-07	Zm00001eb323770	Receptor-like serine/threonine-protein kinase
OG0007938	SMZ_RAP2-7_TOE2	0.930631	10	-0.0719436	10.748	1.78637e-11	1.24945e-06	Zm00001eb053880	Alkaline ceramidase 3; Alkaline phytoceramidase (APHC); APHC domain-containing protein; Dihydroceramidase
OG0013539	ARF_RAV	0.431682	6	-0.216666	10.7189	1.91051e-11	1.3187e-06	Zm00001eb236990	ATP-dependent Clp protease ATP-binding subunit clpX; Putative ATP-dependent Clp-type protease (AAA+ ATPase superfamily)
OG0010229	SPL_B	0.701854	7	-0.143969	10.6625	2.17499e-11	1.48176e-06	Zm00001eb270650	Transmembrane protein, putative
OG0007132	JUB1	0.950724	10	-0.0456494	10.6475	2.25173e-11	1.51437e-06	Zm00001eb126270	Sulfated surface glycoprotein 185
OG0012460	HDZIP_PLINC_AHL	0.559045	9	-0.375741	10.6141	2.43167e-11	1.61469e-06	Zm00001eb225160	Cytochrome P450, E-class, group I
OG0015038	MYB88	0.867132	4	0.0767622	10.5838	2.60723e-11	1.70054e-06	NA	NA
OG0003922	SPL8	0.999992	4	0.0069216	10.5807	2.6258e-11	1.70054e-06	Zm00001eb259160	t-SNARE coiled-coil homology domain-containing protein; Target SNARE coiled-coil domain
OG0007587	JUB1	0.783805	7	0.041294	10.553	2.79922e-11	1.77828e-06	Zm00001eb339300	VHS domain-containing protein; Target of Myb protein
OG0026334	MYB88	0.999996	10	0.0399993	10.5507	2.81364e-11	1.77828e-06	NA	NA
OG0017906	JUB1	0.997222	10	-0.061909	10.5053	3.12375e-11	1.95077e-06	Zm00001eb348320	protein transport protein sec24; Putative von Willebrand factor, type A, Zinc finger, Sec23/Sec24-type, sec23/Sec24, trunk; Zinc finger protein; Protein transport protein like
OG0008128	LBD13	0.998026	6	-0.0640375	10.4645	3.43143e-11	2.10025e-06	Zm00001eb419430	Protein kinase domain-containing protein; LRR receptor-like serine/threonine-protein kinase RCH1
OG0018972	ERF9_AS2	0.564491	10	-0.255148	10.463	3.44318e-11	2.10025e-06	Zm00001eb217400	EVE domain-containing protein; Thymocyte nuclear protein 1
OG0006174	ERF9_AS2	0.428523	10	-0.314861	10.4364	3.66065e-11	2.20724e-06	Zm00001eb295720	Gibberellin 2-beta-dioxygenase; Fe2OG dioxygenase domain-containing protein
OG0015221	LBD13	0.792756	7	-0.0789791	10.3586	4.37955e-11	2.6107e-06	Zm00001eb364960	Fertility restorer homologue-like; Pentatricopeptide repeat-containing protein; Tetratricopeptide repeat (TPR)-like superfamily protein
OG0031663	SPL8	0.972081	4	0.0446894	10.2885	5.1458e-11	3.03301e-06	Zm00001eb158790	Exostosin domain-containing protein; Multiple exostoses isogeny 1 (Fragment); Putative glycosyltransferase; Acetylglucosaminyltransferase EXT1/exostosin 1; Glucuronyl/N-acetylglucosaminyl transferase EXT1; Xylogalacturonan beta-1,3-xylosyltransferase
OG0009215	SPL15B	0.845239	4	0.0888381	10.2825	5.2185e-11	3.04168e-06	Zm00001eb076670	Protein CHROMATIN REMODELING 24; DNA repair and recombination protein RAD54; DNA excision repair protein ERCC-6-like; Helicase ATP-binding domain-containing protein
OG0018049	JUB1	0.940308	10	-0.0644538	10.251	5.61003e-11	3.23395e-06	Zm00001eb421940	Putative von Willebrand factor, type A, Zinc finger, Sec23/Sec24-type, sec23/Sec24, trunk; Transport protein SEC24; Zinc finger, Sec23/Sec24-type; Protein transport protein SEC24
OG0018612	ZAT10_SIZF2	0.886043	9	-0.114177	10.2316	5.86724e-11	3.34546e-06	Zm00001eb001600	Putative heme chaperone; Oxygen-independent coproporphyrinogen III oxidase-like protein sll1917; Elongator complex protein 3
OG0020250	JUB1	0.504172	10	-0.0431855	10.2083	6.1896e-11	3.49132e-06	Zm00001eb103760	Synaptotagmin-2; synaptotagmin-2 isoform X1; Synaptotagmin-like mitochondrial-lipid-binding domain containing protein; Putative synaptotagmin-2; Extended synaptotagmin-3; L-ascorbate peroxidase; C2 calcium-dependent membrane targeting; Calcium lipid binding protein-like; Synaptotagmin-2 isoform X2; Synaptotagmin-1 like
OG0010309	JUB1	0.999923	10	-0.0256073	10.201	6.29471e-11	3.51284e-06	NA	NA
OG0007921	NAC_A	0.913403	7	0.0866005	10.1764	6.66192e-11	3.67863e-06	Zm00001eb113360	Indole-3-acetic acid-amido synthetase GH3.17; GH3 auxin-responsive promoter; Auxin-responsive GH3 family protein
OG0000692	BZIP	0.753354	7	-0.406669	10.127	7.46417e-11	4.07869e-06	Zm00001eb161220	Ribosomal RNA apurinic site specific lyase-like; FBD domain-containing protein; F-box domain-containing protein
OG0018474	SMZ_RAP2-7_TOE2	0.998605	7	-0.0782361	10.1158	7.65899e-11	4.142e-06	Zm00001eb326090	Pentatricopeptide repeat-containing protein; DYW domain containing protein; Non-specific serine/threonine protein kinase
OG0023022	SPL15B	0.833467	4	0.0567055	10.1073	7.81047e-11	4.18081e-06	Zm00001eb130530	TRICHOME BIREFRINGENCE-LIKE 37; Protein trichome birefringence-like 39
OG0018991	ERF9_AS2	0.81547	7	-0.10495	10.1025	7.89725e-11	4.18457e-06	Zm00001eb395980	GDSL-like Lipase/Acylhydrolase family protein, expressed; GDSL esterase/lipase; GDSL-like Lipase/Acylhydrolase superfamily protein; Triacylglycerol lipase; Zinc finger protein, putative
OG0007921	ERF_DREB_A	0.878854	4	0.0716377	10.0628	8.65311e-11	4.53923e-06	Zm00001eb113360	Indole-3-acetic acid-amido synthetase GH3.17; GH3 auxin-responsive promoter; Auxin-responsive GH3 family protein
OG0017013	SMZ_RAP2-7_TOE2	0.994829	2	-0.094746	10.0034	9.9221e-11	5.15338e-06	Zm00001eb119290	RING-type E3 ubiquitin transferase
OG0001788	EIL_SBP	0.696343	10	-0.0881985	9.98052	1.04587e-10	5.37882e-06	Zm00001eb430130	WRKY domain-containing protein
OG0016518	ERF9_AS2	0.987331	9	-0.172272	9.95597	1.1067e-10	5.63641e-06	Zm00001eb041910	Type IV inositol polyphosphate 5-phosphatase 9; IPPc domain-containing protein; Type I inositol 1,4,5-trisphosphate 5-phosphatase CVP2
OG0020636	WRKY	0.798913	10	-0.179767	9.9038	1.24797e-10	6.29479e-06	NA	NA
OG0015525	SPL15B	0.968482	4	0.0349027	9.86856	1.35345e-10	6.76182e-06	Zm00001eb008950	Outer arm dynein light chain 1 protein; Leucine Rich Repeat family protein, expressed; Nischarin; Serine/threonine-protein kinase 11-interacting protein; Binding protein, putative isoform 2; dynein assembly factor 1, axonemal homolog
OG0017971	SPL_B	0.923484	10	-0.0829349	9.84994	1.41272e-10	6.99136e-06	Zm00001eb362370	Protein COFACTOR ASSEMBLY OF COMPLEX C SUBUNIT B CCB3, chloroplastic; Putative membrane protein ylmG
OG0013869	MYB	0.98104	4	0.0335862	9.82135	1.50886e-10	7.39735e-06	Zm00001eb361260	Protein kinase domain-containing protein; Receptor-like serine/threonine-protein kinase ALE2 isoform X1
OG0003922	SPL8	0.999992	10	-0.0256867	9.80673	1.56053e-10	7.57982e-06	Zm00001eb259160	t-SNARE coiled-coil homology domain-containing protein; Target SNARE coiled-coil domain
OG0021457	NAC_B	0.686259	10	-0.0929865	9.79454	1.60495e-10	7.72403e-06	Zm00001eb021550	Cytochrome P450 family 704 subfamily A polypeptide 2; Cytochrome P450 family protein, expressed
OG0018991	ERF9_AS2	0.81547	9	-0.180311	9.75823	1.7449e-10	8.32126e-06	Zm00001eb395980	GDSL-like Lipase/Acylhydrolase family protein, expressed; GDSL esterase/lipase; GDSL-like Lipase/Acylhydrolase superfamily protein; Triacylglycerol lipase; Zinc finger protein, putative
OG0012373	JUB1	0.88718	10	-0.0657963	9.71895	1.91007e-10	9.02685e-06	Zm00001eb208710	RNA polymerase II transcription factor B subunit 4; Basal transcription factor complex subunit-related isoform 1; TFIIH subunit Tfb4/p34; general transcription and DNA repair factor IIH subunit TFB4; [RNA-polymerase]-subunit kinase
OG0017339	SPL8	0.514909	9	-0.10281	9.71372	1.93322e-10	9.05468e-06	Zm00001eb102230	NADH dehydrogenase [ubiquinone] 1 alpha subcomplex subunit 12
OG0013539	ARF_RAV	0.431682	7	0.219501	9.61202	2.44333e-10	1.13426e-05	Zm00001eb236990	ATP-dependent Clp protease ATP-binding subunit clpX; Putative ATP-dependent Clp-type protease (AAA+ ATPase superfamily)
OG0002317	JUB1	0.996956	9	-0.0259643	9.59587	2.53589e-10	1.1669e-05	Zm00001eb392330	SAP domain-containing protein; Apoptotic chromatin condensation inducer in the nucleus; actin cytoskeleton-regulatory complex protein PAN1-like isoform X1; 18S rRNA aminocarboxypropyltransferase
OG0002477	ARF_RAV	0.795038	4	0.106552	9.50664	3.11429e-10	1.4206e-05	Zm00001eb290990	Eukaryotic translation initiation factor 2B family protein, putative, expressed; GTP binding protein
OG0012194	SPL15B	0.838681	1	-0.303352	9.50054	3.15837e-10	1.42828e-05	Zm00001eb086780	Putative endonuclease/exonuclease/phosphatase; Endo/exonuclease/phosphatase domain-containing protein; DNAse I-like superfamily protein isoform 3
OG0026334	MYB88	0.999996	7	0.025905	9.46591	3.4205e-10	1.53361e-05	NA	NA
OG0011948	ABI	0.602872	8	0.095119	9.4458	3.58259e-10	1.59267e-05	Zm00001eb013690	Mitochondrial import inner membrane translocase subunit TIM22-1
OG0018599	ERF_DREB_A	0.97893	4	0.0687981	9.44044	3.62714e-10	1.59892e-05	Zm00001eb305470	Actin cytoskeleton-regulatory complex protein pan1-like; Asparagine synthase (Glutamine-hydrolyzing)
OG0009203	SPL15B	0.0606333	2	0.214265	9.41929	3.80808e-10	1.6647e-05	Zm00001eb070660	Auxin-responsive protein SAUR15-like; Auxin-responsive protein SAUR32; Indole-3-acetic acid-induced protein ARG7, putative; Auxin responsive protein
OG0018993	SPL15B	0.952052	4	0.0449263	9.41095	3.88191e-10	1.68295e-05	Zm00001eb012660	Glycine-rich RNA-binding protein 6, mitochondrial; RRM domain-containing protein; RNA recognition motif domain; Putative nucleotide-binding alpha-beta plait domain-containing protein; Glycine-rich RNA-binding protein; Glycine rich RNA binding protein
OG0007921	ERF_DREB_A	0.878854	6	-0.0469457	9.36856	4.27999e-10	1.84032e-05	Zm00001eb113360	Indole-3-acetic acid-amido synthetase GH3.17; GH3 auxin-responsive promoter; Auxin-responsive GH3 family protein
OG0006534	SPL15B	0.805023	10	-0.0868424	9.24641	5.67004e-10	2.40003e-05	Zm00001eb196610	MFAP1 domain-containing protein; microfibrillar-associated protein 1-like; Putative microfibrillar-associated protein 1-like; Microfibrillar-associated protein 1
OG0006317	SPL_B	0.873077	7	0.176999	9.24071	5.74502e-10	2.40003e-05	Zm00001eb076590	Putative methyltransferase PMT26; Putative methyltransferase PMT25; probable methyltransferase PMT24; Methyltransferase; S-adenosyl-L-methionine-dependent methyltransferases superfamily protein; Halomucin; ATP binding protein
OG0006965	BZIP	0.942702	10	-0.118138	9.2407	5.74511e-10	2.40003e-05	Zm00001eb079590	Transglutaminase; Transglutaminase21; Transglutaminase15
OG0011064	SPL_C	0.776549	7	-0.244275	9.23922	5.7647e-10	2.40003e-05	Zm00001eb073760	Spc97 / Spc98 family of spindle pole body (SBP) component; Gamma-tubulin complex component
OG0009089	JUB1	0.923369	10	-0.0557467	9.23075	5.87821e-10	2.42802e-05	Zm00001eb152810	Basic leucine zipper 19; BZIP domain-containing protein; Basic leucine zipper 61; BZIP-type transcription factor; Putative transcription factor PosF21
OG0019816	EIL_SBP	0.767251	10	-0.0846694	9.21831	6.04906e-10	2.47906e-05	Zm00001eb003330	Vegetative storage protein; Pentatricopeptide repeat-containing protein; Putative tetratricopeptide-like helical domain, DYW domain-containing protein; Putative S-adenosyl-L-methionine-dependent methyltransferases superfamily protein; Tetratricopeptide repeat (TPR)-like superfamily protein; AIR synthase
OG0002437	ERF9_AS2	0.747647	10	-0.185358	9.19629	6.36377e-10	2.58782e-05	Zm00001eb383650	Polyadenylate-binding protein-interacting protein 8; Polyadenylate-binding protein-interacting protein 8-like; Polyadenylate-binding protein-interacting protein 9; Splicing factor, arginine/serine-rich 12; RRM domain-containing protein; RNA-binding protein, putative; Putative polyadenylate-binding protein; Polyadenylate-binding protein RBP45C; polyadenylate-binding protein-interacting protein 11
OG0011765	SPL_C	0.896359	10	-0.083451	9.14669	7.13354e-10	2.87854e-05	Zm00001eb078560	Transmembrane protein; LIM domain-containing protein
OG0010943	LBD13	0.995265	3	0.049134	9.13224	7.37489e-10	2.95321e-05	Zm00001eb161110	Leucine-rich repeat extensin-like protein 3; Leucine-rich repeat/extensin; Leucine-rich repeat/extensin 2; Leucine-rich repeat/extensin 1
OG0005027	SPL_A	0.999995	4	-0.0635518	9.12868	7.43563e-10	2.95498e-05	Zm00001eb260610	Peroxidase
OG0013901	SMZ_RAP2-7_TOE2	0.995645	3	-0.0820584	9.12257	7.54099e-10	2.97431e-05	Zm00001eb340350	Carbohydrate-binding-like fold; Nodal modulator 1
OG0009635	MYB88	1	4	-0.00706483	9.07411	8.43118e-10	3.3006e-05	Zm00001eb365750	Orphans transcription factor (Fragment)
OG0017609	JUB1	0.94895	4	0.0334422	9.06696	8.57111e-10	3.33053e-05	Zm00001eb336670	Adenine nucleotide alpha hydrolase-like superfamily protein
OG0023116	MYB88	0.642474	3	0.139106	9.0573	8.76395e-10	3.38042e-05	Zm00001eb415640	Putative transcription factor KAN2; Putative transcription factor RL9 isoform X1; KANADI-like transcription factor FEATHERED; G2-like transcription factor (Fragment); SANT domain-containing protein; Myb family transcription factor-like; transcription repressor KAN1-like; Putative transcription factor RL9; Putative MYB DNA-binding domain superfamily protein
OG0008985	HSF_GARP	0.983879	7	0.151868	9.02865	9.36162e-10	3.5846e-05	Zm00001eb220630	NA
OG0019177	MYB88	0.966712	10	-0.062894	9.02206	9.5048e-10	3.61305e-05	Zm00001eb169540	Alpha-ketoglutarate-dependent dioxygenase alkB; Fe2OG dioxygenase domain-containing protein; Alkylated DNA repair protein alkB, putative; Oxidoreductase, 2OG-Fe(II) oxygenase family protein; DNA alkylation damage repair protein; Alkylated DNA repair protein alkB-like protein
OG0020250	JUB1	0.504172	8	0.0578723	9.01539	9.65186e-10	3.64256e-05	Zm00001eb103760	Synaptotagmin-2; synaptotagmin-2 isoform X1; Synaptotagmin-like mitochondrial-lipid-binding domain containing protein; Putative synaptotagmin-2; Extended synaptotagmin-3; L-ascorbate peroxidase; C2 calcium-dependent membrane targeting; Calcium lipid binding protein-like; Synaptotagmin-2 isoform X2; Synaptotagmin-1 like
OG0019186	SMZ_RAP2-7_TOE2	0.815167	7	-0.0416098	8.92126	1.19879e-09	4.49186e-05	Zm00001eb045930	Protein kinase domain-containing protein
OG0019841	LBD13	0.986292	4	-0.0618039	8.89243	1.28107e-09	4.76613e-05	NA	NA
OG0011105	LBD13	0.862263	10	0.175571	8.87512	1.33316e-09	4.92496e-05	Zm00001eb165940	probable leucine-rich repeat receptor-like protein kinase IMK3; probably inactive leucine-rich repeat receptor-like protein kinase IMK2; LRR receptor-like serine/threonine-protein kinase ERL1; Leucine-rich repeat receptor-like kinase protein THICK TASSEL DWARF1; Leucine-rich repeat-containing N-terminal, type 2; Leucine-rich repeat receptor-like serine/threonine-protein kinase BAM1; Leucine Rich …
OG0006162	MYB88	0.999973	2	-0.0842489	8.85614	1.3927e-09	5.10646e-05	Zm00001eb225370	Anther-specific proline-rich protein APG; GDSL esterase/lipase; Zinc finger protein, putative
OG0003757	SPL_C	0.816237	7	-0.142245	8.85333	1.40176e-09	5.10646e-05	Zm00001eb286400	Mitochondrial substrate carrier family protein isoform 1; DUF538 domain-containing protein
OG0013470	NAC_B	0.744278	9	-0.121103	8.82501	1.49619e-09	5.41287e-05	Zm00001eb365870	rhodanese-like domain-containing protein 4A, chloroplastic; Rhodanese domain-containing protein; Rhodanese-like domain-containing protein 4A chloroplastic; Putative rhodanese-like domain-containing protein; Rhodanese/Cell cycle control phosphatase superfamily protein, putative; Putative Rhodanese-like domain-containing protein; Rhodanese-like domain containing protein
OG0018599	ERF_DREB_A	0.97893	6	-0.0603292	8.81842	1.51907e-09	5.45803e-05	Zm00001eb305470	Actin cytoskeleton-regulatory complex protein pan1-like; Asparagine synthase (Glutamine-hydrolyzing)
OG0001904	BPC	0.838889	2	-0.236916	8.80776	1.55681e-09	5.55556e-05	Zm00001eb194440	Glutaredoxin domain-containing protein; Glutaredoxin-like
OG0019102	ARF_TCP	0.906538	1	-0.270558	8.75858	1.74351e-09	6.17978e-05	Zm00001eb409400	nitrilase-like protein 2; CN hydrolase domain-containing protein; deaminated glutathione amidase, chloroplastic/cytosolic; Hydrolase, carbon-nitrogen family protein, expressed; Nitrilase isogeny 1; N-carbamoylputrescine amidase; Nitrilase/cyanide hydratase and apolipoprotein N-acyltransferase family protein; Nitrilase/cyanide hydratase and apolipoprotein N-acyltransferase family protein isoform 1…
OG0010796	MYB88	0.936652	4	0.0405218	8.74084	1.81617e-09	6.38809e-05	Zm00001eb342860	Protein PLASTID MOVEMENT IMPAIRED 2
OG0004980	SMZ_RAP2-7_TOE2	0.998933	4	0.014864	8.73835	1.82664e-09	6.38809e-05	Zm00001eb171240	RpmA; 50S ribosomal protein L27
OG0012972	MYB88	0.673774	10	-0.0885284	8.727	1.87501e-09	6.51382e-05	Zm00001eb352600	Putative E3 ubiquitin-protein ligase RING1a; RING-type domain-containing protein
OG0005800	ARF_TCP	0.485038	10	-0.205363	8.70727	1.96215e-09	6.77173e-05	Zm00001eb280040	Tropomyosin alpha-1 chain-like
OG0011469	SMZ_RAP2-7_TOE2	0.957027	10	-0.0299111	8.70142	1.98874e-09	6.81861e-05	Zm00001eb306520	phosphatidylinositol/phosphatidylcholine transfer protein SFH11; CRAL-TRIO domain-containing protein; CRAL-TRIO domain
OG0002268	WRKY	0.906506	4	0.163003	8.6749	2.11396e-09	7.16988e-05	Zm00001eb411350	calmodulin-like protein 3; Putative calcium-binding protein CML28; Putative calmodulin-like protein 3; Calmodulin-like protein 7; Calmodulin-like protein 5; Calcium-binding EF-hand; Calmodulin and related proteins (EF-Hand superfamily); EF-hand domain; Calcium-binding protein CML; Parvalbumin; Calmodulin-like protein 5-like
OG0027078	SPL15B	0.891624	7	-0.0263666	8.67397	2.11853e-09	7.16988e-05	Zm00001eb164380	Ribulose bisphosphate carboxylase/oxygenase activase, chloroplastic; Rubisco activase large subunit; Putative ATPase, AAA-type, core, P-loop containing nucleoside triphosphate hydrolase; ATPase, AAA-type, core; Transitional endoplasmic reticulum ATPase; AAA domain-containing protein; ATPase
OG0007132	JUB1	0.950724	4	0.00798881	8.66264	2.17449e-09	7.31211e-05	Zm00001eb126270	Sulfated surface glycoprotein 185
OG0002835	ERF9_AS2	0.786937	9	-0.132563	8.64885	2.24467e-09	7.45617e-05	Zm00001eb183290	NA
OG0018599	BZIP	0.472136	6	-0.0348019	8.64864	2.24576e-09	7.45617e-05	Zm00001eb305470	Actin cytoskeleton-regulatory complex protein pan1-like; Asparagine synthase (Glutamine-hydrolyzing)
OG0018599	BZIP	0.472136	4	0.0293572	8.64126	2.28421e-09	7.53614e-05	Zm00001eb305470	Actin cytoskeleton-regulatory complex protein pan1-like; Asparagine synthase (Glutamine-hydrolyzing)
OG0018713	MYB88	0.976235	10	0.0817185	8.62242	2.38551e-09	7.77518e-05	Zm00001eb066310	Pentatricopeptide repeat-containing protein; Putative tetratricopeptide-like helical domain-containing protein; Tetratricopeptide repeat (TPR)-like superfamily protein; PPR containing plant-like protein; Cell division protease FtsH
OG0010229	SPL_B	0.701854	4	0.140413	8.62227	2.38631e-09	7.77518e-05	Zm00001eb270650	Transmembrane protein, putative
OG0010140	MYB88	0.795892	10	-0.0721718	8.57685	2.64944e-09	8.57926e-05	Zm00001eb112600	Transmembrane protein (DUF616); Transmembrane protein
OG0012373	JUB1	0.88718	7	-0.0427326	8.55258	2.80167e-09	9.01654e-05	Zm00001eb208710	RNA polymerase II transcription factor B subunit 4; Basal transcription factor complex subunit-related isoform 1; TFIIH subunit Tfb4/p34; general transcription and DNA repair factor IIH subunit TFB4; [RNA-polymerase]-subunit kinase
OG0014632	SPL_A	0.925775	3	0.0352842	8.52131	3.01085e-09	9.63064e-05	Zm00001eb035710	Nitrate regulatory gene2 protein isoform A; 2-oxoglutarate-dependent dioxygenase DAO-like isoform X1; protein ALTERED PHOSPHATE STARVATION RESPONSE 1-like; Suppressor/enhancer of lin-12 protein; protein ROLLING AND ERECT LEAF 2-like; DUF632 domain-containing protein/DUF630 domain-containing protein
OG0001747	MYB	0.985895	4	0.116418	8.51236	3.07355e-09	9.77161e-05	Zm00001eb212800	Argonaute/Dicer protein; Eukaryotic translation initiation factor 2c, putative; Argonaute
OG0014108	JUB1	0.60386	7	-0.127457	8.49972	3.1643e-09	9.97481e-05	Zm00001eb064020	VPS9 domain-containing protein; Vacuolar protein sorting-associated protein 9A
OG0007747	CPP	0.793198	7	0.371405	8.49819	3.17549e-09	9.97481e-05	Zm00001eb331790	Trafficking protein particle complex subunit
OG0018599	SPL_C	0.767439	4	0.0476761	8.45979	3.46908e-09	0.000108322	Zm00001eb305470	Actin cytoskeleton-regulatory complex protein pan1-like; Asparagine synthase (Glutamine-hydrolyzing)
OG0020187	JUB1	0.797075	9	-0.0760697	8.45537	3.50455e-09	0.000108782	NA	NA
OG0019106	SPL_C	0.859059	9	-0.122116	8.44196	3.61447e-09	0.000111244	Zm00001eb285680	Late embryogenesis abundant
OG0012615	ABI	0.840656	4	0.0586456	8.44054	3.62629e-09	0.000111244	Zm00001eb210550	RNA-binding protein 34; RNA-binding protein 34-like; RNA recognition motif domain; Splicing factor 3b, subunit 4; nucleolar protein 12; RNA-binding (RRM/RBD/RNP motifs) family protein; RRM domain-containing protein
OG0007963	SPL8	0.936654	4	0.0762942	8.43457	3.6765e-09	0.000112129	Zm00001eb210650	Hydroxyproline-rich glycoprotein family protein
OG0004500	SPL8	0.89171	9	-0.104622	8.42765	3.73554e-09	0.000113271	Zm00001eb426690	Hexosyltransferase; snRNP core protein D2; Glycogenin
OG0018993	SPL15B	0.952052	10	-0.0532913	8.41895	3.81109e-09	0.000114897	Zm00001eb012660	Glycine-rich RNA-binding protein 6, mitochondrial; RRM domain-containing protein; RNA recognition motif domain; Putative nucleotide-binding alpha-beta plait domain-containing protein; Glycine-rich RNA-binding protein; Glycine rich RNA binding protein
OG0017603	NAC_B	0.795303	9	-0.129769	8.3982	3.99758e-09	0.000119831	Zm00001eb316470	NA
OG0014111	EIL_SBP	0.769681	10	0.289828	8.37686	4.19897e-09	0.000125153	Zm00001eb064270	ARTEMIS protein, chloroplast, putative, expressed; ALBINO3-like protein 1, chloroplastic; Inner membrane protein PPF-1, chloroplastic-like; Membrane insertase OXA1/ALB3/YidC; Preprotein translocase subunit YidC
OG0026334	MYB88	0.999996	4	-0.0249159	8.36876	4.27795e-09	0.000126786	NA	NA
OG0007921	ERF_DREB_B	0.93305	6	-0.0612241	8.36268	4.33832e-09	0.000127853	Zm00001eb113360	Indole-3-acetic acid-amido synthetase GH3.17; GH3 auxin-responsive promoter; Auxin-responsive GH3 family protein
OG0010943	LBD13	0.995265	6	-0.076407	8.35548	4.41079e-09	0.000129263	Zm00001eb161110	Leucine-rich repeat extensin-like protein 3; Leucine-rich repeat/extensin; Leucine-rich repeat/extensin 2; Leucine-rich repeat/extensin 1
OG0012615	ABI	0.840656	3	0.0642262	8.34931	4.47398e-09	0.000130386	Zm00001eb210550	RNA-binding protein 34; RNA-binding protein 34-like; RNA recognition motif domain; Splicing factor 3b, subunit 4; nucleolar protein 12; RNA-binding (RRM/RBD/RNP motifs) family protein; RRM domain-containing protein
OG0008713	ERF_DREB_B	0.944108	10	-0.336865	8.32242	4.75969e-09	0.000137518	Zm00001eb212530	Cysteine proteinases superfamily protein; Chloride intracellular channel protein 6; Arabinogalactan peptide 14-like
OG0012460	MYB88	0.941226	10	-0.0627616	8.32138	4.77112e-09	0.000137518	Zm00001eb225160	Cytochrome P450, E-class, group I
OG0016625	ABI	0.240558	6	-0.0267854	8.31509	4.84076e-09	0.000138763	Zm00001eb210560	Exosome complex exonuclease RRP46 like; exosome complex exonuclease RRP46 homolog; Ribosomal protein S5 domain 2-like superfamily protein isoform 1; Putative ribonuclease PH, bacterial-type, PNPase/RNase PH domain-containing protein; Exoribonuclease; Exosomal 3'-5' exoribonuclease complex, subunit Rrp46
OG0016194	ARF_TCP	0.853439	4	0.110695	8.31254	4.8692e-09	0.000138819	Zm00001eb203380	Adrenodoxin-NADP(+) reductase
OG0000877	SPL15B	0.760158	10	-0.0933734	8.2995	5.01762e-09	0.000142277	Zm00001eb406100	Non-specific lipid-transfer protein; Non-specific lipid-transfer protein 2; Non-specific lipid-transfer protein 1; AAI domain-containing protein (Fragment)
OG0004752	BZIP	0.978552	10	0.13366	8.29037	5.12423e-09	0.000144519	Zm00001eb265430	IQ-domain 3; IQ-domain 1; IQ motif, EF-hand binding site
OG0005960	ERF9_AS2	0.739597	10	-0.213751	8.25939	5.50313e-09	0.000154375	Zm00001eb060320	Phytocyanin domain-containing protein; Putative chemocyanin; Blue copper protein; Mavicyanin; Cupredoxin; Early nodulin-like protein 2; Plastocyanin-like domain containing protein
OG0026693	HDZIP_PLINC_AHL	0.923837	1	0.846476	8.25125	5.60728e-09	0.000156189	Zm00001eb103980	Syringolide-induced protein 14-1-1
OG0018991	ERF_DREB_A	0.861571	10	-0.257793	8.2497	5.62734e-09	0.000156189	Zm00001eb395980	GDSL-like Lipase/Acylhydrolase family protein, expressed; GDSL esterase/lipase; GDSL-like Lipase/Acylhydrolase superfamily protein; Triacylglycerol lipase; Zinc finger protein, putative
OG0024128	NAC_C	0.852929	10	-0.285215	8.21242	6.13163e-09	0.000169291	Zm00001eb012060	Tropinone reductase; Putative NAD(P)-binding Rossmann-fold superfamily protein; 3-oxoacyl-[acyl-carrier-protein] reductase; Short-chain dehydrogenase/reductase SDR; Protein kinase domain-containing protein
OG0003549	JUB1	0.987792	6	-0.0719942	8.18232	6.57172e-09	0.000179891	Zm00001eb084430	Heparan-alpha-glucosaminide N-acetyltransferase-like isoform X2; Heparan-alpha-glucosaminide N-acetyltransferase; Heparan-alpha-glucosaminide N-acetyltransferase-like protein (DUF1624); heparan-alpha-glucosaminide N-acetyltransferase
OG0005481	BZIP	0.872174	4	0.141601	8.17981	6.60987e-09	0.000179891	Zm00001eb377200	Pectate lyase
OG0012801	NAC_B	0.987188	1	-0.157712	8.17924	6.61845e-09	0.000179891	Zm00001eb183610	serine/threonine-protein kinase STY13; Serine/threonine-protein kinase HT1; Protein kinase domain-containing protein
OG0014280	MYB88	0.666074	8	0.235736	8.16672	6.81211e-09	0.0001842	Zm00001eb203200	NA
OG0010862	MYB	0.361158	4	0.0848346	8.14286	7.19679e-09	0.000193604	Zm00001eb371520	Nuclear transcription factor, X-box binding; NF-X1-type zinc finger protein NFXL1; Putative chromatin regulator PHD family; RING-type domain-containing protein
OG0016975	JUB1	0.914905	9	-0.0349303	8.13981	7.24752e-09	0.000193974	Zm00001eb152300	Glucan endo-1,3-beta-glucosidase 3; X8 domain-containing protein; PLASMODESMATA CALLOSE-BINDING PROTEIN 3-like; Glucan endo-1,3-beta-glucosidase-like protein 3; Plasmodesmata callose-binding protein 3
OG0013832	LBD13	0.835958	7	0.111721	8.137	7.29459e-09	0.000194243	Zm00001eb217310	Glycine-rich RNA-binding protein RZ1C; Glycine-rich RNA-binding protein RZ1B; Glycine-rich RNA-binding protein 10; Glycine-rich RNA-binding protein 2; Glycine-rich RNA-binding protein 7; glycine-rich RNA-binding protein RZ1C-like isoform X2; Abscisic acid-inducible protein-like; Glycine-rich RNA-binding protein 8; RNA recognition motif domain; Putative transcription factor interactor and regulato…
OG0016421	BZIP_TGA	0.781805	8	-0.30142	8.1125	7.71792e-09	0.000204477	Zm00001eb366810	Porphobilinogen deaminase; Alpha-amylase; Sorting nexin 1 isoform 1; Myb domain protein 3r-3; Plant organelle RNA recognition domain-containing protein
OG0028758	BZIP	0.986822	10	-0.2255	8.08544	8.21403e-09	0.000216528	Zm00001eb147430	RanBP2-type domain-containing protein; transcription initiation factor TFIID subunit 15; TATA-binding protein-associated factor 2N; Polyadenylation factor subunit 2-like; Basic salivary proline-rich protein 3; cTAGE family member 5; serine/arginine repetitive matrix protein 1 isoform X2; zinc finger Ran-binding domain-containing protein 2; RNA-binding protein-related
OG0016959	LBD13	0.8949	4	0.129343	8.05806	8.74862e-09	0.000229467	Zm00001eb144980	Metallophos domain-containing protein; Calcineurin-like metallo-phosphoesterase superfamily protein; Putative metallophosphoesterase; Transmembrane protein 62
OG0017159	SPL8	0.599739	5	0.0595143	8.03112	9.3085e-09	0.000242937	Zm00001eb056520	ATP phosphoribosyltransferase; BAT2 domain-containing protein 1
OG0003835	NAC_A	0.831624	4	0.0895161	8.02392	9.46403e-09	0.000245773	Zm00001eb106230	Rab-GAP TBC domain-containing protein; GTPase activating protein-like; RabGAP/TBC domain-containing protein, putative, expressed; TBC1 domain family member 15; Rab-GTPase-TBC domain; Ypt/Rab-GAP domain of gyp1p superfamily protein
OG0022690	ERF9_AS2	0.878292	4	0.0195636	8.02165	9.51378e-09	0.000245848	Zm00001eb149800	VHS domain-containing protein
OG0015126	ABI	0.854505	4	0.0662469	8.01066	9.75745e-09	0.000250909	Zm00001eb291290	UV radiation resistance-associated gene protein; UV radiation resistance-associated
OG0010229	SPL_C	0.813198	10	-0.127274	7.9671	1.0787e-08	0.000276031	Zm00001eb270650	Transmembrane protein, putative
OG0009909	BZIP_TGA	0.878859	4	0.159744	7.93929	1.15004e-08	0.000292857	Zm00001eb009550	Homeobox-leucine zipper protein HOX19; Homeobox domain-containing protein; HB transcription factor; Homeobox-leucine zipper protein HAT22; Homeobox-leucine zipper protein HAT3
OG0013626	SPL8	0.848084	7	-0.0406814	7.93682	1.1566e-08	0.000293104	Zm00001eb324930	Protein TIME FOR COFFEE
OG0019841	LBD13	0.986292	7	0.0881397	7.9305	1.17354e-08	0.000295967	NA	NA
OG0016411	LBD13	0.996698	7	-0.083618	7.90606	1.24147e-08	0.000310474	Zm00001eb143700	ABC transporter domain-containing protein; ABC transporter B family member 26, chloroplastic; Transporter associated with antigen processing protein 1; Peptide exporter, ABC superfamily; ABC transporter family protein
OG0019209	WRKY	0.642833	10	-0.199469	7.90355	1.24868e-08	0.000310474	Zm00001eb106080	Protein FATTY ACID EXPORT 6; Transmembrane proteins 14C
OG0011764	ERF_DREB_A	0.847064	5	0.193522	7.9035	1.24881e-08	0.000310474	Zm00001eb425800	VAN3-binding protein-like; VAN3-binding protein isoform X1; Double-strand-break repair protein rad21
OG0020599	MYB88	0.904888	10	-0.0546179	7.87292	1.33992e-08	0.000331553	NA	NA
OG0007494	SPL8	0.946176	4	0.0733722	7.86784	1.35569e-08	0.000333882	Zm00001eb320300	ALA-interacting subunit
OG0000950	SMZ_RAP2-7_TOE2	4.40556e-07	4	0.0743966	7.86513	1.36418e-08	0.000334402	NA	NA
OG0009215	SPL15B	0.845239	10	-0.101049	7.82842	1.48448e-08	0.000362199	Zm00001eb076670	Protein CHROMATIN REMODELING 24; DNA repair and recombination protein RAD54; DNA excision repair protein ERCC-6-like; Helicase ATP-binding domain-containing protein
OG0017409	JUB1	0.0172788	9	-0.0804825	7.8176	1.52195e-08	0.00036962	Zm00001eb273000	protein LOW PHOTOSYNTHETIC EFFICIENCY 1, chloroplastic-like; Pentatricopeptide repeat-containing protein; Pentatricopeptide, putative, expressed
OG0023198	SPL_A	0.970428	6	0.0568362	7.80601	1.56311e-08	0.000377868	Zm00001eb037050	Diadenosine tetraphosphate synthetase
OG0013218	SPL_A	0.961949	2	0.0759734	7.80088	1.58167e-08	0.0003806	Zm00001eb416560	lysine-specific histone demethylase 1 homolog 2; SWIRM domain-containing protein; Putative spermine oxidase transcription regulator Homeodomain-LIKE family; Amine oxidase
OG0019949	MYB	0.936282	4	0.0917697	7.79401	1.60691e-08	0.000384908	Zm00001eb230770	tRNA (guanine(26)-N(2))-dimethyltransferase
OG0015243	DOF_CDF	0.960606	2	0.208922	7.78096	1.65591e-08	0.000394842	Zm00001eb150500	PsbP domain-containing protein; 23 kDa subunit of oxygen evolving system of photosystem II; Thylakoid lumenal 29.8 kDa protein, chloroplast, putative
OG0002437	ERF9_AS2	0.747647	7	-0.100197	7.75826	1.74478e-08	0.000414151	Zm00001eb383650	Polyadenylate-binding protein-interacting protein 8; Polyadenylate-binding protein-interacting protein 8-like; Polyadenylate-binding protein-interacting protein 9; Splicing factor, arginine/serine-rich 12; RRM domain-containing protein; RNA-binding protein, putative; Putative polyadenylate-binding protein; Polyadenylate-binding protein RBP45C; polyadenylate-binding protein-interacting protein 11
OG0010861	ZAT10_SIZF2	0.994801	3	0.0799721	7.73555	1.83843e-08	0.000434414	Zm00001eb280970	U-box domain-containing protein 33; putative U-box domain-containing protein 50; U-box domain-containing protein 35; Usp domain-containing protein; U-box domain-containing protein 54; U-box domain-containing protein 35-like; Adenine nucleotide alpha hydrolase-like superfamily protein; U-box domain-containing protein 35-like isoform X1; Serine/threonine-protein kinase; U-box domain-containing prot…
OG0022394	C2H2_DOF	0.660825	7	0.255294	7.7269	1.87544e-08	0.000441172	Zm00001eb079270	26S proteasome non-ATPase regulatory subunit 6; PCI domain-containing protein
OG0015283	SPL_B	0.890553	4	0.0613563	7.71118	1.94455e-08	0.000455386	Zm00001eb332980	1-phosphatidylinositol 4-kinase
OG0018061	BHLH_CAMTA	0.972892	7	0.228498	7.70464	1.97407e-08	0.000460247	Zm00001eb429090	Transcription factor bHLH111; Putative HLH DNA-binding domain superfamily protein; BHLH domain-containing protein
OG0034610	HDZIP_PLINC_AHL	0.908697	7	-0.444211	7.6967	2.0105e-08	0.000466664	Zm00001eb080370	RNA-dependent RNA polymerase
OG0006758	HSF_GARP	0.657163	5	0.405924	7.68415	2.06945e-08	0.000476879	Zm00001eb371550	Putative peroxygenase 4; Caleosin; EF-hand domain-containing protein; Calcium binding EF-hand protein
OG0005122	SPL15B	0.275461	9	-0.193108	7.68347	2.07268e-08	0.000476879	Zm00001eb218690	Translation initiation factor eIF-2B subunit delta; NagB/RpiA/CoA transferase-like superfamily protein; IF-2B domain-containing protein; C2H2-type domain-containing protein
OG0021457	NAC_B	0.686259	7	-0.0594117	7.6742	2.11739e-08	0.000484054	Zm00001eb021550	Cytochrome P450 family 704 subfamily A polypeptide 2; Cytochrome P450 family protein, expressed
OG0004520	MYB88	0.96187	9	-0.0425398	7.67319	2.12232e-08	0.000484054	Zm00001eb005500	Transcription factor ILI6; Transcription factor ILI7; BHLH domain-containing protein; Activation-tagged BRI1(Brassinosteroid-insensitive 1)-suppressor 1; Myc-type, basic helix-loop-helix (BHLH) domain containing protein; DNA binding protein
OG0019197	SPL_A	0.973619	10	-0.0552209	7.66683	2.15361e-08	0.000489064	Zm00001eb015000	NA
OG0018967	SMZ_RAP2-7_TOE2	0.999618	6	-0.0900273	7.64939	2.24187e-08	0.000504983	Zm00001eb088830	Pectate lyase
OG0006359	SPL_A	0.808156	6	0.111823	7.64918	2.24297e-08	0.000504983	Zm00001eb425980	Gamma-tubulin complex component
OG0020890	JUB1	0.976931	9	0.12347	7.64619	2.25845e-08	0.000506295	Zm00001eb384940	Berberine bridge enzyme-like Cyn d 4; Tetrahydrocannabinolic acid synthase; FAD-binding PCMH-type domain-containing protein; Flavin-dependent oxidoreductase FOX1; Cannabidiolic acid synthase; BBE domain-containing protein
OG0006284	LBD13	0.684524	3	0.0735657	7.64359	2.27203e-08	0.000507174	Zm00001eb296650	Fe2OG dioxygenase domain-containing protein; probable 2-oxoglutarate-dependent dioxygenase AOP1
OG0017565	JUB1	0.997426	6	-0.113236	7.63586	2.31281e-08	0.000514088	Zm00001eb419570	Subtilase family protein, expressed; Serine protease
OG0007200	JUB1	0.834281	4	0.047137	7.62059	2.39556e-08	0.000530235	Zm00001eb255110	FLZ-type domain-containing protein; FCS-Like Zinc finger 5
OG0001454	SPL_A	0.984655	7	-0.0209306	7.61787	2.41065e-08	0.000531334	Zm00001eb392880	Sucrose synthase
OG0022692	SPL8	2.05796e-07	8	-0.0550293	7.61555	2.42353e-08	0.000531938	Zm00001eb343270	NA
OG0018558	LBD13	0.834846	10	-0.0423086	7.59878	2.51896e-08	0.000550579	Zm00001eb235800	Heat shock protein, mitochondrial; SHSP domain-containing protein
OG0015158	MYB	0.894258	4	0.114047	7.59332	2.55084e-08	0.000555234	Zm00001eb389350	HP domain-containing protein; villin-3 isoform X2
OG0008571	CPP	0.769737	1	-0.74816	7.59073	2.5661e-08	0.000556248	Zm00001eb260550	Pentatricopeptide repeat-containing protein; Tetratricopeptide repeat (TPR)-like superfamily protein, putative; Tetratricopeptide-like helical domain containing protein
OG0002521	SPL_A	0.969302	3	0.0429201	7.57951	2.63323e-08	0.000568451	Zm00001eb309030	Brassinosteroid LRR receptor kinase BRL1; Protein kinase domain-containing protein; Pkinase domain-containing protein/LRR_1 domain-containing protein/LRRNT_2 domain-containing protein/LRR_4 domain-containing protein/LRR_6 domain-containing protein/LRR_8 domain-containing protein; Brassinazole-resistant 1 protein; Leucine-rich repeat family protein
OG0018599	SMZ_RAP2-7_TOE2	0.999999	9	-0.0148909	7.5728	2.67424e-08	0.000574937	Zm00001eb305470	Actin cytoskeleton-regulatory complex protein pan1-like; Asparagine synthase (Glutamine-hydrolyzing)
OG0006443	ABI	0.104455	7	0.0829273	7.50119	3.15364e-08	0.000675236	Zm00001eb285830	Protein-serine/threonine phosphatase; PPM-type phosphatase domain-containing protein
OG0021800	ERF9_AS2	0.572611	4	0.202531	7.48254	3.292e-08	0.000701039	NA	NA
OG0017339	SPL8	0.514909	7	0.0674842	7.48137	3.30087e-08	0.000701039	Zm00001eb102230	NADH dehydrogenase [ubiquinone] 1 alpha subcomplex subunit 12
OG0029204	ARF_TCP	0.832083	8	0.0676461	7.47953	3.31493e-08	0.000701186	Zm00001eb194950	Clathrin heavy chain
OG0011279	HSF_GARP	0.800239	10	-0.152681	7.4772	3.33274e-08	0.0007021	Zm00001eb044950	DExH-box splicing factor-binding site protein; G-patch domain-containing protein; G-patch domain containing protein, expressed; PIN2/TERF1-interacting telomerase inhibitor 1; G patch domain and ankyrin repeat-containing protein 1 homolog; Coiled-coil domain-containing protein 75; Nucleic acid binding protein
OG0009841	ERF_DREB_B	0.917307	1	-0.591703	7.47547	3.34602e-08	0.0007021	Zm00001eb223160	Phospholipid-transporting ATPase
OG0022394	CPP	0.915878	7	0.182339	7.46864	3.39905e-08	0.000710384	Zm00001eb079270	26S proteasome non-ATPase regulatory subunit 6; PCI domain-containing protein
OG0015562	BZIP_TGA	0.880013	10	-0.269619	7.45796	3.48372e-08	0.000725192	Zm00001eb237700	Chloroplast processing peptidase; Signal peptidase I
OG0011389	SPL8	0.899731	4	0.0910955	7.44784	3.56583e-08	0.000737128	Zm00001eb257430	Chaperone protein ClpB-like; Clp R domain-containing protein; Chaperone protein ClpB1
OG0020887	NAC_C	0.958821	4	-0.125311	7.44573	3.58321e-08	0.000737128	NA	NA
OG0016928	MIKC	0.800131	10	-0.268406	7.44573	3.58322e-08	0.000737128	Zm00001eb045540	Dishevelled; Glutaredoxin-related; Electron transporter, putative; DEP domain-containing mTOR-interacting protein
OG0023049	ARF_TCP	0.164549	7	-0.042107	7.42238	3.78108e-08	0.000774793	NA	NA
OG0018921	SMZ_RAP2-7_TOE2	0.843022	10	0.151075	7.4129	3.86452e-08	0.000788619	Zm00001eb131030	Inactive serine/threonine-protein kinase lvsG; Regulatory associated protein of TOR; G-beta repeat protein; Protein serine/threonine kinase; BEACH domain-containing protein
OG0005527	SMZ_RAP2-7_TOE2	0.996021	10	-0.046164	7.41075	3.88376e-08	0.000788619	Zm00001eb213960	NA
OG0021362	ARF_RAV	0.864318	4	0.120016	7.40964	3.89365e-08	0.000788619	Zm00001eb314110	NA
OG0011095	SPL15B	0.993785	2	-0.0652917	7.40664	3.92069e-08	0.000791041	Zm00001eb170360	Coiled-coil domain-containing protein SCD2; coiled-coil domain-containing protein SCD2-like; coiled-coil domain-containing protein SCD2-like isoform X1
OG0006418	HDZIP_PLINC_AHL	0.834062	9	-0.213617	7.40356	3.94853e-08	0.000791653	Zm00001eb253370	Basic leucine zipper 43; Light-inducible protein CPRF3; BZIP domain-containing protein; Basic leucine-zipper 58; Chaperonin 60 subunit beta 4; G-box-binding factor 1
OG0008829	SMZ_RAP2-7_TOE2	0.654037	4	0.0799617	7.40234	3.95967e-08	0.000791653	Zm00001eb232320	NA
OG0026350	DOF_CDF	0.830232	1	0.438306	7.40051	3.97637e-08	0.000791653	Zm00001eb207050	Succinate-semialdehyde dehydrogenase; Aldedh domain-containing protein; Succinate-semialdehyde dehydrogenase mitochondrial; Aldehyde dehydrogenase 5F1
OG0012849	SMZ_RAP2-7_TOE2	0.773315	6	-0.0956697	7.39967	3.98409e-08	0.000791653	Zm00001eb328770	Peroxiredoxin
OG0015191	MYB88	0.467825	7	0.0559911	7.3963	4.01511e-08	0.000794807	Zm00001eb375190	Cys/Met metabolism; Cystathionine beta-lyase
OG0006597	SPL15B	0.97684	8	0.147058	7.37762	4.1916e-08	0.000823623	Zm00001eb157060	NA
OG0006371	SPL_A	0.881674	4	0.0609312	7.37757	4.19208e-08	0.000823623	Zm00001eb246740	Retrovirus-related Pol polyprotein from transposon TNT 1-94
OG0013325	BZIP_TGA	0.787779	3	0.25892	7.37564	4.2108e-08	0.000824214	Zm00001eb045210	Protein arginine methyltransferase 6 (Fragment); PrmA domain-containing protein; Putative methyltransferase
OG0002087	SPL_A	0.590052	10	-0.0970699	7.36196	4.34546e-08	0.000845423	Zm00001eb328730	Protein-serine/threonine kinase
OG0014553	JUB1	0.878647	9	-0.0552523	7.36123	4.35279e-08	0.000845423	Zm00001eb214790	Initiator of meiotic double stranded breaks SPO11-1; Topoisomerase-like enzyme1; Phytochrome; Meiotic recombination protein SPO11-1; Spo11/DNA topoisomerase VI, subunit A; meiotic recombination protein SPO11-1; Type 2 dna topoisomerase 6 subunit a
OG0010133	Tryptophan_cluster	0.797061	4	0.190256	7.35977	4.3675e-08	0.000845423	Zm00001eb136940	Dual specificity protein kinase shkD isoform X2; PAS domain-containing protein tyrosine kinase family protein; Serine/threonine-protein kinase EDR1; probable serine/threonine-protein kinase roco5; serine/threonine-protein kinase STE20; kinase suppressor of Ras 2-like; Serine/threonine-protein kinase CTR1; Serine/threonine-protein kinase
OG0005390	ARF_TCP	0.357075	7	-0.479494	7.35752	4.39018e-08	0.000846688	Zm00001eb247890	Regulator of nonsense transcripts UPF2; Putative up-frameshift suppressor 2
OG0004060	SPL_C	0.694713	4	0.155711	7.35198	4.44653e-08	0.000854415	Zm00001eb040920	Leucine-rich repeat receptor-like protein kinase PEPR1; Protein kinase domain-containing protein
OG0019613	MYB88	0.865259	7	0.0476467	7.31955	4.79121e-08	0.000915551	Zm00001eb380530	NA
OG0013851	JUB1	0.875192	10	-0.0466245	7.31464	4.8457e-08	0.000915551	Zm00001eb150740	Putative GMP synthase [glutamine-hydrolyzing]; DNA-3-methyladenine glycosylase I; DNA-3-methyladenine glycosylase 1; Putative Glutamine amidotransferase
OG0004217	LBD13	0.247639	5	0.0777689	7.3146	4.84623e-08	0.000915551	Zm00001eb226760	NB-ARC domain-containing protein; Disease resistance protein RGA2
OG0023428	SPL_A	0.952375	3	0.10251	7.31394	4.85358e-08	0.000915551	Zm00001eb013620	E1 ubiquitin-activating enzyme
OG0017009	BZIP	0.973934	6	0.0947263	7.31299	4.86415e-08	0.000915551	Zm00001eb122340	Kinesin-like polypeptide; kinesin-like protein KIN-14L isoform X2; Kinesin-4; Kinesin motor domain-containing protein; Kinesin-like protein KIN-14A
OG0010813	SMZ_RAP2-7_TOE2	0.99998	4	0.018869	7.31252	4.86941e-08	0.000915551	Zm00001eb291860	Peroxidase
OG0012035	SPL15B	0.94747	2	0.188088	7.30615	4.94135e-08	0.000925759	Zm00001eb244720	Protein SENSITIVE TO PROTON RHIZOTOXICITY 1; zinc finger protein STOP1 homolog; TRANSPARENT TESTA 1 protein, putative; C2H2 transcription factor (Fragment); TFIIH C1-like domain containing protein; C2H2-type domain-containing protein
OG0002699	ABI	0.669386	1	-0.223851	7.29857	5.02836e-08	0.000938707	Zm00001eb290340	GATA zinc finger domain-containing protein 13; Putative 6,7-dimethyl-8-ribityllumazine synthase-like
OG0015297	WRKY	0.775682	4	0.138633	7.29637	5.0539e-08	0.00094013	Zm00001eb120830	WD repeat-containing protein 53; Cellulose synthase A; WD40 repeat-containing protein
OG0011874	LBD13	0.859041	7	0.0721556	7.28881	5.14269e-08	0.000953266	Zm00001eb063270	protein-lysine methyltransferase METTL21C isoform X2; Methyltransferase-like protein 23; protein N-methyltransferase NNT1; Nicotinamide N-methyltransferase-like protein; S-adenosyl-L-methionine-dependent methyltransferases superfamily protein isoform 1; protein N-terminal and lysine N-methyltransferase EFM7; protein N-lysine methyltransferase METTL21A; Putative lysine methyltransferase, S-adenosy…
OG0024292	ZAT10_SIZF2	0.958175	9	-0.0773485	7.28495	5.18864e-08	0.000958397	Zm00001eb380300	Senescence-specific cysteine protease SAG39; KDEL-tailed cysteine endopeptidase CEP1; Vignain
OG0002618	LBD13	0.865262	10	-0.053642	7.26774	5.39829e-08	0.000993622	Zm00001eb295010	NA
OG0007407	SPL_B	0.762219	2	-0.216528	7.25885	5.50993e-08	0.00100999	Zm00001eb051410	N-acetyl-glutamate semialdehyde dehydrogenase; Probable N-acetyl-gamma-glutamyl-phosphate reductase, chloroplastic
OG0008178	BZIP	0.893938	7	0.0444579	7.25611	5.54489e-08	0.00100999	Zm00001eb128000	NAC4 transcription factor; NAC domain-containing protein; NAC domain-containing protein 89; NAC domain containing protein 50
OG0015767	JUB1	0.940505	10	-0.0740592	7.2561	5.54497e-08	0.00100999	Zm00001eb291900	DUF1995 domain-containing protein (Fragment); ATP synthase subunit delta
OG0015221	LBD13	0.792756	4	0.0882441	7.24843	5.64381e-08	0.00102394	Zm00001eb364960	Fertility restorer homologue-like; Pentatricopeptide repeat-containing protein; Tetratricopeptide repeat (TPR)-like superfamily protein
OG0010205	MYB88	0.296336	9	-0.0433137	7.24714	5.66057e-08	0.00102394	Zm00001eb386840	Protein kinase domain-containing protein; PB1 domain-containing protein; Serine/threonine-protein kinase CTR1; Trithorax group protein osa-like
OG0022394	DOF_CDF	0.642061	7	0.12616	7.24519	5.68602e-08	0.001025	Zm00001eb079270	26S proteasome non-ATPase regulatory subunit 6; PCI domain-containing protein
OG0010554	SMZ_RAP2-7_TOE2	0.844317	4	0.0895547	7.2378	5.78357e-08	0.00103482	Zm00001eb374670	Ubiquitin carboxyl-terminal hydrolase; USP domain-containing protein
OG0010242	ERF9_AS2	0.998257	6	-0.0832287	7.23701	5.79416e-08	0.00103482	Zm00001eb142430	proline-rich receptor-like protein kinase PERK3; Serine/threonine-protein kinase PBS1; Protein kinase domain-containing protein; Serine/threonine-protein kinase-like protein ACR4; probable serine/threonine-protein kinase PBL21 isoform X2; Nodulation receptor kinase; probable leucine-rich repeat receptor-like protein kinase At5g49770; probable serine/threonine-protein kinase At1g01540; Serine/thre…
OG0029144	WRKY	0.648598	5	0.0402085	7.2366	5.79964e-08	0.00103482	Zm00001eb189100	Glycosyltransferase 6; Galactomannan galactosyltransferase; Xyloglucan 6-xylosyltransferase; Galactosyl transferase GMA12/MNN10 family protein
OG0011437	MYB88	0.766052	4	0.0240719	7.23219	5.85886e-08	0.00104184	Zm00001eb102930	mitochondrial protein pet191 homolog; N-terminal; cytochrome c oxidase assembly factor 5
OG0016192	ARF_TCP	0.954448	4	0.220788	7.23018	5.886e-08	0.00104313	Zm00001eb002100	1,3-beta-glucan synthase
OG0008931	MYB	0.850385	9	-0.123869	7.20998	6.16629e-08	0.00108873	Zm00001eb311840	AUGMIN subunit 5; HAUS augmin-like complex subunit 5; IMP dehydrogenase/GMP reductase
OG0013068	SPL15B	0.936395	4	0.0554578	7.20867	6.1848e-08	0.00108873	Zm00001eb143310	Auxin efflux carrier component
OG0012445	ZAT10_SIZF2	0.952332	1	-0.0559074	7.20274	6.26995e-08	0.00109672	Zm00001eb412110	GTD-binding domain-containing protein; Myosin-binding protein 7
OG0012387	NAC_C	0.969267	9	0.484903	7.20259	6.27199e-08	0.00109672	Zm00001eb128680	Holliday junction resolvase MOC1, chloroplastic; Hydroxymethylglutaryl-CoA lyase, putative / 3-hydroxy-3-methylglutarate-CoA lyase, putative / HMG-CoA lyase, putative; Microtubule-associated proteins 65-1
OG0010811	WRKY	0.9981	8	-0.07262	7.20084	6.29745e-08	0.00109751	Zm00001eb352890	MATH domain-containing protein
OG0014983	JUB1	0.93255	10	-0.0410127	7.19877	6.3274e-08	0.00109908	Zm00001eb250010	RING-H2 finger protein ATL5J; RING-H2 finger protein ATL54; E3 ubiquitin-protein ligase EL5-like; RING-type domain-containing protein
OG0003977	SPL15B	0.390588	10	-0.0325247	7.19369	6.4019e-08	0.00110835	Zm00001eb004440	probable serine/threonine-protein kinase PBL16; Protein kinase domain-containing protein; Resistance protein (Fragment)
OG0015322	WRKY	0.779986	7	0.0713508	7.17807	6.6363e-08	0.00114515	Zm00001eb414970	haloacid dehalogenase-like hydrolase domain-containing protein 3; Putative hydrolase (HAD superfamily); HAD hydrolase; HAD-superfamily hydrolase, subfamily IA, variant 1
OG0022690	ERF9_AS2	0.878292	10	-0.0217334	7.17495	6.68415e-08	0.00114963	Zm00001eb149800	VHS domain-containing protein
OG0008124	SPL_A	0.746152	10	-0.107758	7.16586	6.82557e-08	0.00117011	Zm00001eb229020	Clathrin light chain
OG0011833	LBD13	0.584615	4	0.0709555	7.16251	6.87849e-08	0.00117534	Zm00001eb219850	tRNA-uridine aminocarboxypropyltransferase
OG0005774	SMZ_RAP2-7_TOE2	0.142438	9	-0.104076	7.16022	6.91481e-08	0.00117771	Zm00001eb098840	Protein ALTERED XYLOGLUCAN 4; Leaf senescence protein-like; Trichome birefringence-like; Putative PMR5 domain, PC-Esterase; PMR5N domain-containing protein (Fragment)
OG0014187	JUB1	0.947075	7	0.0351475	7.14244	7.20374e-08	0.00122295	Zm00001eb340670	Alkaline/neutral invertase
OG0015374	SPL8	0.788313	8	0.120817	7.14005	7.24352e-08	0.00122574	Zm00001eb071360	Galacturonic acid kinase; Galacturonokinase; galacturonokinase-like isoform X3; Galactokinase; GHMP kinase N-terminal domain; galacturonokinase-like isoform X1
OG0005804	SPL15B	0.88392	10	0.114251	7.12803	7.44676e-08	0.00125557	Zm00001eb141870	Photosystem II reaction center Psb28 protein
OG0012323	SMZ_RAP2-7_TOE2	0.995777	10	0.106071	7.12682	7.46765e-08	0.00125557	Zm00001eb146060	glycosyltransferase BC10; Core-2/I-branching beta-16-N-acetylglucosaminyltransferase family protein; Glycosyl transferase
OG0002087	MYB88	0.738538	10	-0.0760049	7.1242	7.51273e-08	0.00125598	Zm00001eb328730	Protein-serine/threonine kinase
OG0031521	BZIP	0.758504	9	-0.0723647	7.1239	7.51797e-08	0.00125598	Zm00001eb221140	RING-type E3 ubiquitin transferase; C2H2-type domain-containing protein; RING/U-box superfamily protein; E3 ubiquitin-protein ligase Hakai
OG0002799	SPL15B	0.43465	4	0.0802126	7.11659	7.64559e-08	0.00127324	Zm00001eb094000	double-stranded RNA-binding protein 1-like; double-stranded RNA-binding protein 1; Double-stranded RNA-binding protein 8; Double-stranded RNA-binding protein 7; DsRNA-binding domain-like superfamily protein; DRBM domain-containing protein; Double-stranded RNA-binding protein 3; Double-stranded RNA-binding domain containing protein; Ribonuclease III; DsRNA-binding domain-like superfamily protein i…
OG0015007	JUB1	0.93424	4	0.0205403	7.11254	7.71722e-08	0.0012811	Zm00001eb331510	SNF2 domain-containing protein CLASSY 1; CHD3-type chromatin-remodeling factor PICKLE; DNA repair protein rhp54
OG0027598	ERF_DREB_B	0.678574	2	0.589455	7.10824	7.79396e-08	0.00128976	Zm00001eb427320	Salutaridine reductase; Short-chain dehydrogenase/reductase 2; Carbonyl reductase 1; (+)-neomenthol dehydrogenase-like; (+)-neomenthol dehydrogenase; (+)-neomenthol dehydrogenase-like isoform X2
OG0015894	SPL_B	0.75474	2	0.145111	7.10335	7.88234e-08	0.00130028	Zm00001eb125480	Aspergillus nuclease S(1)
OG0023022	SPL15B	0.833467	10	-0.112559	7.09924	7.95728e-08	0.00130853	Zm00001eb130530	TRICHOME BIREFRINGENCE-LIKE 37; Protein trichome birefringence-like 39
OG0014018	ERF_DREB_B	0.876037	10	-0.475917	7.09368	8.05964e-08	0.00132122	Zm00001eb168480	Pyruvate kinase
OG0016803	BZIP	0.999924	3	-0.084461	7.08878	8.15123e-08	0.00132608	Zm00001eb329920	Retrovirus-related Pol polyprotein LINE-1
OG0008829	SMZ_RAP2-7_TOE2	0.654037	7	-0.0760939	7.08822	8.16165e-08	0.00132608	Zm00001eb232320	NA
OG0018967	SMZ_RAP2-7_TOE2	0.999618	1	0.0685736	7.0865	8.19417e-08	0.00132608	Zm00001eb088830	Pectate lyase
OG0022167	NAC_A	0.837149	7	-0.152529	7.08385	8.24431e-08	0.00132608	Zm00001eb148020	NA
OG0004641	MYB88	0.857589	5	0.119111	7.08348	8.25123e-08	0.00132608	Zm00001eb380520	Putative Transmembrane amino acid transporter family protein isoform 1; probable sodium-coupled neutral amino acid transporter 6
OG0010623	BZIP_TGA	0.82499	10	-0.239214	7.08323	8.25608e-08	0.00132608	Zm00001eb232600	LPS-assembly protein like; 50S ribosomal protein L4
OG0007118	SPL15B	0.99453	7	-0.0754726	7.08269	8.26623e-08	0.00132608	Zm00001eb367120	Cytochrome P450 family 81 subfamily D polypeptide 8; Isoflavone 2'-hydroxylase
OG0018976	HDZIP_PLINC_AHL	0.783676	4	0.331355	7.0796	8.32539e-08	0.0013315	Zm00001eb215290	Magnesium-dependent phosphatase 1; Magnesium-dependent phosphatase-1 type; Magnesium-dependent phosphatase-1 family protein, expressed; Magnesium-dependent phosphatase, putative; Haloacid dehalogenase-like hydrolase (HAD) superfamily protein; Haloacid dehalogenase-like hydrolase superfamily protein isoform 2
OG0010868	SMZ_RAP2-7_TOE2	0.974768	4	0.0374864	7.07371	8.43894e-08	0.00134174	Zm00001eb373920	CTC-interacting domain 7 isoform 1; DNA primase (Fragment)
OG0012489	MYB	0.924503	7	0.0624356	7.07363	8.44057e-08	0.00134174	Zm00001eb075840	probable polyol transporter 4; MFS domain-containing protein; Sugar/inositol transporter; Arabinose-proton symporter; Major facilitator superfamily protein
OG0001661	WRKY	0.988086	6	0.0924512	7.06428	8.62417e-08	0.00136678	Zm00001eb343120	CDP-diacylglycerol--serine O-phosphatidyltransferase 1; Phosphatidylserine synthase 2; CDP-diacylglycerol--serine O-phosphatidyltransferase 1 isoform X1; Phosphatidyl serine synthase; CDP-diacylglycerol--serine O-phosphatidyltransferase 2; PSS domain-containing protein; Putative CDP-diacylglycerol--serine O-phosphatidyltransferase
OG0014780	ZAT10_SIZF2	0.373587	8	0.081108	7.04195	9.07932e-08	0.00143458	Zm00001eb055810	NA
OG0015619	JUB1	0.777317	10	-0.0305894	7.03555	9.2141e-08	0.00144768	Zm00001eb239490	NA
OG0008551	NAC_C	0.951142	10	0.515515	7.03539	9.21742e-08	0.00144768	Zm00001eb148190	Response regulator 20; HTH myb-type domain-containing protein; Transcription factor LUX; transcription factor MYBC1
OG0024038	LBD13	0.903975	9	0.0912716	7.03339	9.26008e-08	0.00145004	NA	NA
OG0014315	MYB	0.651987	4	0.113712	7.02877	9.35909e-08	0.0014576	Zm00001eb254850	NA
OG0006834	JUB1	0.874389	4	0.0453232	7.02854	9.3639e-08	0.0014576	Zm00001eb023830	NA
OG0011790	SPL15B	0.101878	7	-0.100522	7.01914	9.56886e-08	0.00148509	Zm00001eb432580	Glutamine synthetase
OG0022476	ERF9_AS2	0.302644	9	-0.119975	7.01623	9.63312e-08	0.00148979	Zm00001eb337310	Senescence-specific cysteine protease SAG12; KDEL-tailed cysteine endopeptidase CEP1; Vignain
OG0003922	SPL8	0.999992	7	-0.0181626	7.01521	9.65594e-08	0.00148979	Zm00001eb259160	t-SNARE coiled-coil homology domain-containing protein; Target SNARE coiled-coil domain
OG0005967	ERF_DREB_B	0.793154	7	0.402034	7.00422	9.90327e-08	0.00152347	Zm00001eb013660	Gamma-interferon-inducible lysosomal thiol reductase; Ribonuclease T(2)
OG0020376	ERF9_AS2	0.379457	9	0.0659588	6.99969	1.00072e-07	0.00153496	Zm00001eb404730	Vacuolar amino acid transporter 1
OG0010752	JUB1	0.942563	7	0.0515199	6.99449	1.01277e-07	0.00154892	Zm00001eb306930	31 kDa ribonucleoprotein, chloroplastic; RNA-binding protein chloroplast; RNA-binding protein CP31B chloroplastic; Ribonucleoprotein, chloroplast, putative; RNA recognition motif domain; Nucleic acid-binding protein; RNA-binding protein
OG0000255	DOF_CDF	0.684498	6	-0.395433	6.98428	1.03687e-07	0.00158116	Zm00001eb141080	Glutathione S-transferase GST 21; Putative glutathione S-transferase
OG0006335	SPL_B	0.676522	4	0.0862394	6.98194	1.04246e-07	0.0015813	Zm00001eb160480	NA
OG0007963	SPL_B	0.943455	4	0.0762337	6.98051	1.0459e-07	0.0015813	Zm00001eb210650	Hydroxyproline-rich glycoprotein family protein
OG0017971	SPL_B	0.923484	4	0.0297269	6.98047	1.04601e-07	0.0015813	Zm00001eb362370	Protein COFACTOR ASSEMBLY OF COMPLEX C SUBUNIT B CCB3, chloroplastic; Putative membrane protein ylmG
OG0019463	MYB88	0.810414	9	0.0773027	6.97434	1.06086e-07	0.00159914	NA	NA
OG0019508	ERF9_AS2	0.752169	10	0.131058	6.97062	1.06999e-07	0.00160829	Zm00001eb131660	Adenylate isopentenyltransferase 5, chloroplastic; Isopentenyl transferase IPT7; Isopentenyl transferase IPT2; Putative tRNA dimethylallyltransferase, P-loop containing nucleoside triphosphate hydrolase; tRNA dimethylallyltransferase
OG0015211	ERF_DREB_A	0.661649	7	-0.640572	6.96802	1.07643e-07	0.00161334	Zm00001eb051830	Serine/threonine protein phosphatase 2A regulatory subunit
OG0005027	SPL_A	0.999995	9	0.0602697	6.95626	1.10596e-07	0.00165288	Zm00001eb260610	Peroxidase
OG0003026	NAC_C	0.800293	2	0.48795	6.95227	1.11618e-07	0.00166342	Zm00001eb205500	26S protease regulatory subunit 8 A; AAA domain-containing protein; Regulatory particle triple-A ATPase 6A; Atp-dependent zinc metalloprotease ftsh
OG0021577	MIKC	0.7245	7	-0.263375	6.94712	1.12948e-07	0.00167692	Zm00001eb043140	Receptor-like serine/threonine-protein kinase; G-type lectin S-receptor-like serine/threonine-protein kinase B120
OG0007625	ERF_DREB_B	0.798563	6	-0.0495917	6.94629	1.13164e-07	0.00167692	Zm00001eb002000	CHD3-type chromatin-remodeling factor PICKLE-like isoform X1; PHD and RING finger domain-containing protein 1; CW-type domain-containing protein; DNA binding protein
OG0017906	MYB88	0.83067	10	-0.0897266	6.94382	1.13811e-07	0.00168176	Zm00001eb348320	protein transport protein sec24; Putative von Willebrand factor, type A, Zinc finger, Sec23/Sec24-type, sec23/Sec24, trunk; Zinc finger protein; Protein transport protein like
OG0006688	MIKC	0.7665	7	-0.330332	6.93793	1.15364e-07	0.00168843	Zm00001eb032200	Protein downstream neighbor of Son; F-box protein, helicase, 18
OG0016258	ERF_DREB_A	0.820759	4	0.151516	6.93789	1.15374e-07	0.00168843	Zm00001eb267750	caffeoylshikimate esterase-like; Disease resistance-responsive (Dirigent-like protein) family protein; Alpha/beta-Hydrolases superfamily protein; Alpha/beta hydrolase fold-1; Monoglyceride lipase; Esterase/lipase/thioesterase family protein
OG0006478	BZIP_TGA	0.793946	9	-0.212099	6.93611	1.15849e-07	0.00168843	Zm00001eb034030	Pentatricopeptide repeat-containing protein
OG0002411	HDZIP_PLINC_AHL	0.808231	4	0.336557	6.93598	1.15884e-07	0.00168843	Zm00001eb221520	Flotillin-like protein 1
OG0010651	LBD13	0.927521	10	0.0250313	6.93513	1.1611e-07	0.00168843	Zm00001eb107910	Chitin-inducible gibberellin-responsive protein 2; GRAS domain-containing protein; Scarecrow-like protein 21; scarecrow-like transcription factor PAT1; Putative chitin-inducible gibberellin-responsive protein; Chitin-inducible gibberellin-responsive protein 2, putative, expressed
OG0031521	BZIP	0.758504	7	0.0623752	6.93482	1.16193e-07	0.00168843	Zm00001eb221140	RING-type E3 ubiquitin transferase; C2H2-type domain-containing protein; RING/U-box superfamily protein; E3 ubiquitin-protein ligase Hakai
OG0005116	SPL_A	0.756155	6	0.148402	6.92826	1.17962e-07	0.0017094	Zm00001eb195400	WRKY domain-containing protein
OG0010939	BZIP_TGA	0.930413	10	-0.198292	6.92583	1.18624e-07	0.00171172	Zm00001eb159470	C2 domain-containing protein; probable ADP-ribosylation factor GTPase-activating protein AGD13; ADP-ribosylation factor GTPase-activating protein AGD11-like protein; Putative ADP-ribosylation factor GTPase-activating protein AGD11; GTPase activating protein 1; Calcium-dependent lipid-binding (CaLB domain) family protein; Phosphatidylserine decarboxylase
OG0002437	LBD13	0.780531	10	-0.0803719	6.92528	1.18775e-07	0.00171172	Zm00001eb383650	Polyadenylate-binding protein-interacting protein 8; Polyadenylate-binding protein-interacting protein 8-like; Polyadenylate-binding protein-interacting protein 9; Splicing factor, arginine/serine-rich 12; RRM domain-containing protein; RNA-binding protein, putative; Putative polyadenylate-binding protein; Polyadenylate-binding protein RBP45C; polyadenylate-binding protein-interacting protein 11
OG0002903	SPL8	0.53665	9	-0.0832707	6.91324	1.22113e-07	0.00175501	Zm00001eb080770	Black hull 4; Amino acid/polyamine transporter II
OG0007344	JUB1	0.976065	2	0.0315462	6.91145	1.22617e-07	0.00175744	Zm00001eb127820	flowering-promoting factor 1-like protein 3; Flowering promoting factor; Glutamate--tRNA ligase 1 (Fragment); Flowering-promoting factor-like protein
OG0006615	SPL_C	0.999996	10	-0.0339938	6.91026	1.22953e-07	0.00175745	Zm00001eb047000	AT-rich interactive domain-containing protein 2; ARID domain-containing protein
OG0011211	SPL15B	0.872924	4	0.0817335	6.89723	1.26699e-07	0.00179898	Zm00001eb014630	Nicotianamine synthase6; Mediator of RNA polymerase II transcription subunit like
OG0004713	LBD13	0.492971	6	-0.048666	6.89471	1.27434e-07	0.00179898	Zm00001eb201250	Fatty acyl-CoA reductase
OG0003740	SPL8	0.891709	9	-0.0510272	6.8939	1.27674e-07	0.00179898	Zm00001eb100860	NA
OG0010058	SPL_A	0.973024	3	-0.030414	6.89386	1.27684e-07	0.00179898	Zm00001eb259070	OTU domain-containing protein; Cysteine proteinases superfamily protein; Cysteine-type peptidase; OTU-like cysteine protease-like
OG0001147	RVE_ARR_GATA	0.530141	7	0.189134	6.8933	1.2785e-07	0.00179898	Zm00001eb292990	NA
OG0017906	JUB1	0.997222	4	0.0189963	6.89234	1.28134e-07	0.00179898	Zm00001eb348320	protein transport protein sec24; Putative von Willebrand factor, type A, Zinc finger, Sec23/Sec24-type, sec23/Sec24, trunk; Zinc finger protein; Protein transport protein like
OG0007963	MYB_TRB	0.926338	4	0.140553	6.89191	1.28259e-07	0.00179898	Zm00001eb210650	Hydroxyproline-rich glycoprotein family protein
OG0008985	SPL8	0.996264	3	-0.0784347	6.89071	1.28614e-07	0.00179914	Zm00001eb220630	NA
OG0002058	C2H2_DOF	0.788884	8	0.475424	6.88719	1.29661e-07	0.00180897	Zm00001eb314500	Homeobox-leucine zipper protein HAT14; Homeobox domain-containing protein; Transcription factor HEX
OG0016589	BPC	0.720045	9	-0.244082	6.88407	1.30596e-07	0.00181718	Zm00001eb222710	Protein preY, mitochondrial
OG0007729	LBD13	0.850184	4	-0.139822	6.88125	1.31447e-07	0.00182418	Zm00001eb401980	NA
OG0016959	ERF_DREB_A	0.893377	4	0.625584	6.86463	1.36574e-07	0.00189033	Zm00001eb144980	Metallophos domain-containing protein; Calcineurin-like metallo-phosphoesterase superfamily protein; Putative metallophosphoesterase; Transmembrane protein 62
OG0008657	SMZ_RAP2-7_TOE2	0.90887	7	0.0940235	6.85804	1.38662e-07	0.00191419	Zm00001eb067340	Zinc finger CCCH domain-containing protein 6; C3H1-type domain-containing protein; Nucleic acid binding protein, putative
OG0006284	LBD13	0.684524	9	-0.0658969	6.85211	1.40568e-07	0.0019354	Zm00001eb296650	Fe2OG dioxygenase domain-containing protein; probable 2-oxoglutarate-dependent dioxygenase AOP1
OG0001788	EIL_SBP	0.696343	4	0.050142	6.84611	1.42525e-07	0.00195721	Zm00001eb430130	WRKY domain-containing protein
OG0002836	HDZIP_PLINC_AHL	0.828305	4	0.23485	6.84149	1.4405e-07	0.00197299	Zm00001eb079270	26S proteasome non-ATPase regulatory subunit 6; PCI domain-containing protein
OG0011733	EIL_SBP	0.831005	4	0.133137	6.82234	1.50542e-07	0.00205653	Zm00001eb260510	Non-lysosomal glucosylceramidase
OG0000945	SPL_A	0.46903	4	0.0760013	6.82078	1.51084e-07	0.00205858	Zm00001eb158340	GDSL esterase/lipase
OG0014571	ZAT10_SIZF2	0.901736	6	-0.0884587	6.81856	1.51859e-07	0.00206378	Zm00001eb156070	Abhydrolase domain-containing protein 1 (Fragment); Putative peptidase S9, serine active, alpha/Beta hydrolase; AB hydrolase-1 domain-containing protein; Alpha/beta hydrolase family protein
OG0014426	MYB	0.789288	7	0.132189	6.80779	1.55671e-07	0.00211011	Zm00001eb132980	SAM domain-containing protein
OG0012025	ARF_TCP	0.893261	3	-0.150666	6.80153	1.57932e-07	0.00213525	Zm00001eb203950	Vacuolar protein sorting-associated protein 29
OG0002098	SPL_A	0.974257	7	-0.036096	6.79485	1.60379e-07	0.00216136	Zm00001eb235640	Ethylene-responsive transcription factor WIN1; AP2/ERF domain-containing protein; Putative ethylene response factor 1
OG0002530	BZIP	0.782158	4	0.0849155	6.79402	1.60688e-07	0.00216136	Zm00001eb351000	Succinate dehydrogenase subunit 4, mitochondrial
OG0002437	ERF_DREB_B	0.712897	10	-0.347946	6.78766	1.63056e-07	0.00218329	Zm00001eb383650	Polyadenylate-binding protein-interacting protein 8; Polyadenylate-binding protein-interacting protein 8-like; Polyadenylate-binding protein-interacting protein 9; Splicing factor, arginine/serine-rich 12; RRM domain-containing protein; RNA-binding protein, putative; Putative polyadenylate-binding protein; Polyadenylate-binding protein RBP45C; polyadenylate-binding protein-interacting protein 11
OG0003922	SMZ_RAP2-7_TOE2	0.991221	10	-0.0468888	6.78741	1.6315e-07	0.00218329	Zm00001eb259160	t-SNARE coiled-coil homology domain-containing protein; Target SNARE coiled-coil domain
OG0007244	DOF_CDF	0.872586	6	-0.193229	6.77864	1.66479e-07	0.00222217	Zm00001eb253900	ATP-dependent RNA helicase DEAH13; DEAD domain-containing protein/Helicase_C domain-containing protein/HA2 domain-containing protein/OB_NTP_bind domain-containing protein; Putative ATP-dependent RNA helicase kurz; Fumarate hydratase
OG0001868	WRKY	0.827081	10	-0.156681	6.77741	1.66952e-07	0.00222282	Zm00001eb220780	Malic enzyme
OG0008756	WRKY	0.652416	4	0.11021	6.76893	1.70243e-07	0.0022609	Zm00001eb323620	V-type proton ATPase subunit H; RRM domain-containing protein
OG0004099	SPL_A	0.845454	9	0.063636	6.76436	1.72045e-07	0.00227907	Zm00001eb243730	NAC domain-containing protein
OG0013169	BZIP	0.999763	5	-0.185625	6.76126	1.73277e-07	0.00228912	Zm00001eb118720	NA
OG0001653	BHLH_CAMTA	0.918948	1	-0.45692	6.76026	1.73677e-07	0.00228912	NA	NA
OG0008788	NAC_C	0.914321	1	-0.33697	6.75243	1.76834e-07	0.00232489	Zm00001eb260790	NAC domain-containing protein; NAM domain-containing protein; Protein CUP-SHAPED COTYLEDON 1
OG0009462	SMZ_RAP2-7_TOE2	0.744167	3	0.0864664	6.74656	1.79244e-07	0.00235069	Zm00001eb322670	NA
OG0010916	NAC_B	0.849999	9	-0.0962112	6.72517	1.8829e-07	0.00246317	Zm00001eb151940	mitochondrial acidic protein MAM33; Pentatricopeptide repeat-containing protein
OG0018353	LBD13	0.849216	4	0.145765	6.71379	1.93292e-07	0.00250455	Zm00001eb358730	Mitochondrial import receptor subunit TOM7-1
OG0009947	SPL_C	0.956718	8	-0.235034	6.71296	1.93661e-07	0.00250455	Zm00001eb021650	Putative glutathione S-transferase GSTU6
OG0015651	MYB88	0.788698	5	0.0699685	6.71288	1.93696e-07	0.00250455	Zm00001eb194340	pentatricopeptide repeat-containing protein At4g39620, chloroplastic; Tetratricopeptide repeat (TPR)-like superfamily protein isoform 1
OG0007265	BZIP_TGA	0.690123	6	0.252374	6.71168	1.9423e-07	0.00250455	Zm00001eb284720	SAICAR synthetase
OG0013942	CPP	0.883594	1	0.640994	6.7107	1.94669e-07	0.00250455	Zm00001eb042480	Putative transmembrane ascorbate ferrireductase 2; Cytochrome b561 domain-containing protein; Cytochrome b561, eukaryote; Cytochrome b reductase 1
OG0020887	MYB_TRB	0.945338	4	0.125899	6.71066	1.94689e-07	0.00250455	NA	NA
OG0020125	MYB88	0.788376	3	0.160054	6.70984	1.95057e-07	0.00250455	Zm00001eb172240	G2-like transcription factor (Fragment); Putative MYB DNA-binding domain superfamily protein; Putative transcription factor KAN2; SANT domain-containing protein; Putative transcription factor RL9 isoform X1; KANADI-like transcription factor FEATHERED
OG0007587	JUB1	0.783805	4	0.0436974	6.70936	1.95274e-07	0.00250455	Zm00001eb339300	VHS domain-containing protein; Target of Myb protein
OG0002369	SPL_A	0.788887	10	-0.0479995	6.70644	1.96589e-07	0.00251044	Zm00001eb243290	Skin secretory protein xP2-like
OG0013068	SPL15B	0.936395	6	-0.0592901	6.70542	1.97052e-07	0.00251044	Zm00001eb143310	Auxin efflux carrier component
OG0009998	MYB88	0.104907	10	0.0539252	6.70516	1.97168e-07	0.00251044	Zm00001eb205240	Lycopene epsilon cyclase1; U-box domain-containing protein 52; U-box domain-containing protein 52-like isoform X2; Protein kinase domain-containing protein; U-box domain-containing protein 52-like; U-box domain-containing protein 35; Putative U-box domain-containing protein 35-like; U-box domain-containing protein 51; Protein kinase protein with adenine nucleotide alpha hydrolase-like domain; U-b…
OG0017894	NAC_B	0.893356	4	0.114354	6.70122	1.98966e-07	0.0025272	Zm00001eb029960	Putative polyamine transporter; Amino acid/polyamine transporter I; Putative transporter
OG0018229	NAC_B	0.951482	9	0.177476	6.69417	2.02223e-07	0.00256235	Zm00001eb238780	L-gulono-1,4-lactone oxidase (Fragment); Peroxidase
OG0011412	SMZ_RAP2-7_TOE2	0.83604	10	-0.0584616	6.69161	2.03418e-07	0.00257129	Zm00001eb109490	SAP domain-containing protein; Zinc finger CCCH domain-containing protein 62-like; zinc finger CCCH domain-containing protein 62 isoform X1
OG0008486	ZAT10_SIZF2	0.0797234	7	-0.091316	6.68242	2.07768e-07	0.00261996	Zm00001eb296750	Peroxin-14
OG0018391	ERF9_AS2	0.0639957	8	0.201754	6.67782	2.0998e-07	0.00264151	Zm00001eb084600	Potassium transporter
OG0015797	BHLH_CAMTA	0.870625	9	0.202151	6.66956	2.14013e-07	0.0026858	Zm00001eb274430	tRNA pseudouridine synthase
OG0004167	MYB	0.982677	9	-0.0599259	6.66144	2.18053e-07	0.00272925	Zm00001eb122880	DEAD-box ATP-dependent RNA helicase 14; ATP-dependent RNA helicase DB10
OG0016138	MYB	0.900907	9	-0.0624119	6.66052	2.18515e-07	0.00272925	Zm00001eb220240	Putative N-acetylgalactosaminide beta-1,3-galactosyltransferase; Beta-1,3-N-acetylglucosaminyltransferase lunatic fringe; Glycoprotein-N-acetylgalactosamine 3-beta-galactosyltransferase 1 (Fragment)
OG0009215	SPL15B	0.845239	7	-0.0500271	6.65614	2.20727e-07	0.00274924	Zm00001eb076670	Protein CHROMATIN REMODELING 24; DNA repair and recombination protein RAD54; DNA excision repair protein ERCC-6-like; Helicase ATP-binding domain-containing protein
OG0009393	ERF_DREB_B	0.897843	4	0.314408	6.65529	2.21164e-07	0.00274924	Zm00001eb229610	Putative nephrocystin-3; Polypeptide N-acetylglucosaminyltransferase; Nephrocystin-3; Tetratricopeptide repeat-containing domain; Kinesin light chain; Tetratricopeptide-like helical domain-containing protein; kinesin light chain 4-like; Tetratricopeptide repeat (TPR)-like superfamily protein
OG0014344	HDZIP_PLINC_AHL	0.680558	10	-0.618615	6.64767	2.25077e-07	0.00279126	Zm00001eb148430	NA
OG0011431	ABI	0.79874	3	0.188924	6.64567	2.26117e-07	0.00279755	Zm00001eb320830	NAC domain-containing protein; No apical meristem (NAM) protein; Transcription factor, putative
OG0011083	MYB	0.903789	1	-0.191641	6.63264	2.33003e-07	0.00287596	Zm00001eb432460	ethylene-responsive transcription factor ERF003-like; AP2/ERF domain-containing protein; Ethylene response factor; Integrase-type DNA-binding superfamily protein; Ethylene-responsive transcription factor ERF003
OG0007639	BPC	0.328119	4	0.159035	6.62954	2.34671e-07	0.00288975	Zm00001eb214360	Aspartate-semialdehyde dehydrogenase
OG0006558	SPL15B	0.860296	3	0.107538	6.61687	2.4162e-07	0.00296772	Zm00001eb316050	NA
OG0015007	SPL15B	0.978743	1	-0.0436896	6.61594	2.42135e-07	0.00296772	Zm00001eb331510	SNF2 domain-containing protein CLASSY 1; CHD3-type chromatin-remodeling factor PICKLE; DNA repair protein rhp54
OG0014042	ZAT10_SIZF2	0.706876	1	-0.137148	6.61486	2.4274e-07	0.00296821	Zm00001eb223710	NA
OG0009399	LBD13	0.932207	7	-0.0741088	6.60885	2.46121e-07	0.00299785	Zm00001eb230800	AT-hook motif nuclear-localized protein
OG0002229	HDZIP_PLINC_AHL	0.809814	8	0.565511	6.60852	2.46307e-07	0.00299785	Zm00001eb074720	Zinc ion binding protein
OG0018048	SMZ_RAP2-7_TOE2	0.980472	6	-0.196572	6.60342	2.49221e-07	0.00302503	Zm00001eb420660	Methyltransferase-like protein 13; eEF1A lysine and N-terminal methyltransferase; S-adenosylmethionine-dependent methyltransferase, putative; S-adenosylmethionine-dependent methyltransferase
OG0016310	JUB1	0.935912	9	0.0614356	6.60247	2.49766e-07	0.00302503	Zm00001eb030950	TNF receptor-associated factor homolog 1a-like; MATH domain-containing protein; E3 ubiquitin-protein ligase SIN-like; Ubiquitin carboxyl-terminal hydrolase 13
OG0009635	MYB88	1	7	0.00926571	6.60049	2.50903e-07	0.00302503	Zm00001eb365750	Orphans transcription factor (Fragment)
OG0008873	C2H2_DOF	0.946508	1	-0.351107	6.60022	2.51064e-07	0.00302503	Zm00001eb190870	Zinc finger protein ZAT5; C2H2-type domain-containing protein (Fragment)
OG0013692	BZIP	0.81789	4	0.0106148	6.59959	2.51424e-07	0.00302503	Zm00001eb134130	elongation of fatty acids protein 3-like; GNS1/SUR4 membrane protein family
OG0022682	ZAT10_SIZF2	0.849808	4	0.0866027	6.59819	2.52236e-07	0.00302576	NA	NA
OG0016067	ZAT10_SIZF2	0.968922	2	-0.139145	6.59719	2.52817e-07	0.00302576	Zm00001eb003080	GATA zinc finger domain-containing protein 10; Di-heme cytochrome, transmembrane; Phosphotransferases; Caskin-2 like; Translation initiation factor
OG0018991	ERF_DREB_B	0.928715	4	-0.048446	6.59651	2.53215e-07	0.00302576	Zm00001eb395980	GDSL-like Lipase/Acylhydrolase family protein, expressed; GDSL esterase/lipase; GDSL-like Lipase/Acylhydrolase superfamily protein; Triacylglycerol lipase; Zinc finger protein, putative
OG0017009	BZIP	0.973934	3	-0.0970628	6.58944	2.57371e-07	0.00306844	Zm00001eb122340	Kinesin-like polypeptide; kinesin-like protein KIN-14L isoform X2; Kinesin-4; Kinesin motor domain-containing protein; Kinesin-like protein KIN-14A
OG0002477	ARF_RAV	0.795038	7	0.0750186	6.58318	2.61107e-07	0.00310067	Zm00001eb290990	Eukaryotic translation initiation factor 2B family protein, putative, expressed; GTP binding protein
OG0013963	ARF_TCP	0.746786	5	0.208472	6.58293	2.61257e-07	0.00310067	Zm00001eb421310	BAR domain-containing protein; Hydroxyproline-rich glycoprotein family protein; Hydroxyproline-rich glycoprotein-like
OG0016242	MYB	0.856984	4	0.106698	6.57986	2.63112e-07	0.00311564	Zm00001eb190700	Calcium-dependent lipid-binding (CaLB domain) family protein; Extended synaptotagmin-1; Tricalbin-3 isoform X1; C2 domain-containing protein-like; Tricalbin-3 like
OG0012149	ARF_TCP	0.847086	4	0.0800698	6.57339	2.67058e-07	0.00315524	Zm00001eb311320	OCRE domain-containing protein; CD2 antigen cytoplasmic tail-binding protein 2; angiogenic factor with G patch and FHA domains 1 isoform X2; CD2-binding protein-related
OG0004896	SMZ_RAP2-7_TOE2	0.577525	10	-0.0886423	6.57045	2.68877e-07	0.00315926	Zm00001eb185070	Protein kinase domain-containing protein
OG0018901	SPL15B	0.881187	9	-0.0883923	6.56874	2.69934e-07	0.00315926	Zm00001eb376650	DUF676 domain-containing protein; Hydrolase-like protein family; Lipase; Putative alpha/beta hydrolase; Alpha/Beta hydrolase fold containing protein
OG0002111	ERF_DREB_A	0.655236	4	0.219582	6.56845	2.70116e-07	0.00315926	Zm00001eb016200	BHLH transcription factor; DNA binding protein; ACT domain-containing protein
OG0012973	NAC_C	0.0487313	6	-0.322856	6.56831	2.70203e-07	0.00315926	Zm00001eb351990	DNA replication licensing factor MCM3; DNA helicase
OG0003616	SMZ_RAP2-7_TOE2	0.455657	9	-0.109938	6.56798	2.7041e-07	0.00315926	Zm00001eb431960	Flavonol synthase/flavanone 3-hydroxylase; Fe2OG dioxygenase domain-containing protein; Flavone synthase; Gibberellin 20 oxidase 2-like; sexual differentiation process protein isp7; 1-aminocyclopropane-1-carboxylate oxidase 1; Hyoscyamine 6-dioxygenase; Putative oxoglutarate/iron-dependent dioxygenase, isopenicillin N synthase
OG0018612	ZAT10_SIZF2	0.886043	10	0.0779459	6.55788	2.76773e-07	0.00322642	Zm00001eb001600	Putative heme chaperone; Oxygen-independent coproporphyrinogen III oxidase-like protein sll1917; Elongator complex protein 3
OG0001803	ERF_DREB_A	0.917005	3	0.16768	6.54941	2.82222e-07	0.00328265	Zm00001eb178230	Xyloglucan endotransglucosylase/hydrolase; GH16 domain-containing protein
OG0003698	ARF_RAV	0.541517	6	-0.233886	6.54708	2.8374e-07	0.003293	Zm00001eb195780	NA
OG0000889	ZAT10_SIZF2	0.874298	8	0.107843	6.53886	2.89164e-07	0.00334854	NA	NA
OG0012126	SPL_B	0.810388	1	-0.199915	6.53738	2.90148e-07	0.00335254	Zm00001eb319460	B-box zinc finger protein 19; Salt-tolerance protein, putative; B box-type domain-containing protein
OG0005304	ZAT10_SIZF2	0.868014	9	-0.10615	6.53333	2.92864e-07	0.00337649	Zm00001eb270700	ATP-dependent peptidase; DNA repair protein RadA; AAA+ ATPase domain
OG0016518	ERF_DREB_A	0.933109	7	0.21428	6.53203	2.93742e-07	0.00337918	Zm00001eb041910	Type IV inositol polyphosphate 5-phosphatase 9; IPPc domain-containing protein; Type I inositol 1,4,5-trisphosphate 5-phosphatase CVP2
OG0015799	SPL_A	0.797617	10	-0.0597137	6.53032	2.94901e-07	0.00338509	Zm00001eb385850	NA
OG0016691	MYB_TRB	0.758715	5	-0.543345	6.51715	3.03984e-07	0.00348173	Zm00001eb385230	Actin cytoskeleton-regulatory complex protein pan-1-like; Root hair specific 4
OG0014842	JUB1	0.962485	7	0.0462992	6.51367	3.06428e-07	0.00350207	Zm00001eb399130	NA
OG0013089	HSF_GARP	0.801435	9	-0.185873	6.51187	3.07704e-07	0.00350901	Zm00001eb150270	RmlC-like jelly roll; Cupin, RmlC-type
OG0006600	ERF_DREB_A	0.827357	1	-0.556489	6.50747	3.10837e-07	0.00353363	Zm00001eb021640	Glutathione S-transferase U16; Putative glutathione S-transferase GSTU6; Glutathione-S-transferase 2
OG0020078	SMZ_RAP2-7_TOE2	0.934153	10	-0.0594855	6.50612	3.11805e-07	0.00353363	NA	NA
OG0017603	NAC_B	0.795303	4	0.0911493	6.50601	3.11884e-07	0.00353363	Zm00001eb316470	NA
OG0013312	JUB1	0.999978	4	-0.0180769	6.50389	3.13405e-07	0.00353558	Zm00001eb224160	Lipid binding protein; AAI domain-containing protein
OG0011161	SPL_A	0.788124	3	0.0377263	6.50348	3.13703e-07	0.00353558	NA	NA
OG0012382	HSF_GARP	0.749384	6	-0.241587	6.50296	3.14077e-07	0.00353558	Zm00001eb130810	suppressor of mec-8 and unc-52 protein homolog 1; Transducin family protein / WD-40 repeat family protein isoform 2; WD40 repeat-containing protein SMU1; Guanine nucleotide-binding protein, beta subunit; WD-repeat protein, putative; Suppressor of mec-8 and unc-52 protein-like 1; Transducin family protein / WD-40 repeat family protein; Transducin family protein / WD-40 repeat family protein isofor…
OG0009492	SPL15B	0.814603	4	0.152067	6.49204	3.22074e-07	0.00361784	Zm00001eb310530	SAWADEE domain-containing protein; Homeobox domain-containing protein
OG0014164	SMZ_RAP2-7_TOE2	0.853419	1	-0.164094	6.4898	3.23746e-07	0.00362885	Zm00001eb008890	SprT-like domain-containing protein Spartan; SprT-like domain-containing protein; Zinc finger RAD18 domain-containing protein; 50S ribosomal protein L15, chloroplastic
OG0002453	BZIP	0.809409	4	0.0650611	6.48817	3.24963e-07	0.00363472	Zm00001eb392010	Transmembrane emp24 domain-containing protein p24delta9; GOLD domain-containing protein; Phosphatidylinositol glycan
OG0018049	JUB1	0.940308	4	0.0199463	6.4828	3.29004e-07	0.00367174	Zm00001eb421940	Putative von Willebrand factor, type A, Zinc finger, Sec23/Sec24-type, sec23/Sec24, trunk; Transport protein SEC24; Zinc finger, Sec23/Sec24-type; Protein transport protein SEC24
OG0004820	SMZ_RAP2-7_TOE2	0.994488	7	0.0625912	6.48192	3.29672e-07	0.00367174	Zm00001eb040370	Response regulatory domain-containing protein
OG0016458	SMZ_RAP2-7_TOE2	0.875068	9	-0.0610367	6.47705	3.33385e-07	0.00370522	Zm00001eb161540	Protein GAMETE EXPRESSED 3
OG0020532	MYB_TRB	0.999775	4	0.0462872	6.47172	3.37502e-07	0.00374305	Zm00001eb434740	Cytochrome c biogenesis FN; Cytochrome c biogenesis protein ccmFN
OG0021558	JUB1	0.797795	8	0.0895813	6.47007	3.38792e-07	0.00374942	Zm00001eb055260	Seed maturation protein PM41
OG0006770	ZAT10_SIZF2	0.977998	10	-0.0594364	6.46868	3.39878e-07	0.00375184	NA	NA
OG0007558	ZAT10_SIZF2	0.967413	9	0.187919	6.46756	3.40755e-07	0.00375184	Zm00001eb363810	Auxin response factor; Auxin-responsive protein
OG0009801	MYB88	0.919758	3	-0.0441557	6.46705	3.41155e-07	0.00375184	Zm00001eb431490	Thioredoxin-like protein CXXS1; Thioredoxin domain-containing protein; Thioredoxin-3, mitochondrial; Putative monodehydroascorbate reductase (NADH)
OG0013470	NAC_B	0.744278	4	0.0734169	6.46356	3.43909e-07	0.00377421	Zm00001eb365870	rhodanese-like domain-containing protein 4A, chloroplastic; Rhodanese domain-containing protein; Rhodanese-like domain-containing protein 4A chloroplastic; Putative rhodanese-like domain-containing protein; Rhodanese/Cell cycle control phosphatase superfamily protein, putative; Putative Rhodanese-like domain-containing protein; Rhodanese-like domain containing protein
[truncated: 328 more rows]
