# Supplementary material for: Widespread turnover of a conserved cis-regulatory code across 589 grass species
Source: Mol Biol Evol. 2025 Dec 10;43(1):msaf324. doi: 10.1093/molbev/msaf324 (PMC12819352; doi:10.1093/molbev/msaf324)
Supplement: msaf324_Supplementary_Data [file msaf324_supplementary_data.zip › TableS6_GO_topAssociationModelHits.xlsx]

## Sheet: GO_topAssociationModelHits
This sheet contains enriched GO terms (based on maize annotations) for the orthogroups (target genes, not the TFs corresponding to the motif) found within the top 1282 per-OG association model hits. Note that TopGO advises not correcting p values for multiple testing.
Term	Annotated	Significant	Expected	pval	neglog10Fisher	enrichment
RNA biosynthetic process	1782	108	91.62	0.00087	3.06048	1.17878
pentose-phosphate shunt	non-oxidative branch	6	3	0.31	0.00241	2.61798	9.67742
peptidase activity	647	44	33.9	0.0033	2.48149	1.29794
protein serine/threonine/tyrosine kinase activity	14	4	0.73	0.0049	2.3098	5.47945
ribose-5-phosphate isomerase activity	8	3	0.42	0.0066	2.18046	7.14286
U3 snoRNA binding	8	3	0.42	0.0066	2.18046	7.14286
threonine-type endopeptidase activity	17	4	0.89	0.0103	1.98716	4.49438
heme binding	336	28	17.6	0.0103	1.98716	1.59091
ubiquitin-dependent ERAD pathway	37	6	1.9	0.01074	1.969	3.15789
proteolysis involved in protein catabolic process	492	30	25.3	0.01289	1.88975	1.18577
NAD(P)H dehydrogenase complex (plastoquinone)	10	3	0.52	0.013	1.88606	5.76923
protein phosphorylation	1074	71	55.22	0.01521	1.81787	1.28577
MAP kinase activity	11	3	0.58	0.0172	1.76447	5.17241
regulation of seed growth	12	3	0.62	0.02101	1.67757	4.83871
MAPK cascade	56	7	2.88	0.02392	1.62124	2.43056
metalloendopeptidase activity	55	7	2.88	0.024	1.61979	2.43056
regulation of timing of meristematic phase transition	22	4	1.13	0.02418	1.61654	3.53982
oxidoreductase activity	acting on paired donors	with incorporation or reduction of molecular oxyge...	5	2	0.26	0.0247	1.6073	7.69231
acetyl-CoA:L-glutamate N-acetyltransferase activity	5	2	0.26	0.0247	1.6073	7.69231
ubiquitin-specific protease binding	5	2	0.26	0.0247	1.6073	7.69231
photosynthetic electron transport in photosystem I	13	3	0.67	0.02629	1.58021	4.47761
pollen exine formation	23	4	1.18	0.02812	1.55098	3.38983
chloroplast thylakoid membrane	215	18	11.1	0.03	1.52288	1.62162
response to hormone	851	49	43.76	0.0318	1.49757	1.11974
histone binding	85	9	4.45	0.0335	1.47496	2.02247
diterpenoid metabolic process	39	4	2.01	0.03446	1.46268	1.99005
plasmodesma organization	6	2	0.31	0.03449	1.46231	6.45161
transcription initiation at RNA polymerase III promoter	6	2	0.31	0.03449	1.46231	6.45161
response to amino acid	6	2	0.31	0.03449	1.46231	6.45161
acyl carrier activity	6	2	0.31	0.0357	1.44733	6.45161
methyltransferase activity	542	35	28.4	0.0365	1.43771	1.23239
intrinsic component of membrane	8370	424	432.2	0.037	1.4318	0.981027
dioxygenase activity	125	11	6.55	0.038	1.42022	1.67939
megagametogenesis	37	5	1.9	0.03863	1.41308	2.63158
response to auxin	252	18	12.96	0.03873	1.41195	1.38889
endoplasmic reticulum unfolded protein response	15	3	0.77	0.03877	1.4115	3.8961
mitochondrial mRNA modification	15	3	0.77	0.03877	1.4115	3.8961
protein phosphatase inhibitor activity	26	4	1.36	0.0446	1.35067	2.94118
protein serine kinase activity	147	13	7.7	0.0449	1.34775	1.68831
chitin catabolic process	16	3	0.82	0.04594	1.33781	3.65854
stomatal closure	26	3	1.34	0.04666	1.33106	2.23881
rRNA transcription	7	2	0.36	0.04666	1.33106	5.55556
ornithine metabolic process	7	2	0.36	0.04666	1.33106	5.55556
peptidyl-proline hydroxylation to 4-hydroxy-L-proline	7	2	0.36	0.04666	1.33106	5.55556
DNA catabolic process	7	2	0.36	0.04666	1.33106	5.55556
regulation of shoot apical meristem development	7	2	0.36	0.04666	1.33106	5.55556
sucrose catabolic process	7	2	0.36	0.04666	1.33106	5.55556
water homeostasis	7	2	0.36	0.04666	1.33106	5.55556
TIM22 mitochondrial import inner membrane insertion complex	7	2	0.36	0.047	1.3279	5.55556
delta DNA polymerase complex	7	2	0.36	0.047	1.3279	5.55556
phosphatidylinositol phosphate biosynthetic process	39	5	2.01	0.04808	1.31804	2.48756
cytoskeletal motor activity	66	6	3.46	0.0482	1.31695	1.7341
pectate lyase activity	7	2	0.37	0.0483	1.31605	5.40541
glycopeptide alpha-N-acetylgalactosaminidase activity	7	2	0.37	0.0483	1.31605	5.40541
3-oxoacyl-[acyl-carrier-protein] synthase activity	7	2	0.37	0.0483	1.31605	5.40541
